# Supplementary material for: In Vivo Microevolutionary Analysis of a Fatal Case of Rhinofacial and Disseminated Mycosis Due to Azole-Drug-Resistant Candida Species
Source: J Fungi (Basel). 2023 Aug 2;9(8):815. doi: 10.3390/jof9080815 (PMC10455694; doi:10.3390/jof9080815)
Supplement: Supplementary file 1 [file jof-09-00815-s001.zip]

Archive with 13 entries (12 files):
- Supplementary_files/
- Supplementary_files/Supplementary_Fig_1.pdf
- Supplementary_files/Supplementary_Fig_2.pdf
- Supplementary_files/Supplementary_Fig_3.pdf
- Supplementary_files/Supplementary_Table_1.xlsx
- Supplementary_files/Supplementary_Table_2.xlsx
- Supplementary_files/Supplementary_Table_3.xlsx
- Supplementary_files/Supplementary_Table_4.xlsx
- Supplementary_files/Supplementary_Table_5.xlsx
- Supplementary_files/Supplementary_Table_6.xlsx
- Supplementary_files/Supplementary_Table_7.xlsx
- Supplementary_files/Supplementary_Table_8.xlsx
- Supplementary_files/Supplementary_Table_9.xlsx
