# Supplementary material for: In Vivo Microevolutionary Analysis of a Fatal Case of Rhinofacial and Disseminated Mycosis Due to Azole-Drug-Resistant Candida Species
Source: J Fungi (Basel). 2023 Aug 2;9(8):815. doi: 10.3390/jof9080815 (PMC10455694; doi:10.3390/jof9080815)
Supplement: Supplementary file 1 [file jof-09-00815-s001.zip › Supplementary_files/Supplementary_Table_1.xlsx]

## Sheet: Sheet1
Table S1. Drug resistance of each strain
Original No.	Species	MIC(μg/ml)					ECV(μg/ml)
		anidulafungin	caspofungin	Micafungin	fluconazole	voriconazole	itraconazole	posaconazole	5-flucytosine	amphotericin B
CLSI resistance breakpoints	C.tropicalis	≥ 1	≥ 1	≥ 1	≥ 8	≥ 1	≥ 0.5	≥ 0.12	≥ 32	≥ 2
CLSI resistance breakpoints	C.parapsilosis complex	≥ 8	≥ 8	≥ 8	≥ 8	≥ 1	≥ 0.5	≥ 0.25	≥ 32	≥ 1
2015_Ct 1	C.tropicalis	0.03	0.06	0.03	256	32	1	0.5	0	0.5
2015_Ct 2	C.tropicalis	0.008	0.06	0.03	256	32	1	1	0	0.25
2016_Ct 1	C.tropicalis	0.008	0.06	0.03	256	32	4	1	0	0.5
2016_Ct 2	C.tropicalis	0.03	0.12	0.03	256	32	1	0.5	0	0.5
2016_Ct 3	C.tropicalis	0.06	0.12	0.06	256	32	0.5	0.5	0	0.5
2015_Cm 3	C.metapsilosis	0.5	0.5	0.5	2	0.06	0.25	0.12	0.06	0.5
2015_Cm 4	C.metapsilosis	0.25	0.5	0.25	2	0.06	0.12	0.06	0.03	0.5
2015_Cm 1	C.metapsilosis	0.5	0.25	0.25	2	0.06	0.12	0.12	0.03	0.25
2015_Cp	C.parapsilosis	0.25	0.12	0.12	2	0.03	0.25	0.06	0	0.25
2015_Cm 2	C.metapsilosis	0.12	0.12	0.25	2	0.06	0.12	0.06	0.03	0.25
