# Supplementary material for: In Vivo Microevolutionary Analysis of a Fatal Case of Rhinofacial and Disseminated Mycosis Due to Azole-Drug-Resistant Candida Species
Source: J Fungi (Basel). 2023 Aug 2;9(8):815. doi: 10.3390/jof9080815 (PMC10455694; doi:10.3390/jof9080815)
Supplement: Supplementary file 1 [file jof-09-00815-s001.zip › Supplementary_files/Supplementary_Table_2.xlsx]

## Sheet: Sheet1
Isolate	Position in reference	REF	ALT	Type	AA change
ERG11
2015_Ct 1	395	A	T	missense SNP	Y132F
	461	C	T	missense SNP	S154F
2015_Ct 2	395	A	T	missense SNP	Y132F
	461	C	T	missense SNP	S154F
2016_Ct 1	395	A	T	missense SNP	Y132F
	461	C	T	missense SNP	S154F
2016_Ct 2	395	A	T	missense SNP	Y132F
	461	C	T	missense SNP	S154F
2016_Ct 3	395	A	T	missense SNP	Y132F
	461	C	T	missense SNP	S154F
2015_Cm 3	—	—	—	—	—
2015_Cm 4	—	—	—	—	—
2015_Cm 1	—	—	—	—	—
2015_Cp	591	T	C	synonymous SNP	—
	1193	G	T	missense SNP	R398I
2015_Cm 2	—	—	—	—	—
2015_Ct 1	—	—	—	—	—
2015_Ct 2	751	G	A	missense SNP	A251T
	866	A	T	missense SNP	Q289S
2016_Ct 1	503	T	C	missense SNP	L168P
	751	G	A	missense SNP	A251T
	866	A	T	missense SNP	Q289S
	1209	G	A	synonymous SNP	—
	1356	C	T	synonymous SNP	—
	2187	G	A	synonymous SNP	—
2016_Ct 2	503	T	C	missense SNP	L168P
	751	G	A	missense SNP	A251T
	866	A	T	missense SNP	Q289S
	1209	G	A	synonymous SNP	—
	1356	C	T	synonymous SNP	—
	2187	G	A	synonymous SNP	—
	2334	—	TTAA	Insertion	M779*
2016_Ct 3	751	G	A	missense SNP	A251T
	866	A	T	missense SNP	Q289S
	1209	G	A	synonymous SNP	—
	1356	C	T	synonymous SNP	—
	2187	G	A	synonymous SNP	—
2015_Cm 3	—	—	—	—	—
2015_Cm 4	—	—	—	—	—
2015_Cm 1	—	—	—	—	—
2015_Cp	—	—	—	—	—
2015_Cm 2	—	—	—	—	—
MRR1
2015_Ct 1	711	T	A	synonymous SNP	—
	2214	G	A	synonymous SNP	—
	2514	C	T	synonymous SNP	—
	3066	G	A	missense SNP	M1022I
	3125	C	A	missense SNP	T1042N
	3131	C	A	missense SNP	T1044N
	3183	T	C	synonymous SNP	—
	3220	C	T	synonymous SNP	—
	3276	T	A	missense SNP	D1092E
	3339	A	T	synonymous SNP	—
	3390	A	G	missense SNP	I1130M
2015_Ct 2	2214	G	A	synonymous SNP	—
	3390	A	G	missense SNP	I1130M
2016_Ct 1	2214	G	A	synonymous SNP	—
	2514	C	T	synonymous SNP	—
	2964	A	G	synonymous SNP	—
	3339	A	T	synonymous SNP	—
	3390	A	G	missense SNP	I1130M
2016_Ct 2	711	T	A	synonymous SNP	—
	3131	C	A	missense SNP	T1044N
	3220	C	T	synonymous SNP	—
	3390	A	G	missense SNP	I1130M
2016_Ct 3	711	T	A	synonymous SNP	—
	3066	G	A	missense SNP	M1022I
	3183	T	C	synonymous SNP	—
	3276	T	A	missense SNP	D1092E
	3390	A	G	missense SNP	I1130M
2015_Cm 3	—	—	—	—	—
2015_Cm 4	—	—	—	—	—
2015_Cm 1	—	—	—	—	—
2015_Cp	—	—	—	—	—
2015_Cm 2	—	—	—	—	—
TAC1
2015_Ct 1	—	—	—	—	—
2015_Ct 2	491	A	T	missense SNP	N164I
	1337	C	A	missense SNP	A446E
	1521	A	C	missense SNP	E507D
2016_Ct 1	—	—	—	—	—
2016_Ct 2	—	—	—	—	—
2016_Ct 3	491	A	T	missense SNP	N164I
	833	T	C	missense SNP	L278S
	1337	C	A	missense SNP	A446E
	1521	A	C	missense SNP	E507D
2015_Cm 3	449	T	G	missense SNP	V150G
	450	G	A	missense SNP	V150G
	453	C	T	synonymous SNP	—
	454	A	G	missense SNP	T152A
	465	T	C	synonymous SNP	—
	468	T	A	missense SNP	N156K
	483	A	G	synonymous SNP	—
	498	T	A	missense SNP	D166E
	507	G	A	synonymous SNP	—
	510	C	A	synonymous SNP	—
	515	C	T	missense SNP	A172V
	516	A	G	missense SNP	A172V
	517	A	T	missense SNP	T173S
	524	G	C	missense SNP	R175T
	527	T	C	missense SNP	I176T
2015_Cm 4	449	T	G	missense SNP	V150G
	450	G	A	missense SNP	V150G
	453	C	T	synonymous SNP	—
	454	A	G	missense SNP	T152A
	465	T	C	synonymous SNP	—
	468	T	A	missense SNP	N156K
	483	A	G	synonymous SNP	—
	498	T	A	missense SNP	D166E
	507	G	A	synonymous SNP	—
	510	C	A	synonymous SNP	—
	515	C	T	missense SNP	A172V
	516	A	G	missense SNP	A172V
	517	A	T	missense SNP	T173S
	524	G	C	missense SNP	R175T
	527	T	C	missense SNP	I176T
2015_Cm 1	—	—	—	—	—
2015_Cp	—	—	—	—	—
2015_Cm 2	—	—	—	—	—
