# Supplementary material for: In Vivo Microevolutionary Analysis of a Fatal Case of Rhinofacial and Disseminated Mycosis Due to Azole-Drug-Resistant Candida Species
Source: J Fungi (Basel). 2023 Aug 2;9(8):815. doi: 10.3390/jof9080815 (PMC10455694; doi:10.3390/jof9080815)
Supplement: Supplementary file 1 [file jof-09-00815-s001.zip › Supplementary_files/Supplementary_Table_3.xlsx]

## Sheet: Sheet1
Mutations compared to the reconstructed ancestral sequences
2015_Ct 1	2015_Ct 2	2016_Ct 1	2016_Ct 2	2016_Ct 3
C8T	T6A	T0A	C9T	T0A
C18A	C7G	T6A	C10T	C1A
T19G	C8T	G14T	T19G	T2A
A22G	C17T	G15C	C28T	C3T
G30A	G30A	A16G	G30A	G4A
G37A	T47A	A22G	G34T	T5C
T38A	A50G	C31G	G35A	C9T
T57C	G51A	G32A	T36G	C10T
C58T	C52T	A45G	G43A	G14T
C59T	C56A	A46G	C48A	G15C
G61C	G60A	T57C	G49A	A16G
G62C	T64C	C58T	A50G	A21C
T63C	C71A	T65A	G51A	T29C
T65A	G96C	G72A	G53A	C31G
C67T	C99T	G79A	A54G	G32A
T70C	A103T	C80T	C55T	G33T
C71A	C104G	A81T	G62C	C39T
T92C	T105C	A82C	C71A	A40T
A108T	T106C	T101C	G76A	A41T
G112C	G107A	T102A	T77C	A42T
T129C	G109A	C114T	A78G	C56A
T132G	A130C	T129C	A98T	C59T
T133C	C131A	A139T	A119G	A66T
G140T	A134C	C141T	G120A	C67T
G142A	C137T	T144A	A121G	G72A
T144A	G140T	T154G	A122C	T74A
T152C	G142A	T155C	A123T	C75A
C156T	T146A	G177A	G124A	G76A
A157G	T152C	T180A	A125G	T77C
C158A	G159A	A205T	A126G	G79A
T163G	G176A	A206G	A134C	C80T
C164T	T198A	G207T	A136T	A81T
C165T	G200A	A208G	G140T	A82C
G173T	A201G	A234G	G142A	C83T
G176A	G209T	A238G	A143G	T84C
T188C	C217T	T239C	T149A	C85T
G189A	G218C	A245G	G150C	A86C
G190A	A220C	T253A	C156T	T90C
T198A	T222G	C259T	A157G	C91T
G200A	G233A	G260A	G176A	G96C
A201G	C246G	G261A	C221T	A97G
C204A	C248A	A263G	T226A	A108T
A205T	T250C	A264G	T227G	G112C
A206G	C251T	T266A	A229G	A116G
G207T	T252A	T275C	T230C	C118T
A208G	C259T	A276C	A231G	T129C
G209A	G260A	T283A	G233A	A139T
C219T	G261A	A284G	A242G	C141T
G237A	A263G	T285C	A243G	A143G
A245G	A264G	T286A	T244G	C158A
T253A	T266A	A287T	C246G	G177A
G254A	G267A	T289G	G256A	G178A
A255G	A273T	T293C	A262G	A179G
T257C	T274C	G298A	T265G	C204A
G258A	T275C	T321C	G279T	C214T
A262G	A276C	A322T	G280A	G215A
A264G	T289G	A323G	C290T	A216C
A268G	T293C	A324G	C291T	G225A
T269A	T299A	T325A	T292G	G232A
C270T	A300T	A326G	G294A	C246G
T271C	T307A	T327A	A295G	T257C
G272T	A310G	G328A	T299A	A262G
T283A	T313A	A329G	A300T	T265G
A284G	A332T	T330C	T313A	T289G
T285C	T337C	G331T	G320T	T293C
T286A	C350A	A358G	A332T	T302A
A287T	A355G	A359G	A333T	T306A
A288T	T356A	G362A	A339G	G315A
C290T	T357C	T364A	A353T	T330C
C291T	T360A	A365T	A355G	G331T
T292G	G361A	A387G	C363A	T336C
G294A	G362A	G388T	A378G	A338G
A295G	T364A	G402A	T379A	A341G
C296T	A365T	A420T	T380A	G342T
G297A	C376T	A428G	A381T	A343T
G298A	C377T	G432A	T382C	T344A
T301A	G395T	T436G	G383T	A345G
A303G	A397C	A447T	T384C	A346C
G304A	T401C	A448T	A390C	T347A
T305C	A406G	C474G	G391T	A348G
T307A	A407T	A475T	A392T	A349T
A310G	C408T	T544G	C393T	A351T
A323G	A409G	G550T	C394G	A358G
A324G	A410G	G554C	C396G	A359G
A332T	A419T	G599C	A410G	C363A
G334A	T422C	A600T	T413C	A366T
T335C	A423C	T627A	A414G	T372C
T336C	A426G	A635G	A437G	A373G
A338G	G427T	C636T	A438G	C374T
T340A	A440G	T644A	T439G	A375G
C350A	T441A	G645C	A440G	A387G
T352G	A442G	A646G	T441A	G388T
C363A	A443G	G661A	G480T	A389G
A366T	A444G	T674C	C481T	G395T
G367A	C445T	C695T	A484G	A397C
G368A	T446C	A721G	A485G	T401C
A369C	C452T	A735T	A488C	A404T
T370C	C462A	C755A	T489A	C405T
G371A	A469C	C756T	A490T	A406G
T372C	G476A	A766T	C491T	A407T
A373G	A478G	G768A	C492T	C408T
C374T	A484G	G773A	C493G	A409G
A375G	A485G	A780G	T494A	G411A
C377G	A487T	G781A	G498T	A428G
A397C	A488C	C782A	A499T	T430C
T401C	T489A	C785A	A518C	A431T
G411A	A490T	T786C	A519C	G432A
T417C	C491T	A789G	A520C	G433A
T418C	C492T	G790A	C526G	T434C
A420T	C493G	G792A	C528T	G435A
A455G	T494A	G795C	G532A	C445T
G456A	A496G	A799C	T533C	T449A
G457A	C497T	T809C	G534T	A450T
A469T	A511G	C820G	A538G	T451A
A477C	C512T		A539T	A453G
T501G	A513G		C540T	C454T
G509A	A514C		T541C	T458A
G510C	C515A		C545T	G459A
T527G	A519C		G549C	A463C
C545T	A520C		G553A	T464C
G547A	C522T		A561G	C465T
C548G	G524A		A562G	A466C
G554C	C525T		C563T	C471G
A561G	C528T		G565A	C472T
A562G	G529A		G566A	C473G
C577G	C545T		A567C	C474G
G581T	A546C		G568A	A475T
A582T	G550T		A571G	G476A
C596T	C555G		C573G	A478G
G608C	C556T		G574A	G479T
C615G	G557C		A575T	C481T
C616G	A558G		T576A	G483A
C617G	T559C		G594C	A484G
A618G	A560T		A609C	A485G
A620G	A569T		T611A	T486C
A621G	A570T		C617G	G498T
C622A	A572T		G637A	A499T
T625C	G591T		T639A	C526G
C626T	G597A		A640C	C530T
T627A	C598A		A641G	T531A
A634G	C602G		G648A	C535T
G638A	A603G		C649A	T536G
G661A	T619A		A650C	A537T
G669A	G628A		G655A	C542T
T670C	T629C		T656A	A543C
C696A	G648A		T659C	T544G
A697T	G661A		T660A	G547A
A698T	A666C		C690T	A551G
T702C	T667C		A698T	T552C
G705A	G669A		G699A	G553A
C706T	T670C		T700A	T559C
T711A	T674C		G703A	A560T
C726T	T675A		C707T	C577G
T732C	A676T		T708C	G592A
A735T	T677G		G709A	T593C
T738A	G678A		A712T	A609C
T742A	A679T		G713A	A610G
G743A	T680A		C714A	G628A
C745A	T681C		G715A	T629C
C746T	G682A		G716A	T631C
T747G	A683T		A717C	T632A
G748C	C684T		C718T	C633G
C749G	T685G		A729T	A640C
C764T	A686T		T733C	A641G
T769C	C690T		C744T	G642A
C770A	C691T		G750A	G643C
C774T	A692G		C751T	T644A
A776G	A701T		T758A	G645C
T777A	C704T		T759C	A646G
G778T	A730T		A761G	A657C
T779A	T732C		C765A	C658T
A780G	C744T		C774T	T659C
C782A	A766T		A775C	T660A
T786C	T767C		T784C	T662G
T787C	G768A		G791A	G663T
A788G	C774T		C794A	T664C
G791A	T784C		C810G	T685G
C794A	G793A		T811C	C693T
C800T	C796T		T812C	T702C
A803G	G797T		T821C	C707T
T809C	C798T			A717C
C820G	A799C			C718T
	C810G			T719C
	A813G			T720G
	G814A			A721G
	C815T			T722C
	T816C			A723C
	A817C			A724G
	T818A			A725T
	C819T			G732C
	T821C			T733C
				A734T
				A739G
				C744T
				C755A
				C756T
				T762A
				C771T
				G772A
				G773A
				A775C
				T787C
				A788G
				G795C
				T804C
				T805A
				A806C
				T807C
				T808A
				C810G
				A813G
				G814A
				C815T
				T821C
