# Supplementary material for: In Vivo Microevolutionary Analysis of a Fatal Case of Rhinofacial and Disseminated Mycosis Due to Azole-Drug-Resistant Candida Species
Source: J Fungi (Basel). 2023 Aug 2;9(8):815. doi: 10.3390/jof9080815 (PMC10455694; doi:10.3390/jof9080815)
Supplement: Supplementary file 1 [file jof-09-00815-s001.zip › Supplementary_files/Supplementary_Table_4.xlsx]

## Sheet: SNPs
SNPs within C. tropicalis
Contig	Position	gene	Mutation		AA change	Variant type	location	Genotype in
			Reference	Alteration				2015_Ct 1	2015_Ct 2	2016_Ct 1	2016_Ct 2	2016_Ct 3
contig1	18198	NA	T	A	NA	intergenic variant	intergenic region	0/0	0/0	0/1	0/0	0/1
contig1	120004	g65.t1	A	C	NA	synonymous variant	exon	0/1	0/1	0/1	0/1	0/0
contig1	120019	g65.t1	A	T	NA	synonymous variant	exon	0/1	0/1	0/1	0/1	0/0
contig1	120025	g65.t1	T	C	NA	synonymous variant	exon	0/1	0/1	0/1	0/1	0/0
contig1	120037	g65.t1	A	G	NA	synonymous variant	exon	0/1	0/1	0/1	0/1	0/0
contig1	120039	g65.t1	C	T	p.Asp726Asn	missense variant	exon	0/1	0/1	0/1	0/1	0/0
contig1	131738	NA	T	A	NA	intergenic variant	intergenic region	0/0	0/1	0/1	0/0	0/0
contig1	194485	g96.t1	G	C	NA	splice region variant&intron variant	intron	0/1	0/0	0/1	0/1	0/1
contig1	276773	g127.t1	C	T	NA	synonymous variant	exon	0/1	0/1	0/0	0/0	0/0
contig1	276860	g127.t1	T	C	NA	synonymous variant	exon	0/1	0/1	0/1	0/0	0/0
contig1	276869	g127.t1	T	C	NA	synonymous variant	exon	0/1	0/1	0/1	0/0	0/0
contig1	376488	NA	C	T	NA	intergenic variant	intergenic region	1/1	1/1	1/1	0/1	0/1
contig1	376489	NA	A	G	NA	intergenic variant	intergenic region	1/1	1/1	1/1	0/1	0/1
contig1	403671	NA	T	G	NA	intergenic variant	intergenic region	0/1	0/1	0/0	0/0	0/1
contig1	404342	NA	T	G	NA	intergenic variant	intergenic region	0/1	0/1	0/0	0/1	0/0
contig1	493372	NA	G	C	NA	intergenic variant	intergenic region	0/0	0/0	0/1	0/0	0/1
contig1	494329	NA	G	A	NA	intergenic variant	intergenic region	0/1	0/1	0/0	0/1	0/0
contig1	494383	NA	C	T	NA	intergenic variant	intergenic region	0/0	0/1	0/0	0/0	0/0
contig1	495993	NA	A	C	NA	intergenic variant	intergenic region	0/0	0/1	0/1	0/1	0/1
contig1	520973	NA	G	T	NA	intergenic variant	intergenic region	0/0	0/1	0/1	0/0	0/1
contig1	525200	g213.t1	T	C	NA	synonymous variant	exon	1/1	0/1	0/1	1/1	0/1
contig1	594192	NA	A	C	NA	intergenic variant	intergenic region	0/0	0/0	0/0	0/0	0/1
contig1	595207	NA	A	G	NA	intergenic variant	intergenic region	0/1	0/0	0/1	0/0	0/0
contig1	645837	g259.t1	C	T	NA	synonymous variant	exon	0/1	0/1	0/0	0/0	0/0
contig1	645849	g259.t1	C	T	NA	synonymous variant	exon	0/1	0/1	0/0	0/0	0/0
contig1	645856	g259.t1	C	G	p.Pro669Ala	missense variant	exon	0/1	0/1	0/0	0/0	0/0
contig1	646312	g259.t1	G	A	p.Ala821Thr	missense variant	exon	0/1	0/1	0/0	0/0	0/1
contig1	646353	g259.t1	T	C	NA	synonymous variant	exon	0/1	0/1	0/0	0/0	0/1
contig1	646404	g259.t1	T	C	NA	synonymous variant	exon	0/1	0/1	0/1	0/0	0/1
contig1	647108	g259.t1	T	C	p.Val1086Ala	missense variant	exon	0/0	0/0	0/0	0/0	0/1
contig1	655926	g264.t1	G	A	p.Gly67Ser	missense variant	exon	0/1	0/1	0/0	0/1	0/0
contig1	655953	g264.t1	G	C	p.Glu76Gln	missense variant	exon	0/1	0/1	0/0	0/1	0/0
contig1	655983	g264.t1	A	G	p.Ser86Gly	missense variant	exon	0/1	0/1	0/0	0/1	0/0
contig1	666186	g267.t1	T	G	NA	synonymous variant	exon	0/1	0/1	0/1	0/1	0/0
contig1	666267	g267.t1	T	G	NA	synonymous variant	exon	0/1	0/1	0/1	0/0	0/1
contig1	666306	g267.t1	A	G	NA	synonymous variant	exon	0/1	0/1	0/1	0/0	0/1
contig1	666312	g267.t1	G	T	NA	synonymous variant	exon	0/1	0/1	0/1	0/0	0/1
contig1	666696	g267.t1	G	A	NA	synonymous variant	exon	0/1	0/0	0/0	0/0	0/0
contig1	666708	g267.t1	T	A	NA	synonymous variant	exon	0/1	0/0	0/0	0/0	0/0
contig1	666852	g267.t1	C	T	NA	synonymous variant	exon	0/0	0/0	0/0	0/0	0/1
contig1	666861	g267.t1	A	T	NA	synonymous variant	exon	0/0	0/0	0/0	0/0	0/1
contig1	666870	g267.t1	A	T	NA	synonymous variant	exon	0/0	0/0	0/0	0/0	0/1
contig1	666885	g267.t1	A	T	NA	synonymous variant	exon	0/0	0/0	0/0	0/0	0/1
contig1	667188	g267.t1	G	A	NA	synonymous variant	exon	0/0	0/0	0/0	0/1	0/0
contig1	767998	NA	A	G	NA	intergenic variant	intergenic region	0/1	0/1	0/0	0/0	0/0
contig1	901194	g370.t1	A	G	p.Lys460Glu	missense variant	exon	0/0	0/0	0/1	0/0	0/0
contig1	901196	g370.t1	A	G	NA	synonymous variant	exon	0/0	0/0	0/1	0/0	0/0
contig1	906691	g371.t1	T	A	NA	synonymous variant	exon	0/0	0/1	0/1	0/1	0/1
contig1	906793	g371.t1	C	A	NA	synonymous variant	exon	0/0	0/0	0/0	0/1	0/0
contig1	906802	g371.t1	G	A	NA	synonymous variant	exon	0/0	0/0	0/0	0/1	0/0
contig1	906898	g371.t1	A	G	NA	synonymous variant	exon	0/0	0/1	0/0	0/1	0/0
contig1	906922	g371.t1	G	A	NA	synonymous variant	exon	0/0	0/1	0/0	0/1	0/0
contig1	906925	g371.t1	C	T	NA	synonymous variant	exon	0/0	0/1	0/0	0/0	0/0
contig1	907551	g371.t1	G	A	NA	synonymous variant	exon	0/0	0/0	0/0	0/1	0/0
contig1	907599	g371.t1	A	G	NA	synonymous variant	exon	0/0	0/0	0/0	0/1	0/0
contig1	907611	g371.t1	C	T	NA	synonymous variant	exon	0/0	0/0	0/0	0/1	0/0
contig1	907734	g371.t1	C	A	NA	synonymous variant	exon	0/0	0/1	0/0	0/0	0/1
contig1	908091	g371.t1	T	C	NA	synonymous variant	exon	0/1	0/0	0/1	0/0	0/0
contig1	908139	g371.t1	C	T	NA	synonymous variant	exon	0/1	0/0	0/1	0/0	0/0
contig1	909367	g371.t1	C	T	p.His982Tyr	missense variant	exon	0/1	0/0	0/0	0/0	0/1
contig1	909381	g371.t1	G	A	NA	synonymous variant	exon	0/0	0/1	0/0	0/0	0/0
contig1	909612	g371.t1	G	C	NA	synonymous variant	exon	0/1	0/0	0/0	0/0	0/0
contig1	909630	g371.t1	G	C	NA	synonymous variant	exon	0/1	0/0	0/0	0/1	0/0
contig1	909639	g371.t1	T	C	NA	synonymous variant	exon	0/1	0/0	0/0	0/0	0/0
contig1	909642	g371.t1	C	T	NA	synonymous variant	exon	0/1	0/0	0/0	0/0	0/0
contig1	928341	NA	A	T	NA	intergenic variant	intergenic region	0/0	0/1	0/0	0/1	0/1
contig1	934349	g381.t1	T	A	NA	synonymous variant	exon	0/1	0/1	0/1	0/1	0/0
contig1	934361	g381.t1	T	C	NA	synonymous variant	exon	0/0	0/1	0/1	0/1	0/0
contig1	934364	g381.t1	T	C	NA	synonymous variant	exon	0/0	0/0	0/1	0/1	0/0
contig1	983583	NA	T	A	NA	intergenic variant	intergenic region	1/1	0/1	1/1	1/1	0/1
contig1	1000721	g405.t1	T	C	NA	synonymous variant	exon	0/1	0/0	0/0	0/0	0/0
contig1	1002124	g405.t1	A	C	p.Asn1324Thr	missense variant	exon	0/0	0/0	0/1	0/0	0/1
contig1	1002132	g405.t1	G	A	p.Ala1327Thr	missense variant	exon	0/0	0/0	0/1	0/0	0/1
contig1	1003841	g405.t1	A	G	NA	synonymous variant	exon	0/1	0/1	0/0	0/0	0/0
contig1	1019183	g408.t1	T	A	NA	splice donor variant&intron variant	intron	0/0	0/0	0/0	0/0	0/1
contig1	1019184	g408.t1	C	A	NA	splice region variant&intron variant	intron	0/0	0/0	0/0	0/0	0/1
contig1	1027243	g411.t1	A	G	p.Asp501Gly	missense variant	exon	0/1	0/1	0/1	0/0	0/0
contig1	1027267	g411.t1	C	T	p.Ser509Leu	missense variant	exon	0/1	0/1	0/1	0/0	0/0
contig1	1027416	g411.t1	A	G	p.Asn559Asp	missense variant	exon	0/0	0/0	0/0	0/1	0/0
contig1	1027823	g411.t1	A	G	NA	synonymous variant	exon	0/1	0/1	0/0	0/1	0/0
contig1	1027835	g411.t1	T	C	NA	synonymous variant	exon	0/1	0/1	0/0	0/1	0/0
contig1	1027921	g411.t1	T	A	p.Val727Asp	missense variant	exon	0/1	0/1	0/0	0/1	0/0
contig1	1027922	g411.t1	C	A	NA	synonymous variant	exon	0/1	0/1	0/0	0/1	0/0
contig1	1027937	g411.t1	T	C	NA	synonymous variant	exon	0/1	0/1	0/1	0/1	0/0
contig1	1027940	g411.t1	C	T	NA	synonymous variant	exon	0/1	0/1	0/1	0/1	0/0
contig1	1027958	g411.t1	T	C	NA	synonymous variant	exon	0/1	0/1	0/1	0/1	0/0
contig1	1027963	g411.t1	C	A	p.Ala741Asp	missense variant	exon	0/1	0/1	0/1	0/1	0/0
contig1	1028241	g411.t1	T	G	p.Ser834Ala	missense variant	exon	0/0	0/0	0/1	0/1	0/1
contig1	1028290	g411.t1	T	A	p.Val850Asp	missense variant	exon	0/0	0/0	0/1	0/1	0/1
contig1	1028291	g411.t1	C	A	NA	synonymous variant	exon	0/0	0/0	0/1	0/1	0/1
contig1	1030597	g411.t1	T	C	p.Ile1619Thr	missense variant	exon	0/0	0/0	0/0	0/0	0/1
contig1	1032122	g411.t1	C	T	NA	synonymous variant	exon	0/0	0/0	0/0	0/0	0/1
contig1	1032143	g411.t1	T	C	NA	synonymous variant	exon	0/1	0/0	0/0	0/0	0/0
contig1	1076942	g427.t1	C	T	NA	synonymous variant	exon	0/0	0/0	0/1	0/1	0/1
contig1	1077674	g427.t1	G	A	NA	synonymous variant	exon	0/0	0/0	0/1	0/1	0/1
contig1	1077908	NA	G	T	NA	intergenic variant	intergenic region	0/0	0/0	0/1	0/1	0/1
contig1	1176644	g481.t1	G	C	p.Val168Leu	missense variant	exon	0/0	0/1	0/0	0/0	0/1
contig1	1177913	g481.t1	A	G	p.Asn591Asp	missense variant	exon	0/0	0/0	0/0	0/0	0/1
contig1	1349548	NA	T	A	NA	intergenic variant	intergenic region	0/1	0/1	0/1	0/0	0/1
contig1	1425967	NA	C	T	NA	intergenic variant	intergenic region	0/0	0/1	0/1	0/1	0/0
contig1	1505483	NA	C	T	NA	intergenic variant	intergenic region	1/1	1/1	0/1	0/1	0/1
contig1	1608458	NA	T	C	NA	intergenic variant	intergenic region	0/0	0/0	0/1	0/0	0/0
contig1	1608469	NA	T	A	NA	intergenic variant	intergenic region	0/0	0/0	0/1	0/0	0/0
contig1	1608585	NA	T	A	NA	intergenic variant	intergenic region	0/1	0/0	0/1	0/1	0/1
contig1	1780782	g781.t1	C	G	NA	synonymous variant	exon	0/0	0/1	0/0	0/0	0/0
contig1	1780793	g781.t1	T	C	p.Val35Ala	missense variant	exon	0/0	0/1	0/0	0/0	0/0
contig1	1780794	g781.t1	T	C	NA	synonymous variant	exon	0/0	0/1	0/0	0/0	0/0
contig1	1780860	g781.t1	G	A	NA	synonymous variant	exon	0/0	0/1	0/0	0/0	0/0
contig1	1815428	g796.t1	T	A	NA	synonymous variant	exon	0/0	0/1	0/1	0/1	0/0
contig1	1815467	g796.t1	G	A	NA	synonymous variant	exon	0/0	0/1	0/1	0/1	0/1
contig1	1815983	g796.t1	A	G	NA	synonymous variant	exon	0/1	0/1	0/0	0/0	0/1
contig1	1815984	g796.t1	A	G	p.Val35Ala	missense variant	exon	0/1	0/1	0/0	0/0	0/1
contig1	1815995	g796.t1	G	C	NA	synonymous variant	exon	0/1	0/0	0/0	0/0	0/1
contig1	1977817	g872.t1	A	T	p.Phe300Ile	missense variant	exon	1/1	1/1	0/1	0/1	0/1
contig1	2042266	NA	C	T	NA	intergenic variant	intergenic region	0/0	0/0	0/1	0/0	0/0
contig1	2042573	NA	G	A	NA	intergenic variant	intergenic region	1/1	0/1	1/1	0/1	0/1
contig1	2043558	NA	A	G	NA	intergenic variant	intergenic region	0/0	0/0	0/0	0/0	0/1
contig1	2421994	g1056.t1	C	A	p.Gly1639Val	missense variant	exon	0/0	0/0	0/1	0/1	0/1
contig1	2433362	NA	T	C	NA	intergenic variant	intergenic region	0/1	0/1	0/1	0/1	0/0
contig2	125025	g1171.t1	A	G	NA	synonymous variant	exon	0/0	0/0	0/0	0/1	0/0
contig2	125055	g1171.t1	A	G	NA	synonymous variant	exon	0/1	0/1	0/1	0/0	0/1
contig2	125131	g1171.t1	A	G	p.Val309Ala	missense variant	exon	0/0	0/0	0/0	0/1	0/0
contig2	125192	g1171.t1	A	C	p.Ser289Ala	missense variant	exon	0/0	0/0	0/0	0/1	0/0
contig2	125199	g1171.t1	A	T	p.Asp286Glu	missense variant	exon	0/0	0/0	0/0	0/1	0/0
contig2	125205	g1171.t1	G	A	NA	synonymous variant	exon	0/0	0/0	0/0	0/1	0/0
contig2	126666	g1172.t1	A	G	NA	synonymous variant	exon	0/0	0/0	0/0	0/1	0/0
contig2	126669	g1172.t1	A	G	NA	synonymous variant	exon	0/0	0/0	0/0	0/1	0/0
contig2	185469	NA	G	A	NA	intergenic variant	intergenic region	1/1	0/1	1/1	0/1	0/1
contig2	186634	NA	C	T	NA	intergenic variant	intergenic region	1/1	1/1	0/1	0/1	0/1
contig2	267788	NA	T	C	NA	intergenic variant	intergenic region	0/1	0/0	0/1	0/0	0/1
contig2	268285	NA	C	A	NA	intergenic variant	intergenic region	0/1	0/0	0/1	0/1	0/1
contig2	268300	NA	A	C	NA	intergenic variant	intergenic region	0/1	0/0	0/1	0/1	0/1
contig2	269136	NA	T	G	NA	intergenic variant	intergenic region	0/1	0/0	0/0	0/0	0/0
contig2	269152	NA	T	C	NA	intergenic variant	intergenic region	0/1	0/0	0/0	0/0	0/0
contig2	269245	NA	C	A	NA	intergenic variant	intergenic region	0/1	0/0	0/1	0/0	0/1
contig2	269367	NA	C	G	NA	intergenic variant	intergenic region	0/1	0/0	0/1	0/1	0/1
contig2	269656	NA	T	A	NA	intergenic variant	intergenic region	0/1	0/1	0/1	0/0	0/1
contig2	270408	NA	T	C	NA	intergenic variant	intergenic region	0/1	0/0	0/1	0/1	0/1
contig2	298376	g1236.t1	C	T	p.Gly183Arg	missense variant	exon	0/0	0/0	0/1	0/1	0/1
contig2	336633	NA	T	A	NA	intergenic variant	intergenic region	0/1	0/1	0/0	0/1	0/0
contig2	336693	NA	G	T	NA	intergenic variant	intergenic region	0/1	0/1	0/0	0/1	0/0
contig2	336711	NA	T	C	NA	intergenic variant	intergenic region	0/1	0/1	0/0	0/1	0/0
contig2	336755	NA	G	A	NA	intergenic variant	intergenic region	0/1	0/1	0/0	0/1	0/0
contig2	370370	NA	G	A	NA	intergenic variant	intergenic region	0/1	0/1	0/1	0/0	0/0
contig2	370423	NA	A	T	NA	intergenic variant	intergenic region	0/0	0/1	0/0	0/1	0/1
contig2	370437	NA	C	T	NA	intergenic variant	intergenic region	0/1	0/1	0/1	1/1	0/1
contig2	371259	NA	A	T	NA	intergenic variant	intergenic region	0/1	0/0	0/1	0/1	0/1
contig2	371297	NA	T	G	NA	intergenic variant	intergenic region	0/0	0/0	0/1	0/1	0/1
contig2	371314	NA	T	C	NA	intergenic variant	intergenic region	0/1	1/1	0/1	0/1	0/1
contig2	371641	NA	T	A	NA	intergenic variant	intergenic region	0/0	0/0	0/0	0/1	0/0
contig2	371642	NA	G	C	NA	intergenic variant	intergenic region	0/0	0/0	0/0	0/1	0/0
contig2	371717	NA	A	G	NA	intergenic variant	intergenic region	0/0	0/0	0/1	0/1	0/0
contig2	386467	g1271.t1	C	T	NA	synonymous variant	exon	0/0	0/0	0/1	0/1	0/1
contig2	386470	g1271.t1	T	C	NA	synonymous variant	exon	0/0	0/0	0/1	0/1	0/1
contig2	471765	NA	T	G	NA	intergenic variant	intergenic region	0/0	0/0	0/1	0/0	0/0
contig2	541138	NA	T	C	NA	intergenic variant	intergenic region	0/0	0/0	0/1	0/0	0/0
contig2	542089	NA	T	C	NA	intergenic variant	intergenic region	0/0	0/1	0/1	0/0	0/1
contig2	542113	NA	G	A	NA	intergenic variant	intergenic region	0/0	0/1	0/1	0/0	0/1
contig2	565918	NA	C	A	NA	intergenic variant	intergenic region	0/1	0/0	0/0	0/0	0/1
contig2	565919	NA	A	G	NA	intergenic variant	intergenic region	0/1	0/0	0/0	0/0	0/1
contig2	565930	NA	A	C	NA	intergenic variant	intergenic region	0/1	0/1	1/1	1/1	0/1
contig2	565939	NA	T	A	NA	intergenic variant	intergenic region	0/1	0/1	1/1	1/1	0/1
contig2	574402	g1344.t1	C	G	NA	intron variant	intron	0/1	0/1	1/1	1/1	0/1
contig2	612362	NA	G	T	NA	intergenic variant	intergenic region	0/0	0/1	0/1	0/1	0/1
contig2	693357	g1387.t1	T	C	NA	synonymous variant	exon	0/0	0/1	0/1	0/1	0/1
contig2	693428	g1387.t1	T	C	p.Val412Ala	missense variant	exon	0/0	0/1	0/1	0/1	0/1
contig2	715612	NA	A	C	NA	intergenic variant	intergenic region	1/1	1/1	1/1	1/1	0/1
contig2	716153	NA	T	A	NA	intergenic variant	intergenic region	0/0	0/0	0/1	0/1	0/1
contig2	718149	NA	A	C	NA	intergenic variant	intergenic region	0/1	1/1	0/1	0/1	0/1
contig2	737548	g1409.t1	G	A	p.Arg295*	stop gained	exon	0/0	0/0	0/1	0/1	0/1
contig2	764476	g1423.t1	T	G	p.Val249Gly	missense variant	exon	1/1	1/1	0/1	0/1	0/1
contig2	794888	NA	C	T	NA	intergenic variant	intergenic region	0/1	0/1	0/0	0/0	0/1
contig2	794903	NA	T	C	NA	intergenic variant	intergenic region	0/1	0/1	0/0	0/0	0/1
contig3	2382	NA	G	T	NA	intergenic variant	intergenic region	0/1	0/0	0/0	0/0	0/0
contig3	61072	g1802.t1	A	G	p.Thr208Ala	missense variant	exon	1/1	1/1	0/1	0/1	0/1
contig3	62845	g1802.t1	A	T	p.Thr799Ser	missense variant	exon	0/0	0/0	0/1	0/1	0/1
contig3	120970	g1825.t1	G	A	NA	synonymous variant	exon	0/1	0/1	0/0	0/1	0/0
contig3	120979	g1825.t1	A	G	NA	synonymous variant	exon	0/1	0/1	0/0	0/1	0/0
contig3	122119	NA	A	G	NA	intergenic variant	intergenic region	0/1	0/1	0/1	0/1	0/0
contig3	122194	NA	G	A	NA	intergenic variant	intergenic region	0/1	0/1	0/1	0/1	0/0
contig3	334088	NA	T	A	NA	intergenic variant	intergenic region	0/0	0/0	0/1	0/0	0/0
contig3	394567	NA	G	C	NA	intergenic variant	intergenic region	0/1	1/1	0/1	0/1	0/1
contig3	394586	NA	A	T	NA	intergenic variant	intergenic region	1/1	1/1	1/1	0/1	0/1
contig3	674563	NA	G	A	NA	intergenic variant	intergenic region	0/1	0/1	0/0	0/0	0/0
contig3	681093	g2034.t1	C	T	NA	synonymous variant	exon	0/1	0/1	0/0	0/0	0/0
contig3	681438	g2034.t1	C	T	NA	synonymous variant	exon	0/1	0/1	0/0	0/0	0/0
contig3	681889	NA	C	G	NA	intergenic variant	intergenic region	0/1	0/1	0/0	0/0	0/0
contig3	768578	g2074.t1	C	G	p.Pro158Arg	missense variant	exon	0/0	0/0	0/1	0/1	0/0
contig3	792849	g2083.t1	C	T	p.Asp269Asn	missense variant	exon	0/0	0/1	0/1	0/1	0/1
contig3	793189	g2083.t1	A	G	NA	synonymous variant	exon	0/0	0/1	0/1	0/1	0/1
contig3	793987	NA	A	G	NA	intergenic variant	intergenic region	0/0	0/1	0/1	0/1	0/1
contig3	794014	NA	T	G	NA	intergenic variant	intergenic region	1/1	0/1	0/1	0/1	0/1
contig3	817202	g2096.t1	A	G	p.Thr229Ala	missense variant	exon	0/1	0/1	0/0	0/0	0/1
contig3	888600	NA	A	G	NA	intergenic variant	intergenic region	1/1	1/1	0/1	0/1	0/1
contig3	890076	g2129.t1	A	G	p.Ile432Val	missense variant	exon	1/1	1/1	0/1	0/1	0/1
contig3	983519	NA	C	T	NA	intergenic variant	intergenic region	0/1	0/1	0/0	0/0	0/0
contig3	983943	NA	G	A	NA	intergenic variant	intergenic region	0/1	0/1	0/0	0/0	0/0
contig3	984050	NA	A	C	NA	intergenic variant	intergenic region	0/1	0/1	0/0	0/0	0/0
contig3	984098	NA	C	A	NA	intergenic variant	intergenic region	0/1	0/1	0/0	0/0	0/0
contig3	984116	NA	T	A	NA	intergenic variant	intergenic region	0/1	0/1	0/0	0/0	0/0
contig3	984160	NA	G	A	NA	intergenic variant	intergenic region	0/1	0/1	0/0	0/0	0/0
contig3	984397	NA	A	G	NA	intergenic variant	intergenic region	0/1	0/1	0/0	0/0	0/0
contig3	984827	NA	A	T	NA	intergenic variant	intergenic region	0/1	0/1	0/0	0/0	0/0
contig3	993686	NA	C	T	NA	intergenic variant	intergenic region	0/1	1/1	0/1	0/1	0/1
contig3	1075811	g2192.t1	A	C	NA	synonymous variant	exon	0/0	0/1	0/1	0/1	0/0
contig3	1075976	g2192.t1	T	A	NA	synonymous variant	exon	0/0	0/1	0/0	0/1	0/1
contig3	1075985	g2192.t1	G	A	NA	synonymous variant	exon	0/0	0/1	0/0	0/1	0/1
contig3	1075997	g2192.t1	T	G	NA	synonymous variant	exon	0/0	0/1	0/0	0/1	0/1
contig3	1076003	g2192.t1	G	A	NA	synonymous variant	exon	0/0	0/1	0/0	0/1	0/1
contig3	1153980	g2226.t1	T	A	NA	synonymous variant	exon	0/1	0/0	0/1	0/1	0/1
contig3	1154277	g2226.t1	T	A	NA	intron variant	intron	0/0	0/0	0/1	0/1	0/1
contig3	1154279	g2226.t1	G	A	NA	intron variant	intron	0/0	0/0	0/1	0/1	0/1
contig3	1154306	g2226.t1	T	C	NA	synonymous variant	exon	0/0	0/0	0/1	0/1	0/1
contig3	1154357	g2226.t1	T	A	NA	synonymous variant	exon	0/0	0/0	0/1	0/1	0/1
contig3	1155179	g2226.t1	C	T	NA	synonymous variant	exon	0/0	0/0	0/0	0/0	0/1
contig3	1155191	g2226.t1	G	A	NA	synonymous variant	exon	0/0	0/0	0/0	0/0	0/1
contig3	1155198	g2226.t1	A	C	p.Ile402Leu	missense variant	exon	0/0	0/0	0/0	0/0	0/1
contig3	1158413	NA	T	C	NA	intergenic variant	intergenic region	0/1	0/0	0/1	0/1	0/1
contig3	1158418	NA	C	G	NA	intergenic variant	intergenic region	0/1	0/0	0/1	0/1	0/1
contig3	1158862	NA	T	C	NA	intergenic variant	intergenic region	0/0	0/1	0/0	0/0	0/0
contig3	1158878	NA	A	C	NA	intergenic variant	intergenic region	0/0	0/1	0/0	0/0	0/0
contig3	1177252	g2232.t1	C	T	p.Ser708Phe	missense variant	exon	0/0	0/0	0/0	0/1	0/0
contig3	1177284	g2232.t1	G	T	p.Ala719Ser	missense variant	exon	0/1	0/0	0/1	0/1	0/1
contig3	1177640	g2232.t1	T	G	NA	synonymous variant	exon	0/1	0/1	0/0	0/0	0/1
contig3	1182966	g2234.t1	T	C	p.Val464Ala	missense variant	exon	0/0	0/0	0/1	0/1	0/1
contig3	1214595	g2249.t1	G	A	NA	synonymous variant	exon	0/0	0/0	0/0	0/0	0/1
contig3	1218243	g2250.t1	A	T	p.Leu15*	stop gained	exon	0/1	0/1	0/1	0/0	0/1
contig3	1218255	g2250.t1	G	T	p.Pro11His	missense variant	exon	0/1	0/1	0/1	0/0	0/1
contig3	1218267	g2250.t1	T	G	p.His7Pro	missense variant	exon	0/1	0/1	0/1	1/1	0/1
contig3	1218300	NA	G	A	NA	intergenic variant	intergenic region	0/1	0/1	0/1	0/0	0/1
contig3	1218305	NA	C	T	NA	intergenic variant	intergenic region	0/1	0/1	0/1	0/0	0/1
contig3	1218315	NA	G	A	NA	intergenic variant	intergenic region	0/1	0/1	0/1	0/0	0/1
contig3	1218750	NA	A	G	NA	intergenic variant	intergenic region	0/1	0/1	0/1	0/1	0/0
contig3	1219039	g2251.t1	G	A	NA	synonymous variant	exon	0/0	0/1	0/0	0/1	0/0
contig3	1219306	g2251.t1	A	G	NA	synonymous variant	exon	0/0	0/0	0/1	0/0	0/0
contig3	1221205	NA	C	T	NA	intergenic variant	intergenic region	1/1	0/1	0/1	0/1	0/1
contig3	1221214	NA	T	G	NA	intergenic variant	intergenic region	1/1	0/1	0/1	0/1	0/1
contig3	1222324	NA	A	G	NA	intergenic variant	intergenic region	0/0	0/1	0/1	0/1	0/1
contig3	1222523	NA	A	G	NA	intergenic variant	intergenic region	0/0	0/0	0/1	0/0	0/0
contig3	1222530	NA	T	C	NA	intergenic variant	intergenic region	0/0	0/0	0/1	0/0	0/0
contig3	1222544	NA	C	T	NA	intergenic variant	intergenic region	1/1	1/1	0/1	0/1	0/1
contig3	1222545	NA	T	C	NA	intergenic variant	intergenic region	1/1	1/1	0/1	0/1	0/1
contig3	1222935	NA	A	G	NA	intergenic variant	intergenic region	0/0	0/0	0/0	0/1	0/0
contig3	1222953	NA	A	G	NA	intergenic variant	intergenic region	0/0	0/0	0/0	0/1	0/0
contig3	1222966	NA	T	G	NA	intergenic variant	intergenic region	0/0	0/0	0/0	0/1	0/0
contig3	1222999	NA	G	A	NA	intergenic variant	intergenic region	0/0	0/1	0/0	0/1	0/1
contig3	1223006	NA	C	G	NA	intergenic variant	intergenic region	0/0	0/1	0/0	0/1	0/1
contig3	1223012	NA	T	A	NA	intergenic variant	intergenic region	1/1	0/1	1/1	0/1	0/1
contig3	1228015	NA	A	C	NA	intergenic variant	intergenic region	0/1	0/0	0/1	0/1	0/1
contig3	1228023	NA	A	C	NA	intergenic variant	intergenic region	0/1	1/1	0/1	0/1	0/1
contig3	1228029	NA	C	T	NA	intergenic variant	intergenic region	0/1	0/0	0/1	0/1	0/1
contig3	1228036	NA	T	C	NA	intergenic variant	intergenic region	0/1	0/0	0/1	0/1	0/1
contig3	1228046	NA	A	T	NA	intergenic variant	intergenic region	0/1	0/0	0/1	0/1	0/1
contig3	1232997	NA	A	T	NA	intergenic variant	intergenic region	0/0	0/1	0/0	0/1	0/1
contig3	1233382	NA	G	A	NA	intergenic variant	intergenic region	0/1	0/0	0/0	0/0	0/0
contig3	1233396	NA	A	G	NA	intergenic variant	intergenic region	0/1	0/0	0/0	0/0	0/0
contig3	1233604	NA	A	G	NA	intergenic variant	intergenic region	0/1	0/1	0/1	0/0	0/1
contig3	1234117	NA	C	T	NA	intergenic variant	intergenic region	0/0	0/1	0/1	0/1	0/0
contig3	1234179	NA	A	G	NA	intergenic variant	intergenic region	0/0	0/1	0/0	0/0	0/0
contig3	1235925	g2256.t1	T	C	NA	synonymous variant	exon	0/1	0/0	0/0	0/1	0/1
contig3	1235931	g2256.t1	A	G	NA	synonymous variant	exon	0/1	0/0	0/0	0/1	0/1
contig3	1235940	g2256.t1	A	G	NA	synonymous variant	exon	0/1	0/0	0/0	0/1	0/1
contig3	1235951	g2256.t1	A	G	p.Lys491Arg	missense variant	exon	0/1	0/0	0/0	0/1	0/1
contig3	1235961	g2256.t1	G	A	NA	synonymous variant	exon	0/1	0/0	0/0	0/1	0/1
contig3	1235979	g2256.t1	G	A	NA	synonymous variant	exon	0/0	0/0	0/0	0/1	0/1
contig3	1236000	NA	T	G	NA	intergenic variant	intergenic region	0/0	0/0	0/0	0/1	0/1
contig3	1236011	NA	A	T	NA	intergenic variant	intergenic region	0/1	0/0	0/0	0/1	0/1
contig3	1236097	NA	A	G	NA	intergenic variant	intergenic region	0/1	0/0	0/1	0/1	0/1
contig3	1238624	NA	A	G	NA	intergenic variant	intergenic region	0/1	0/0	0/0	0/0	0/0
contig3	1238630	NA	T	A	NA	intergenic variant	intergenic region	0/1	0/0	0/0	0/0	0/0
contig3	1238641	NA	C	T	NA	intergenic variant	intergenic region	0/1	0/0	0/0	0/0	0/0
contig3	1238645	NA	T	C	NA	intergenic variant	intergenic region	0/1	0/0	0/0	0/0	0/0
contig3	1245198	NA	T	G	NA	intergenic variant	intergenic region	0/0	0/1	0/1	0/1	0/1
contig3	1249337	g2261.t1	T	A	p.Glu77Asp	missense variant	exon	0/1	0/0	0/1	0/1	0/1
contig3	1249355	g2261.t1	C	T	p.Met71Ile	missense variant	exon	0/1	0/0	0/1	0/1	0/1
contig3	1249584	NA	C	T	NA	intergenic variant	intergenic region	0/1	0/0	0/0	0/1	0/1
contig3	1249593	NA	C	A	NA	intergenic variant	intergenic region	0/1	0/0	0/0	0/1	0/1
contig3	1254742	NA	A	G	NA	intergenic variant	intergenic region	0/0	0/0	0/1	0/1	0/0
contig3	1254743	NA	C	T	NA	intergenic variant	intergenic region	0/0	0/0	0/1	0/1	0/0
contig3	1257080	NA	G	T	NA	intergenic variant	intergenic region	0/0	0/0	0/0	0/1	0/0
contig3	1257085	NA	G	A	NA	intergenic variant	intergenic region	0/0	0/0	0/0	0/1	0/0
contig3	1257129	NA	A	T	NA	intergenic variant	intergenic region	0/0	0/0	0/1	0/1	0/0
contig3	1257135	NA	C	G	NA	intergenic variant	intergenic region	0/0	0/0	0/1	0/1	0/0
contig3	1270625	NA	T	A	NA	intergenic variant	intergenic region	0/1	0/0	0/1	0/0	0/0
contig3	1270630	NA	A	G	NA	intergenic variant	intergenic region	0/1	0/0	0/1	0/0	0/0
contig3	1270664	NA	T	C	NA	intergenic variant	intergenic region	0/1	0/0	0/1	0/0	0/0
contig3	1270667	NA	T	A	NA	intergenic variant	intergenic region	0/1	0/0	0/1	0/0	0/0
contig3	1270677	NA	A	T	NA	intergenic variant	intergenic region	0/1	0/0	0/1	0/0	0/0
contig3	1270678	NA	A	T	NA	intergenic variant	intergenic region	0/1	0/0	0/1	0/1	0/0
contig3	1270703	NA	G	T	NA	intergenic variant	intergenic region	0/1	0/0	0/0	0/1	0/0
contig3	1270716	NA	C	T	NA	intergenic variant	intergenic region	0/1	0/0	0/0	0/1	0/0
contig3	1270719	NA	C	T	NA	intergenic variant	intergenic region	0/1	0/0	0/0	0/1	0/0
contig3	1270729	NA	T	G	NA	intergenic variant	intergenic region	0/1	0/0	0/0	0/1	0/0
contig3	1270743	NA	C	T	NA	intergenic variant	intergenic region	0/1	0/0	0/0	0/1	0/0
contig3	1270751	NA	G	A	NA	intergenic variant	intergenic region	0/1	0/0	0/0	0/1	0/0
contig3	1270765	NA	A	G	NA	intergenic variant	intergenic region	0/1	0/0	0/0	0/1	0/0
contig3	1274210	g2273.t1	C	T	NA	synonymous variant	exon	0/1	0/0	0/0	0/0	0/0
contig3	1274213	g2273.t1	G	A	NA	synonymous variant	exon	0/1	0/0	0/0	0/0	0/0
contig3	1274237	g2273.t1	G	A	NA	synonymous variant	exon	0/1	0/0	0/1	0/0	0/0
contig3	1274251	g2273.t1	A	T	p.Leu355Met	missense variant	exon	0/1	0/0	0/1	0/0	0/1
contig3	1274260	g2273.t1	T	A	p.Ser352Cys	missense variant	exon	0/1	0/0	0/1	0/0	0/1
contig3	1274300	g2273.t1	T	A	p.Glu338Asp	missense variant	exon	0/1	0/0	0/0	0/0	0/0
contig3	1274405	g2273.t1	A	T	NA	synonymous variant	exon	0/1	0/1	0/1	0/1	0/0
contig3	1274468	g2273.t1	A	G	NA	synonymous variant	exon	0/1	0/0	0/0	0/0	0/0
contig3	1274471	g2273.t1	G	A	NA	synonymous variant	exon	0/1	0/0	0/0	0/0	0/0
contig3	1274535	g2273.t1	T	C	p.Gln260Arg	missense variant	exon	0/1	0/0	0/0	0/0	0/0
contig3	1300824	NA	T	A	NA	intergenic variant	intergenic region	0/0	0/0	0/0	0/0	0/1
contig3	1301099	NA	T	A	NA	intergenic variant	intergenic region	0/1	0/1	0/0	0/0	0/0
contig4	52796	g2311.t1	T	A	p.Phe2138Tyr	missense variant	exon	0/1	0/1	0/0	0/0	0/0
contig4	52847	g2311.t1	C	T	p.Thr2155Ile	missense variant	exon	0/1	0/1	0/0	0/0	0/0
contig4	53322	NA	A	G	NA	intergenic variant	intergenic region	0/1	0/1	0/0	0/0	0/0
contig4	53661	g2312.t1	C	T	NA	synonymous variant	exon	0/1	0/1	0/0	0/0	0/0
contig4	54379	g2312.t1	G	A	p.Ser189Leu	missense variant	exon	0/1	0/1	0/0	0/0	0/0
contig4	379904	NA	A	T	NA	intergenic variant	intergenic region	0/1	0/0	0/1	0/0	0/1
contig4	454475	g2488.t1	C	T	p.Ser733Asn	missense variant	exon	0/0	0/0	0/1	0/1	0/1
contig4	472468	NA	A	G	NA	intergenic variant	intergenic region	0/1	0/1	0/1	0/1	0/0
contig4	528914	NA	A	T	NA	intergenic variant	intergenic region	0/1	0/1	0/0	0/0	0/0
contig4	531528	g2522.t1	T	C	p.Ser480Pro	missense variant	exon	0/1	0/1	0/0	0/0	0/0
contig4	531602	g2522.t1	T	C	NA	synonymous variant	exon	0/1	0/1	0/0	0/0	0/0
contig4	531791	g2522.t1	T	C	NA	synonymous variant	exon	0/1	0/1	0/0	0/0	0/0
contig4	649831	g2575.t1	G	T	NA	synonymous variant	exon	0/0	0/0	0/0	0/1	0/0
contig4	650303	g2575.t1	T	C	p.Asn698Ser	missense variant	exon	0/0	0/0	0/1	0/0	0/0
contig4	650353	g2575.t1	A	T	NA	synonymous variant	exon	0/0	0/0	0/1	0/0	0/0
contig4	652108	g2575.t1	A	G	NA	synonymous variant	exon	0/1	0/0	0/1	0/0	0/0
contig4	652132	g2575.t1	A	G	NA	synonymous variant	exon	0/1	0/0	0/1	0/0	0/0
contig4	652135	g2575.t1	T	A	NA	synonymous variant	exon	0/0	0/0	0/1	0/0	0/0
contig4	652153	g2575.t1	A	G	NA	synonymous variant	exon	0/0	0/0	0/1	0/0	0/0
contig4	652156	g2575.t1	T	A	NA	synonymous variant	exon	0/0	0/0	0/1	0/0	0/0
contig4	652171	g2575.t1	G	A	NA	synonymous variant	exon	0/0	0/0	0/1	0/0	0/0
contig4	652174	g2575.t1	A	G	NA	synonymous variant	exon	0/0	0/0	0/1	0/0	0/0
contig4	652277	g2575.t1	C	T	p.Gly40Glu	missense variant	exon	0/1	0/1	0/0	0/1	0/0
contig4	652285	g2575.t1	T	G	NA	synonymous variant	exon	0/1	0/1	0/0	0/1	0/0
contig4	652288	g2575.t1	A	T	NA	synonymous variant	exon	0/1	0/1	0/0	0/1	0/0
contig4	901392	NA	T	A	NA	intergenic variant	intergenic region	0/1	0/1	0/1	0/0	0/1
contig4	1003289	g2742.t1	A	G	NA	synonymous variant	exon	0/0	0/1	0/1	0/1	0/1
contig4	1003315	g2742.t1	C	T	p.Glu1154Lys	missense variant	exon	0/0	0/1	0/1	0/1	0/1
contig4	1003405	g2742.t1	T	C	p.Asn1124Asp	missense variant	exon	0/1	0/0	0/0	0/0	0/1
contig4	1003411	g2742.t1	C	T	p.Gly1122Ser	missense variant	exon	0/1	0/0	0/0	0/0	0/1
contig4	1003433	g2742.t1	A	G	NA	synonymous variant	exon	0/1	0/0	0/0	0/0	0/1
contig4	1015709	NA	A	G	NA	intergenic variant	intergenic region	0/0	0/0	0/0	0/1	0/0
contig4	1027455	NA	A	T	NA	intergenic variant	intergenic region	0/0	0/1	0/1	0/1	0/1
contig4	1051956	NA	G	A	NA	intergenic variant	intergenic region	0/1	0/1	0/1	0/1	0/0
contig4	1051964	NA	T	G	NA	intergenic variant	intergenic region	0/1	0/1	0/1	0/1	0/0
contig4	1052006	NA	T	A	NA	intergenic variant	intergenic region	0/1	0/1	0/1	0/1	0/0
contig4	1052012	NA	A	T	NA	intergenic variant	intergenic region	0/1	0/1	0/1	0/1	0/0
contig4	1052020	NA	G	A	NA	intergenic variant	intergenic region	0/1	0/1	0/1	0/1	0/0
contig4	1052023	NA	C	A	NA	intergenic variant	intergenic region	0/1	0/1	0/1	0/1	0/0
contig4	1052036	NA	A	T	NA	intergenic variant	intergenic region	0/1	0/1	0/1	0/1	0/0
contig4	1052044	NA	G	A	NA	intergenic variant	intergenic region	0/1	0/1	0/1	0/1	0/0
contig4	1052064	NA	T	A	NA	intergenic variant	intergenic region	0/1	0/1	0/1	0/1	0/0
contig4	1084038	NA	A	C	NA	intergenic variant	intergenic region	0/0	0/0	0/1	0/1	0/1
contig4	1090630	NA	T	A	NA	intergenic variant	intergenic region	0/1	0/1	0/1	0/1	0/0
contig4	1098737	NA	T	G	NA	intergenic variant	intergenic region	0/1	0/0	0/0	0/0	0/0
contig4	1209371	NA	T	A	NA	intergenic variant	intergenic region	0/1	0/1	0/1	0/0	0/1
contig4	1260778	NA	A	G	NA	intergenic variant	intergenic region	1/1	0/1	0/1	1/1	0/1
contig5	278	NA	A	G	NA	intergenic variant	intergenic region	0/0	0/1	0/0	0/1	0/0
contig5	88026	g2904.t1	A	T	NA	synonymous variant	exon	0/1	0/0	0/1	0/1	0/1
contig5	88039	g2904.t1	C	T	p.Leu177Phe	missense variant	exon	0/1	0/0	0/1	0/1	0/1
contig5	108996	NA	G	A	NA	intergenic variant	intergenic region	0/1	0/1	0/0	0/1	0/0
contig5	252809	NA	G	A	NA	intergenic variant	intergenic region	0/1	0/1	0/0	0/1	0/0
contig5	253864	NA	A	T	NA	intergenic variant	intergenic region	0/1	0/0	0/1	0/1	0/1
contig5	253869	NA	A	G	NA	intergenic variant	intergenic region	0/1	0/0	0/1	0/1	0/1
contig5	254481	NA	G	A	NA	intergenic variant	intergenic region	0/0	0/1	0/1	0/0	0/0
contig5	254501	NA	A	C	NA	intergenic variant	intergenic region	0/0	0/1	0/1	0/0	0/0
contig5	254511	NA	T	A	NA	intergenic variant	intergenic region	0/0	0/1	0/1	0/0	0/0
contig5	254512	NA	A	T	NA	intergenic variant	intergenic region	0/0	0/1	0/1	0/0	0/0
contig5	254700	NA	T	A	NA	intergenic variant	intergenic region	0/0	0/1	0/1	0/1	0/0
contig5	278302	NA	G	A	NA	intergenic variant	intergenic region	0/1	0/0	0/0	0/0	0/0
contig5	278311	NA	G	A	NA	intergenic variant	intergenic region	0/1	0/0	0/0	0/0	0/0
contig5	278323	NA	A	C	NA	intergenic variant	intergenic region	0/1	0/0	0/0	0/0	0/0
contig5	278344	NA	T	C	NA	intergenic variant	intergenic region	0/1	0/0	0/0	0/0	0/0
contig5	278353	NA	G	A	NA	intergenic variant	intergenic region	0/1	0/0	0/0	0/0	0/0
contig5	278606	NA	T	C	NA	intergenic variant	intergenic region	0/1	0/0	0/0	0/0	0/1
contig5	278614	NA	A	G	NA	intergenic variant	intergenic region	0/1	0/0	0/0	0/0	0/1
contig5	278625	NA	C	T	NA	intergenic variant	intergenic region	0/1	0/0	0/0	0/0	0/1
contig5	278646	NA	A	G	NA	intergenic variant	intergenic region	0/1	0/0	0/0	0/0	0/1
contig5	278648	NA	T	C	NA	intergenic variant	intergenic region	0/1	0/0	0/0	0/0	0/1
contig5	279217	NA	G	T	NA	intergenic variant	intergenic region	0/0	0/1	0/1	0/1	0/1
contig5	280011	NA	A	G	NA	intergenic variant	intergenic region	0/0	0/0	0/0	0/1	0/0
contig5	280020	NA	T	A	NA	intergenic variant	intergenic region	0/0	0/0	0/0	0/1	0/0
contig5	280027	NA	T	A	NA	intergenic variant	intergenic region	0/0	0/0	0/0	0/1	0/0
contig5	280047	NA	A	T	NA	intergenic variant	intergenic region	0/0	0/0	0/0	0/1	0/0
contig5	280058	NA	T	C	NA	intergenic variant	intergenic region	0/0	0/0	0/0	0/1	0/0
contig5	280079	NA	G	T	NA	intergenic variant	intergenic region	0/0	0/0	0/0	0/1	0/0
contig5	280081	NA	T	C	NA	intergenic variant	intergenic region	0/0	0/0	0/0	0/1	0/0
contig5	280982	NA	G	A	NA	intergenic variant	intergenic region	0/1	0/1	0/0	0/0	0/0
contig5	280983	NA	T	G	NA	intergenic variant	intergenic region	0/1	0/1	0/0	0/0	0/0
contig5	281044	NA	G	A	NA	intergenic variant	intergenic region	0/1	0/1	0/0	0/1	0/0
contig5	281046	NA	T	G	NA	intergenic variant	intergenic region	0/1	0/1	0/0	0/1	0/0
contig5	281616	NA	G	A	NA	intergenic variant	intergenic region	0/1	0/1	0/1	0/1	0/0
contig5	281829	NA	C	A	NA	intergenic variant	intergenic region	0/1	0/1	0/1	0/0	0/1
contig5	281842	NA	T	G	NA	intergenic variant	intergenic region	0/1	0/1	0/1	0/0	0/1
contig5	281856	NA	T	A	NA	intergenic variant	intergenic region	0/1	0/1	0/1	0/0	0/1
contig5	281864	NA	T	C	NA	intergenic variant	intergenic region	0/1	0/1	0/1	0/0	0/1
contig5	281867	NA	G	C	NA	intergenic variant	intergenic region	0/1	0/1	0/1	0/0	0/1
contig5	334310	NA	G	T	NA	intergenic variant	intergenic region	0/0	0/1	0/0	0/0	0/1
contig5	339179	NA	G	C	NA	intergenic variant	intergenic region	0/1	0/1	0/1	0/0	0/1
contig5	387747	NA	C	A	NA	intergenic variant	intergenic region	0/0	0/0	0/1	0/1	0/0
contig5	387763	NA	A	T	NA	intergenic variant	intergenic region	0/0	0/0	0/1	0/1	0/0
contig5	387771	NA	G	A	NA	intergenic variant	intergenic region	0/0	0/0	0/1	0/1	0/0
contig5	387784	NA	C	A	NA	intergenic variant	intergenic region	0/0	0/0	0/1	0/1	0/0
contig5	387794	NA	C	T	NA	intergenic variant	intergenic region	0/0	0/0	0/1	0/1	0/0
contig5	448959	NA	G	A	NA	intergenic variant	intergenic region	0/0	0/0	0/1	0/0	0/0
contig5	449180	NA	T	A	NA	intergenic variant	intergenic region	1/1	1/1	1/1	1/1	0/1
contig5	449521	NA	A	T	NA	intergenic variant	intergenic region	0/0	0/0	0/0	0/0	0/1
contig5	449528	NA	C	T	NA	intergenic variant	intergenic region	0/0	0/0	0/0	0/0	0/1
contig5	450756	NA	A	G	NA	intergenic variant	intergenic region	0/0	0/1	0/0	0/0	0/1
contig5	450766	NA	A	T	NA	intergenic variant	intergenic region	0/0	0/1	0/0	0/0	0/1
contig5	450787	NA	C	T	NA	intergenic variant	intergenic region	0/0	0/1	0/0	0/0	0/1
contig5	450793	NA	A	G	NA	intergenic variant	intergenic region	0/0	0/1	0/0	0/0	0/1
contig5	528182	NA	G	A	NA	intergenic variant	intergenic region	0/1	0/0	0/1	0/0	0/1
contig5	528188	NA	G	A	NA	intergenic variant	intergenic region	0/1	0/0	0/0	0/0	0/1
contig5	538544	g3095.t1	G	A	NA	synonymous variant	exon	1/1	1/1	0/1	0/1	0/1
contig5	590920	NA	C	T	NA	intergenic variant	intergenic region	0/1	0/1	0/1	0/0	0/1
contig5	590929	NA	G	A	NA	intergenic variant	intergenic region	0/1	0/1	0/1	0/0	0/1
contig5	590935	NA	A	C	NA	intergenic variant	intergenic region	0/1	0/1	0/1	1/1	0/1
contig5	629703	g3135.t1	G	A	p.Ser30Leu	missense variant	exon	0/0	0/0	0/1	0/1	0/1
contig5	823140	NA	T	C	NA	intergenic variant	intergenic region	0/1	0/0	0/0	0/0	0/0
contig5	823143	NA	T	C	NA	intergenic variant	intergenic region	0/1	0/0	0/0	0/0	0/0
contig5	887121	NA	T	A	NA	intergenic variant	intergenic region	0/1	0/0	0/1	0/1	0/1
contig5	887123	NA	T	A	NA	intergenic variant	intergenic region	0/0	0/1	0/0	0/1	0/1
contig5	887548	g3243.t1	T	A	p.Asp96Glu	missense variant	exon	0/1	0/1	0/0	0/0	0/0
contig6	1290	NA	T	C	NA	intergenic variant	intergenic region	0/0	0/1	0/0	0/0	0/0
contig6	1300	NA	A	C	NA	intergenic variant	intergenic region	0/0	0/1	0/0	0/0	0/0
contig6	1372	NA	C	T	NA	intergenic variant	intergenic region	0/0	0/0	0/1	0/1	0/0
contig6	1378	NA	A	C	NA	intergenic variant	intergenic region	0/0	0/0	0/1	0/1	0/0
contig6	4960	g3326.t1	G	A	NA	synonymous variant	exon	0/1	0/0	0/1	0/1	0/1
contig6	4965	g3326.t1	T	G	p.Ile1214Leu	missense variant	exon	0/1	0/0	0/1	0/1	0/1
contig6	37901	g3344.t1	A	G	NA	synonymous variant	exon	0/0	0/0	0/1	0/0	0/1
contig6	37970	g3344.t1	C	T	NA	synonymous variant	exon	0/0	0/0	0/1	0/1	0/0
contig6	116858	g3383.t1	T	C	p.Thr114Ala	missense variant	exon	0/0	0/0	0/0	0/0	0/1
contig6	116861	g3383.t1	A	T	p.Ser113Thr	missense variant	exon	0/0	0/0	0/0	0/0	0/1
contig6	116929	g3383.t1	G	A	p.Ala90Val	missense variant	exon	0/0	0/0	0/1	0/0	0/1
contig6	117022	g3383.t1	G	A	p.Thr59Ile	missense variant	exon	0/0	0/0	0/0	0/0	0/1
contig6	117023	g3383.t1	T	C	p.Thr59Ala	missense variant	exon	0/0	0/0	0/0	0/0	0/1
contig6	117058	g3383.t1	G	A	p.Thr47Ile	missense variant	exon	0/0	0/0	0/0	0/0	0/1
contig6	117946	g3384.t1	T	G	p.Tyr177Ser	missense variant	exon	0/0	0/0	0/1	0/0	0/0
contig6	120238	g3386.t1	G	A	NA	synonymous variant	exon	0/1	0/1	0/1	0/0	0/1
contig6	131384	g3389.t1	A	G	NA	synonymous variant	exon	0/0	0/0	0/0	0/1	0/0
contig6	131387	g3389.t1	T	G	NA	synonymous variant	exon	0/0	0/0	0/0	0/1	0/0
contig6	131507	g3389.t1	A	G	NA	synonymous variant	exon	0/0	0/1	0/0	0/1	0/0
contig6	131510	g3389.t1	T	A	NA	synonymous variant	exon	0/0	0/1	0/0	0/1	0/0
contig6	132159	NA	G	A	NA	intergenic variant	intergenic region	0/1	0/0	0/1	0/1	0/1
contig6	132165	NA	G	A	NA	intergenic variant	intergenic region	0/1	0/0	0/1	0/1	0/1
contig6	132178	NA	G	A	NA	intergenic variant	intergenic region	0/1	0/0	0/1	0/1	0/1
contig6	150965	g3397.t1	C	T	NA	synonymous variant	exon	0/0	0/1	0/0	0/0	0/1
contig6	151487	g3397.t1	T	C	NA	synonymous variant	exon	0/0	0/1	0/0	0/0	0/0
contig6	151931	g3397.t1	A	T	p.Glu445Asp	missense variant	exon	0/0	0/0	0/1	0/0	0/0
contig6	151937	g3397.t1	A	T	NA	synonymous variant	exon	0/0	0/0	0/1	0/0	0/0
contig6	152306	g3397.t1	T	A	NA	synonymous variant	exon	0/0	0/0	0/0	0/0	0/1
contig6	153455	g3398.t1	A	T	NA	synonymous variant	exon	0/0	0/0	0/0	0/0	0/1
contig6	153464	g3398.t1	T	A	NA	synonymous variant	exon	0/0	0/0	0/0	0/0	0/1
contig6	192355	NA	C	T	NA	intergenic variant	intergenic region	0/0	0/1	0/0	0/0	0/0
contig6	223671	NA	G	A	NA	intergenic variant	intergenic region	0/1	0/1	0/1	0/1	0/0
contig6	321617	NA	T	C	NA	intergenic variant	intergenic region	0/1	0/1	0/1	0/1	0/0
contig6	324779	g3468.t1	A	G	NA	synonymous variant	exon	0/1	0/0	0/0	0/0	0/0
contig6	324800	g3468.t1	G	A	NA	synonymous variant	exon	0/1	0/0	0/0	0/0	0/0
contig6	324818	g3468.t1	G	A	NA	synonymous variant	exon	0/1	0/0	0/0	0/0	0/0
contig6	325247	g3468.t1	T	A	NA	synonymous variant	exon	0/0	0/0	0/0	0/0	0/1
contig6	325250	g3468.t1	G	A	NA	synonymous variant	exon	0/0	0/0	0/0	0/0	0/1
contig6	330457	g3469.t1	A	T	NA	synonymous variant	exon	0/1	0/1	0/0	0/0	0/1
contig6	330466	g3469.t1	A	T	NA	synonymous variant	exon	0/1	0/1	0/0	0/0	0/1
contig6	335480	NA	C	A	NA	intergenic variant	intergenic region	0/0	0/1	0/0	0/0	0/0
contig6	358635	NA	C	A	NA	intergenic variant	intergenic region	0/1	0/1	0/1	0/1	0/0
contig6	358637	NA	C	T	NA	intergenic variant	intergenic region	0/1	0/1	0/1	0/1	0/0
contig6	362918	g3481.t1	C	T	p.His1161Tyr	missense variant	exon	0/0	0/0	0/0	0/0	0/1
contig6	362919	g3481.t1	A	C	p.His1161Pro	missense variant	exon	0/0	0/0	0/0	0/0	0/1
contig6	412251	NA	A	T	NA	intergenic variant	intergenic region	1/1	1/1	0/1	0/1	0/1
contig6	437393	g3505.t1	A	G	NA	synonymous variant	exon	0/0	0/0	0/1	0/1	0/1
contig6	458290	NA	C	T	NA	intergenic variant	intergenic region	0/1	0/0	0/1	0/1	0/1
contig6	490025	NA	C	G	NA	intergenic variant	intergenic region	0/1	0/1	0/1	1/1	0/1
contig6	508873	g3541.t1	G	C	p.Asp200Glu	missense variant	exon	0/1	0/1	0/1	0/1	0/0
contig6	508876	g3541.t1	T	C	NA	synonymous variant	exon	0/1	0/1	0/1	0/1	0/0
contig6	508900	g3541.t1	G	C	p.Asp191Glu	missense variant	exon	0/1	0/1	0/1	0/1	0/0
contig6	562584	NA	G	C	NA	intergenic variant	intergenic region	0/1	0/1	0/0	0/1	0/0
contig6	562590	NA	T	A	NA	intergenic variant	intergenic region	0/1	0/1	0/0	0/1	0/0
contig6	562938	NA	G	A	NA	intergenic variant	intergenic region	0/0	0/1	0/0	0/0	0/1
contig6	562939	NA	C	A	NA	intergenic variant	intergenic region	0/0	0/1	0/0	0/0	0/1
contig6	562967	NA	A	G	NA	intergenic variant	intergenic region	0/0	0/1	0/0	0/0	0/1
contig6	564130	NA	G	T	NA	intergenic variant	intergenic region	0/0	0/0	0/0	0/0	0/1
contig6	565384	NA	T	G	NA	intergenic variant	intergenic region	0/1	0/1	0/1	0/0	0/1
contig6	565981	NA	T	C	NA	intergenic variant	intergenic region	0/1	0/1	0/1	0/0	0/0
contig6	599284	g3571.t1	T	A	p.Asp80Glu	missense variant	exon	1/1	1/1	0/1	0/1	0/1
contig6	627085	NA	A	G	NA	intergenic variant	intergenic region	0/1	0/1	0/1	0/1	0/0
contig6	627768	NA	A	G	NA	intergenic variant	intergenic region	0/0	0/1	0/0	0/1	0/1
contig6	627793	NA	A	G	NA	intergenic variant	intergenic region	0/0	0/1	0/0	0/1	0/1
contig6	630527	NA	T	C	NA	intergenic variant	intergenic region	0/0	0/0	0/0	0/0	0/1
contig6	631357	NA	T	A	NA	intergenic variant	intergenic region	0/1	0/0	0/1	0/1	0/1
contig6	655244	NA	A	C	NA	intergenic variant	intergenic region	0/0	0/1	0/0	0/1	0/0
contig6	655270	NA	T	A	NA	intergenic variant	intergenic region	0/0	0/1	0/0	0/1	0/0
contig6	655271	NA	A	T	NA	intergenic variant	intergenic region	0/0	0/1	0/0	0/1	0/0
contig6	655291	NA	C	T	NA	intergenic variant	intergenic region	0/0	0/1	0/0	0/1	0/0
contig6	655294	NA	C	T	NA	intergenic variant	intergenic region	0/0	0/1	0/0	0/1	0/0
contig6	655340	NA	C	G	NA	intergenic variant	intergenic region	0/0	0/1	0/0	0/1	0/0
contig6	655346	NA	T	A	NA	intergenic variant	intergenic region	0/0	0/1	0/0	0/1	0/0
contig6	730814	NA	G	C	NA	intergenic variant	intergenic region	0/1	0/1	0/1	1/1	0/1
contig6	730948	NA	G	A	NA	intergenic variant	intergenic region	0/1	0/0	0/1	0/1	0/1
contig6	730957	NA	T	C	NA	intergenic variant	intergenic region	0/1	0/0	0/1	0/1	0/1
contig6	731556	NA	G	T	NA	intergenic variant	intergenic region	0/0	0/0	0/0	0/1	0/1
contig6	731559	NA	A	T	NA	intergenic variant	intergenic region	0/0	0/0	0/0	0/1	0/1
contig6	734362	NA	C	T	NA	intergenic variant	intergenic region	0/0	0/0	0/1	0/1	0/1
contig6	734387	NA	G	T	NA	intergenic variant	intergenic region	0/0	0/1	0/1	0/1	0/1
contig6	842090	NA	A	T	NA	intergenic variant	intergenic region	0/1	0/1	0/0	0/0	0/1
contig6	842091	NA	A	T	NA	intergenic variant	intergenic region	0/1	0/1	0/0	0/0	0/1
contig6	881944	NA	T	C	NA	intergenic variant	intergenic region	0/0	0/0	0/1	0/1	0/1
contig7	52642	NA	C	T	NA	intergenic variant	intergenic region	0/1	0/1	0/0	0/0	0/0
contig7	136849	g3761.t1	G	A	NA	intron variant	intron	1/1	0/1	0/1	0/1	0/1
contig7	137002	g3761.t1	C	T	NA	synonymous variant	exon	1/1	0/1	0/1	0/1	0/1
contig7	137047	g3761.t1	T	C	NA	synonymous variant	exon	1/1	0/1	0/1	0/1	0/1
contig7	137061	g3761.t1	A	G	p.Asp142Gly	missense variant	exon	0/0	0/1	0/1	0/1	0/1
contig7	137062	g3761.t1	C	G	p.Asp142Glu	missense variant	exon	0/0	0/1	0/1	0/1	0/1
contig7	137086	g3761.t1	G	A	NA	synonymous variant	exon	0/1	0/0	0/1	0/1	0/1
contig7	137095	g3761.t1	T	C	NA	synonymous variant	exon	0/1	0/0	0/1	0/1	0/1
contig7	137101	g3761.t1	G	A	NA	synonymous variant	exon	0/1	0/0	0/1	0/1	0/1
contig7	137125	g3761.t1	C	A	NA	synonymous variant	exon	0/1	0/0	0/1	0/1	0/1
contig7	137138	g3761.t1	A	C	p.Ile168Leu	missense variant	exon	0/1	0/0	0/1	0/1	0/1
contig7	142866	g3763.t1	A	T	NA	synonymous variant	exon	0/0	0/0	0/1	0/1	0/0
contig7	142872	g3763.t1	T	C	NA	synonymous variant	exon	0/0	0/0	0/1	0/1	0/0
contig7	160515	g3771.t1	C	A	p.Cys260Phe	missense variant	exon	0/1	0/1	0/1	0/0	0/1
contig7	327093	NA	C	A	NA	intergenic variant	intergenic region	0/1	0/0	0/1	0/0	0/1
contig7	327096	NA	C	A	NA	intergenic variant	intergenic region	0/1	0/0	0/1	0/0	0/1
contig7	375481	g3866.t1	A	G	p.Ser103Pro	missense variant	exon	1/1	1/1	0/1	0/1	0/1
contig7	437924	NA	T	G	NA	intergenic variant	intergenic region	0/1	0/0	0/1	0/1	0/1
contig7	437939	NA	C	G	NA	intergenic variant	intergenic region	0/1	1/1	0/1	0/1	0/1
contig7	448848	NA	A	G	NA	intergenic variant	intergenic region	0/1	0/0	0/1	0/1	0/1
contig7	448852	NA	T	C	NA	intergenic variant	intergenic region	0/1	0/0	0/1	0/1	0/1
contig7	450946	g3901.t1	G	C	p.Ser182Thr	missense variant	exon	0/1	0/1	0/1	0/0	0/0
contig7	493933	NA	G	T	NA	intergenic variant	intergenic region	0/0	0/1	0/1	0/1	0/1
contig7	507307	NA	T	C	NA	intergenic variant	intergenic region	0/1	0/0	0/1	0/0	0/1
contig7	507344	g3919.t1	A	G	p.Ile302Thr	missense variant	exon	0/1	0/0	0/1	0/1	0/1
contig7	507545	g3919.t1	T	C	p.Glu235Gly	missense variant	exon	0/1	0/1	0/1	0/1	0/0
contig7	507554	g3919.t1	A	T	p.Val232Asp	missense variant	exon	0/1	0/1	0/1	0/1	0/0
contig7	508299	g3919.t1	G	A	p.Ala110Val	missense variant	exon	0/0	0/0	0/0	0/1	0/0
contig7	508301	g3919.t1	C	T	NA	synonymous variant	exon	0/1	0/1	0/1	0/0	0/1
contig7	508353	g3919.t1	G	T	p.Ala92Asp	missense variant	exon	0/0	0/0	0/0	0/1	0/0
contig7	508869	NA	T	C	NA	intergenic variant	intergenic region	0/1	0/1	0/1	0/1	0/0
contig7	508893	NA	G	T	NA	intergenic variant	intergenic region	0/1	0/1	0/1	0/1	0/0
contig7	508899	NA	T	A	NA	intergenic variant	intergenic region	0/1	0/1	0/1	0/1	0/0
contig7	509141	g3920.t1	G	A	NA	synonymous variant	exon	0/1	0/1	0/1	0/0	0/1
contig7	509146	g3920.t1	T	A	p.Asn195Tyr	missense variant	exon	0/1	0/1	0/1	0/0	0/1
contig7	509183	g3920.t1	T	C	NA	synonymous variant	exon	0/1	0/1	0/1	0/0	0/1
contig7	509191	g3920.t1	C	T	p.Glu180Lys	missense variant	exon	0/1	0/1	0/1	0/0	0/1
contig7	530872	NA	T	C	NA	intergenic variant	intergenic region	0/1	0/1	0/1	0/1	0/0
contig7	661414	NA	C	A	NA	intergenic variant	intergenic region	0/1	0/1	0/1	0/1	0/0
contig7	739818	NA	T	G	NA	intergenic variant	intergenic region	0/0	0/0	0/1	0/0	0/1
contig7	739826	NA	T	C	NA	intergenic variant	intergenic region	0/0	0/0	0/1	0/0	0/1
contig7	891154	NA	C	A	NA	intergenic variant	intergenic region	0/1	0/0	0/0	0/0	0/1
contig7	891156	NA	G	A	NA	intergenic variant	intergenic region	0/1	0/0	0/0	0/0	0/1
contig8	1562	NA	C	G	NA	intergenic variant	intergenic region	0/1	0/0	0/0	0/0	0/0
contig8	1573	NA	C	G	NA	intergenic variant	intergenic region	0/1	0/1	0/1	0/0	0/1
contig8	175505	NA	T	G	NA	intergenic variant	intergenic region	0/1	0/0	0/0	0/1	0/1
contig8	223505	NA	G	A	NA	intergenic variant	intergenic region	0/1	0/1	0/1	0/1	0/0
contig8	223510	NA	C	T	NA	intergenic variant	intergenic region	0/1	0/1	0/1	0/1	0/0
contig8	223550	NA	A	G	NA	intergenic variant	intergenic region	0/1	0/1	0/1	0/0	0/0
contig8	223602	NA	G	C	NA	intergenic variant	intergenic region	0/1	0/0	0/1	0/0	0/0
contig8	237394	g4213.t1	G	C	p.Glu172Gln	missense variant	exon	0/1	0/0	0/1	0/1	0/1
contig8	237405	g4213.t1	T	C	NA	synonymous variant	exon	0/1	0/0	0/1	0/1	0/1
contig8	237414	g4213.t1	C	G	NA	synonymous variant	exon	0/1	0/0	0/1	0/1	0/1
contig8	247616	g4215.t1	A	G	NA	synonymous variant	exon	0/0	0/1	0/0	0/0	0/0
contig8	249464	g4215.t1	C	T	NA	synonymous variant	exon	0/1	0/0	0/1	0/1	0/0
contig8	249470	g4215.t1	T	A	NA	synonymous variant	exon	0/1	0/0	0/1	0/1	0/0
contig8	249483	g4215.t1	A	G	p.Val457Ala	missense variant	exon	0/1	0/0	0/0	0/1	0/0
contig8	249513	g4215.t1	A	G	p.Val447Ala	missense variant	exon	0/1	0/0	0/0	0/1	0/0
contig8	250079	g4215.t1	T	C	NA	synonymous variant	exon	0/1	0/1	0/1	0/0	0/1
contig8	250088	g4215.t1	G	A	NA	synonymous variant	exon	0/1	0/1	0/0	0/0	0/1
contig8	252095	g4217.t1	G	A	NA	synonymous variant	exon	0/0	0/0	0/0	0/1	0/0
contig8	252099	g4217.t1	G	A	p.Ala312Val	missense variant	exon	0/0	0/0	0/0	0/1	0/0
contig8	252110	g4217.t1	A	C	p.Asp308Glu	missense variant	exon	0/0	0/0	0/0	0/1	0/0
contig8	252119	g4217.t1	G	A	NA	synonymous variant	exon	0/0	0/0	0/0	0/1	0/0
contig8	253422	g4218.t1	A	T	p.Ser538Thr	missense variant	exon	0/0	0/1	0/0	0/0	0/0
contig8	253564	g4218.t1	A	T	NA	synonymous variant	exon	0/0	0/1	0/0	0/0	0/0
contig8	253867	g4218.t1	A	G	NA	synonymous variant	exon	0/0	0/0	0/0	0/1	0/0
contig8	253992	g4218.t1	A	T	p.Ser348Thr	missense variant	exon	0/0	0/1	0/0	0/0	0/0
contig8	454048	NA	C	G	NA	intergenic variant	intergenic region	0/0	0/0	0/0	0/1	0/0
contig8	454961	NA	A	G	NA	intergenic variant	intergenic region	0/1	0/1	0/1	0/0	0/1
contig8	455650	NA	T	A	NA	intergenic variant	intergenic region	0/1	0/1	0/1	0/0	0/1
contig8	455668	NA	A	T	NA	intergenic variant	intergenic region	0/1	0/1	0/1	0/0	0/1
contig8	455730	NA	C	G	NA	intergenic variant	intergenic region	0/1	0/0	0/0	0/0	0/1
contig8	460052	NA	C	G	NA	intergenic variant	intergenic region	1/1	0/1	0/1	0/1	0/1
contig8	460832	NA	T	C	NA	intergenic variant	intergenic region	0/1	0/1	1/1	1/1	0/1
contig8	460834	NA	T	C	NA	intergenic variant	intergenic region	0/1	0/1	1/1	1/1	0/1
contig8	460853	NA	G	T	NA	intergenic variant	intergenic region	0/1	0/0	0/0	0/0	0/0
contig8	546078	NA	T	A	NA	intergenic variant	intergenic region	0/0	0/1	0/1	0/1	0/1
contig8	546732	NA	A	T	NA	intergenic variant	intergenic region	0/1	0/1	0/0	0/0	0/1
contig8	546733	NA	G	A	NA	intergenic variant	intergenic region	0/1	0/1	0/0	0/0	0/1
contig8	546752	NA	A	G	NA	intergenic variant	intergenic region	0/1	0/1	0/0	0/0	0/1
contig8	546770	NA	T	C	NA	intergenic variant	intergenic region	0/1	0/1	0/0	0/0	0/1
contig8	546774	NA	T	A	NA	intergenic variant	intergenic region	0/1	0/1	0/0	0/0	0/1
contig8	569222	g4333.t1	T	C	p.Asn1034Asp	missense variant	exon	1/1	1/1	0/1	0/1	0/1
contig8	572508	NA	A	G	NA	intergenic variant	intergenic region	0/1	1/1	0/1	0/1	0/1
contig8	572516	NA	A	G	NA	intergenic variant	intergenic region	0/1	1/1	0/1	0/1	0/1
contig8	616769	NA	T	G	NA	intergenic variant	intergenic region	0/1	0/0	0/1	0/1	0/1
contig8	619602	NA	G	A	NA	intergenic variant	intergenic region	0/0	0/0	0/0	0/0	0/1
contig8	619605	NA	T	C	NA	intergenic variant	intergenic region	0/0	0/0	0/0	0/0	0/1
contig8	619788	NA	G	C	NA	intergenic variant	intergenic region	0/0	0/0	0/0	0/1	0/0
contig8	620377	NA	C	T	NA	intergenic variant	intergenic region	0/1	1/1	0/1	1/1	0/1
contig8	623014	NA	C	T	NA	intergenic variant	intergenic region	0/1	0/0	0/1	0/1	0/1
contig8	623021	NA	A	G	NA	intergenic variant	intergenic region	0/1	0/0	0/1	0/1	0/1
contig8	623028	NA	A	C	NA	intergenic variant	intergenic region	0/1	0/0	0/1	0/1	0/1
contig8	671466	NA	G	C	NA	intergenic variant	intergenic region	0/0	0/0	0/1	0/0	0/0
contig8	671543	NA	A	T	NA	intergenic variant	intergenic region	0/0	0/0	0/1	0/0	0/0
contig8	671562	g4374.t1	T	A	NA	synonymous variant	exon	0/1	0/1	0/1	1/1	0/1
contig8	673255	NA	G	C	NA	intergenic variant	intergenic region	0/1	0/0	0/1	0/1	0/1
contig8	673268	NA	G	A	NA	intergenic variant	intergenic region	0/1	0/0	0/1	0/1	0/1
contig8	673279	NA	T	C	NA	intergenic variant	intergenic region	0/1	1/1	0/1	0/1	0/1
contig8	673286	NA	G	C	NA	intergenic variant	intergenic region	0/1	1/1	0/1	0/1	0/1
contig8	673293	NA	T	A	NA	intergenic variant	intergenic region	0/1	1/1	0/1	0/1	0/1
contig8	673311	NA	A	G	NA	intergenic variant	intergenic region	0/1	1/1	0/1	0/1	0/1
contig8	733690	NA	G	C	NA	intergenic variant	intergenic region	0/1	0/0	0/0	0/0	0/0
contig8	734940	NA	A	C	NA	intergenic variant	intergenic region	0/0	0/0	0/0	0/1	0/1
contig8	734982	NA	G	A	NA	intergenic variant	intergenic region	0/1	0/1	0/1	0/1	0/0
contig8	735048	NA	A	T	NA	intergenic variant	intergenic region	0/1	0/1	0/1	0/0	0/1
contig8	735053	NA	G	A	NA	intergenic variant	intergenic region	0/1	0/1	0/1	1/1	0/1
contig8	735059	NA	G	T	NA	intergenic variant	intergenic region	0/1	0/1	0/1	1/1	0/1
contig8	735080	NA	A	G	NA	intergenic variant	intergenic region	0/1	0/1	0/1	1/1	0/1
contig8	735209	NA	G	C	NA	intergenic variant	intergenic region	0/0	0/1	0/1	0/1	0/1
contig8	735210	NA	G	C	NA	intergenic variant	intergenic region	0/0	0/1	0/1	0/1	0/1
contig8	735647	NA	C	G	NA	intergenic variant	intergenic region	0/1	0/0	0/0	0/1	0/0
contig8	737118	NA	G	A	NA	intergenic variant	intergenic region	0/0	0/1	0/1	0/1	0/1
contig8	737137	NA	T	A	NA	intergenic variant	intergenic region	0/0	0/1	0/1	0/1	0/1
contig8	737143	NA	G	A	NA	intergenic variant	intergenic region	0/0	0/1	0/1	0/1	0/1
contig8	737154	NA	G	A	NA	intergenic variant	intergenic region	0/0	0/1	0/1	0/1	0/1
contig8	737155	NA	A	C	NA	intergenic variant	intergenic region	0/0	0/1	0/1	0/1	0/1
contig8	737168	NA	G	A	NA	intergenic variant	intergenic region	1/1	0/1	0/1	0/1	0/1
contig8	737169	NA	A	G	NA	intergenic variant	intergenic region	1/1	0/1	0/1	0/1	0/1
contig8	737179	NA	C	T	NA	intergenic variant	intergenic region	0/0	0/1	0/1	0/1	0/1
contig8	737198	NA	T	C	NA	intergenic variant	intergenic region	0/0	0/1	0/1	0/1	0/1
contig8	737209	NA	A	T	NA	intergenic variant	intergenic region	0/0	0/1	0/0	0/1	0/1
contig8	786011	NA	A	G	NA	intergenic variant	intergenic region	0/1	0/0	0/1	0/1	0/0
contig8	786018	NA	C	T	NA	intergenic variant	intergenic region	0/1	0/0	0/1	0/1	0/0
contig9	474424	NA	T	A	NA	intergenic variant	intergenic region	0/1	0/1	0/1	1/1	0/1
contig9	497498	NA	C	T	NA	intergenic variant	intergenic region	0/1	0/1	0/1	0/1	0/0
contig9	603797	g4702.t1	A	T	NA	synonymous variant	exon	0/1	0/1	0/1	0/1	0/0
contig9	603798	g4702.t1	G	C	p.Glu46Gln	missense variant	exon	0/1	0/1	0/1	0/1	0/0
contig9	673814	NA	G	A	NA	intergenic variant	intergenic region	0/0	0/1	0/1	0/1	0/1
contig9	693791	g4738.t1	A	G	NA	synonymous variant	exon	0/0	0/0	0/1	0/0	0/0
contig9	693809	g4738.t1	C	T	NA	synonymous variant	exon	0/0	0/0	0/1	0/0	0/0
contig9	695072	g4738.t1	G	A	NA	synonymous variant	exon	0/0	0/0	0/0	0/1	0/0
contig9	696658	g4738.t1	G	A	NA	synonymous variant	exon	0/1	0/0	0/0	0/0	0/0
contig9	703306	g4740.t1	A	T	NA	synonymous variant	exon	0/1	0/1	0/1	0/0	0/1
contig9	705442	g4740.t1	A	C	NA	synonymous variant	exon	0/0	0/0	0/0	0/1	0/1
contig9	705487	g4740.t1	A	G	NA	synonymous variant	exon	0/0	0/0	0/0	0/1	0/1
contig9	705839	g4740.t1	G	A	p.Ala538Val	missense variant	exon	0/0	0/0	0/0	0/0	0/1
contig9	705842	g4740.t1	G	C	p.Thr537Ser	missense variant	exon	0/0	0/0	0/0	0/0	0/1
contig9	705938	g4740.t1	T	A	p.Glu505Val	missense variant	exon	0/0	0/0	0/1	0/0	0/1
contig9	705944	g4740.t1	G	C	p.Thr503Ser	missense variant	exon	0/0	0/0	0/1	0/0	0/1
contig9	705949	g4740.t1	A	G	NA	synonymous variant	exon	0/0	0/0	0/1	0/0	0/1
contig9	735998	NA	T	C	NA	intergenic variant	intergenic region	0/1	0/1	0/1	1/1	0/1
contig9	780323	NA	G	A	NA	intergenic variant	intergenic region	0/0	0/1	0/0	0/1	0/0
contig9	799142	NA	A	C	NA	intergenic variant	intergenic region	0/1	0/1	0/1	0/0	0/1
contig9	801449	NA	A	C	NA	intergenic variant	intergenic region	0/0	0/0	0/0	0/1	0/0
contig10	93846	NA	A	C	NA	intergenic variant	intergenic region	0/1	0/1	0/0	0/0	0/1
contig10	191023	g4856.t1	T	C	NA	synonymous variant	exon	0/0	0/0	0/1	0/1	0/1
contig10	191032	g4856.t1	G	A	NA	synonymous variant	exon	0/0	0/0	0/1	0/1	0/1
contig10	191035	g4856.t1	A	G	NA	synonymous variant	exon	0/0	0/0	0/1	0/1	0/1
contig10	303354	g4909.t1	G	A	NA	synonymous variant	exon	0/0	0/0	0/0	0/1	0/0
contig10	303360	NA	T	A	NA	intergenic variant	intergenic region	0/0	0/0	0/0	0/1	0/0
contig10	357249	g4925.t1	C	A	NA	synonymous variant	exon	0/1	0/1	0/1	0/1	0/0
contig10	357288	g4925.t1	T	C	NA	synonymous variant	exon	0/1	0/1	0/1	0/1	0/0
contig10	357318	g4925.t1	C	T	NA	synonymous variant	exon	0/1	0/1	0/1	0/0	0/0
contig10	357324	g4925.t1	A	T	NA	synonymous variant	exon	0/1	0/1	0/1	0/0	0/0
contig10	357330	g4925.t1	G	A	NA	synonymous variant	exon	0/1	0/1	0/1	0/0	0/0
contig10	378494	g4934.t1	T	G	p.Val374Gly	missense variant	exon	0/0	0/0	0/0	0/0	0/1
contig10	378512	g4934.t1	T	G	p.Val380Gly	missense variant	exon	0/1	0/1	0/1	0/1	0/0
contig10	378635	g4934.t1	C	T	p.Pro421Leu	missense variant	exon	0/1	0/1	0/1	0/1	0/0
contig10	391908	NA	A	G	NA	intergenic variant	intergenic region	1/1	0/1	0/1	0/1	0/1
contig10	392610	NA	A	C	NA	intergenic variant	intergenic region	0/0	0/1	0/0	0/0	0/0
contig10	392631	NA	T	C	NA	intergenic variant	intergenic region	0/0	0/1	0/0	0/0	0/0
contig11	6302	NA	G	A	NA	intergenic variant	intergenic region	0/1	0/1	0/0	0/0	0/0
contig11	6322	NA	G	A	NA	intergenic variant	intergenic region	0/1	0/1	0/0	0/0	0/0
contig11	7005	NA	T	C	NA	intergenic variant	intergenic region	0/1	0/1	0/0	0/0	0/0
contig11	7011	NA	T	C	NA	intergenic variant	intergenic region	0/1	0/1	0/0	0/0	0/0
contig11	7060	NA	G	A	NA	intergenic variant	intergenic region	0/1	0/1	0/0	0/0	0/0
contig11	7061	NA	G	A	NA	intergenic variant	intergenic region	0/1	0/1	0/0	0/0	0/0
contig11	273123	NA	T	C	NA	intergenic variant	intergenic region	0/0	0/1	0/1	0/0	0/0
contig11	390389	g5172.t1	A	T	p.Glu151Val	missense variant	exon	0/1	0/0	0/1	0/1	0/1
contig11	390401	g5172.t1	T	A	p.Met155Lys	missense variant	exon	0/1	0/0	0/1	0/1	0/1
contig11	390484	g5172.t1	G	T	p.Asp183Tyr	missense variant	exon	0/1	0/0	0/1	0/1	0/1
contig11	390499	g5172.t1	A	G	p.Thr188Ala	missense variant	exon	0/1	0/0	0/1	0/1	0/1
contig11	390510	g5172.t1	T	A	NA	synonymous variant	exon	0/1	0/0	0/1	0/1	0/1
contig11	390517	g5172.t1	A	T	p.Thr194Ser	missense variant	exon	0/1	0/0	0/1	0/1	0/1
contig11	390544	g5172.t1	C	T	p.Leu203Phe	missense variant	exon	0/1	0/0	0/1	0/1	0/1
contig11	390555	g5172.t1	A	G	p.Ter206Trpext*?	stop lost&splice region variant	exon	0/1	0/0	0/1	0/1	0/1
contig11	390607	NA	T	A	NA	intergenic variant	intergenic region	0/1	0/0	0/1	0/1	0/1
contig11	390615	NA	T	C	NA	intergenic variant	intergenic region	0/1	0/0	0/1	0/1	0/1
contig11	390648	NA	T	G	NA	intergenic variant	intergenic region	0/0	0/1	0/0	0/0	0/1
contig11	390662	NA	A	T	NA	intergenic variant	intergenic region	0/0	0/1	0/0	0/0	0/0
contig11	412216	NA	A	T	NA	intergenic variant	intergenic region	0/1	0/1	0/0	0/0	0/0
contig11	412236	NA	G	C	NA	intergenic variant	intergenic region	0/1	0/1	0/0	0/0	0/0
contig11	412237	NA	C	G	NA	intergenic variant	intergenic region	0/1	0/1	0/0	0/0	0/0
contig12	135600	NA	C	T	NA	intergenic variant	intergenic region	0/0	0/1	0/0	0/1	0/0
contig12	140683	NA	T	C	NA	intergenic variant	intergenic region	0/1	0/0	0/1	0/1	0/1
contig12	141168	NA	A	G	NA	intergenic variant	intergenic region	0/0	0/1	0/0	0/0	0/0
contig12	164039	NA	T	C	NA	intergenic variant	intergenic region	0/1	0/1	0/1	0/1	0/0
contig12	185135	NA	A	G	NA	intergenic variant	intergenic region	0/0	0/0	0/1	0/1	0/1
contig12	203661	NA	C	T	NA	intergenic variant	intergenic region	0/0	0/0	0/1	0/0	0/0
contig12	253941	NA	A	C	NA	intergenic variant	intergenic region	0/0	0/1	0/1	0/1	0/1
contig12	253942	NA	T	A	NA	intergenic variant	intergenic region	0/0	0/1	0/1	0/1	0/1
contig12	254035	NA	T	A	NA	intergenic variant	intergenic region	0/0	0/1	0/1	0/0	0/1
contig12	255783	NA	G	A	NA	intergenic variant	intergenic region	0/0	0/0	0/0	0/1	0/0
contig12	255785	NA	T	A	NA	intergenic variant	intergenic region	0/0	0/0	0/0	0/1	0/0
contig12	256127	NA	T	A	NA	intergenic variant	intergenic region	0/1	0/0	0/1	0/1	0/1
contig12	293628	g5288.t1	C	T	p.Ala267Val	missense variant	exon	0/0	0/1	0/1	0/1	0/0
contig12	307649	NA	G	A	NA	intergenic variant	intergenic region	0/0	0/0	0/0	0/1	0/0
contig12	327158	NA	T	C	NA	intergenic variant	intergenic region	0/1	0/0	0/1	0/1	0/1
contig12	327884	NA	G	A	NA	intergenic variant	intergenic region	0/1	0/0	0/1	0/1	0/1
contig12	327978	NA	T	C	NA	intergenic variant	intergenic region	0/0	0/1	0/1	0/1	0/1
contig12	328370	NA	T	C	NA	intergenic variant	intergenic region	0/1	0/1	0/1	0/0	0/0
contig12	328403	NA	C	T	NA	intergenic variant	intergenic region	0/1	0/1	0/1	0/0	0/1
contig12	328447	NA	A	G	NA	intergenic variant	intergenic region	0/1	0/1	0/1	0/0	0/1
contig12	328481	NA	G	A	NA	intergenic variant	intergenic region	0/1	0/1	0/0	0/0	0/0
contig12	352604	NA	A	T	NA	intergenic variant	intergenic region	0/0	0/1	0/1	0/1	0/1
contig12	355102	NA	A	T	NA	intergenic variant	intergenic region	0/0	0/0	0/0	0/1	0/0
contig12	355108	NA	G	A	NA	intergenic variant	intergenic region	0/0	0/0	0/0	0/1	0/0
contig12	355127	NA	C	A	NA	intergenic variant	intergenic region	0/0	0/0	0/0	0/1	0/0
contig12	355137	NA	G	A	NA	intergenic variant	intergenic region	0/0	0/0	0/0	0/1	0/0
contig12	355139	NA	G	A	NA	intergenic variant	intergenic region	0/0	0/0	0/0	0/1	0/0
contig12	356283	NA	A	C	NA	intergenic variant	intergenic region	0/0	0/0	0/0	0/1	0/1
contig12	356289	NA	C	T	NA	intergenic variant	intergenic region	0/0	0/0	0/0	0/1	0/1
contig12	356325	NA	C	T	NA	intergenic variant	intergenic region	0/1	0/1	0/1	0/1	0/0
contig12	356344	NA	G	T	NA	intergenic variant	intergenic region	0/1	0/1	0/1	0/1	0/0
contig12	356939	NA	A	G	NA	intergenic variant	intergenic region	0/0	0/0	0/1	0/0	0/1
contig12	356966	NA	T	C	NA	intergenic variant	intergenic region	0/0	0/0	0/0	0/0	0/1
contig12	356969	NA	A	C	NA	intergenic variant	intergenic region	0/0	0/0	0/0	0/0	0/1
contig12	357711	NA	A	G	NA	intergenic variant	intergenic region	0/0	0/0	0/0	0/0	0/1
contig12	357718	NA	A	T	NA	intergenic variant	intergenic region	0/0	0/0	0/0	0/0	0/1
contig12	373681	NA	T	C	NA	intergenic variant	intergenic region	0/0	0/1	0/1	0/1	0/1
contig12	392099	NA	C	A	NA	intergenic variant	intergenic region	1/1	0/1	1/1	0/1	0/1
contig13	2215	NA	A	G	NA	intergenic variant	intergenic region	0/1	0/1	1/1	1/1	0/1
contig13	21592	NA	T	A	NA	intergenic variant	intergenic region	0/1	0/1	0/1	0/0	0/1
contig13	29459	NA	A	T	NA	intergenic variant	intergenic region	0/0	0/1	0/0	0/0	0/0
contig13	125101	NA	A	T	NA	intergenic variant	intergenic region	0/1	0/1	0/0	0/0	0/1
contig13	125102	NA	G	C	NA	intergenic variant	intergenic region	0/1	0/1	0/0	0/0	0/1
contig13	320684	g5477.t1	C	T	p.Ser207Phe	missense variant	exon	0/1	0/1	0/1	0/0	0/0
contig14	34239	NA	T	A	NA	intergenic variant	intergenic region	0/1	0/1	0/1	0/1	0/0
contig14	46412	NA	T	A	NA	intergenic variant	intergenic region	0/0	0/1	0/0	0/1	0/1
contig14	51297	g5504.t1	T	C	NA	synonymous variant	exon	0/0	0/0	0/1	0/1	0/1
contig14	119601	NA	A	G	NA	intergenic variant	intergenic region	1/1	0/1	0/1	0/1	0/1
contig14	318963	NA	T	A	NA	intergenic variant	intergenic region	0/1	0/0	0/0	0/0	0/0
contig14	319027	NA	G	A	NA	intergenic variant	intergenic region	0/1	0/1	0/1	0/1	0/0
contig15	37071	NA	A	G	NA	intergenic variant	intergenic region	1/1	1/1	0/1	0/1	0/1
contig15	286501	g5768.t1	G	T	NA	synonymous variant	exon	0/1	0/1	0/0	0/0	0/1
contig15	286516	g5768.t1	A	T	NA	synonymous variant	exon	0/0	0/1	0/0	0/0	0/1
contig15	286531	g5768.t1	A	G	NA	synonymous variant	exon	0/0	0/1	0/0	0/0	0/1
contig16	418	NA	T	C	NA	intergenic variant	intergenic region	0/1	0/0	0/1	0/0	0/0
contig16	436	NA	C	A	NA	intergenic variant	intergenic region	0/1	0/0	0/0	0/0	0/0
contig16	455	NA	C	T	NA	intergenic variant	intergenic region	0/1	0/0	0/0	0/0	0/0
contig16	466	NA	T	G	NA	intergenic variant	intergenic region	0/1	0/0	0/0	0/0	0/0
contig16	469	NA	G	C	NA	intergenic variant	intergenic region	0/1	0/0	0/0	0/0	0/0
contig16	492	NA	C	G	NA	intergenic variant	intergenic region	0/1	0/0	0/0	0/0	0/0
contig16	1319	NA	A	G	NA	intergenic variant	intergenic region	0/1	0/1	0/1	0/0	0/1
contig16	1320	NA	T	C	NA	intergenic variant	intergenic region	0/1	0/1	0/1	0/0	0/1
contig16	1477	NA	T	C	NA	intergenic variant	intergenic region	0/1	0/1	0/0	0/0	0/1
contig16	1481	NA	T	C	NA	intergenic variant	intergenic region	0/1	0/1	0/0	0/0	0/1
contig16	195987	g5868.t1	G	C	p.Pro360Ala	missense variant	exon	0/1	0/1	0/0	0/0	0/0
contig17	278	NA	C	A	NA	intergenic variant	intergenic region	0/0	0/0	0/1	0/0	0/1
contig17	282	NA	C	T	NA	intergenic variant	intergenic region	0/0	0/0	0/1	0/0	0/1
contig17	164699	NA	T	G	NA	intergenic variant	intergenic region	0/1	0/1	0/0	0/0	0/0
contig17	200277	g5978.t1	T	A	NA	synonymous variant	exon	0/0	0/0	0/0	0/1	0/0
contig17	223786	g5989.t1	T	C	NA	synonymous variant	exon	0/0	0/0	0/0	0/1	0/0
contig18	8201	NA	T	C	NA	intergenic variant	intergenic region	0/0	0/0	0/1	0/1	0/0
contig18	8903	NA	G	A	NA	intergenic variant	intergenic region	0/1	0/1	0/1	0/0	0/1
contig18	20213	NA	A	T	NA	intergenic variant	intergenic region	0/1	0/1	0/1	0/1	0/0
contig18	20341	NA	A	G	NA	intergenic variant	intergenic region	0/1	0/1	0/1	1/1	0/1
contig18	21471	NA	T	C	NA	intergenic variant	intergenic region	0/0	0/1	0/1	0/1	0/1
contig18	91230	NA	C	A	NA	intergenic variant	intergenic region	0/0	0/0	0/0	0/1	0/0
contig18	95679	NA	A	T	NA	intergenic variant	intergenic region	0/0	0/1	0/1	0/0	0/0
contig18	95826	NA	T	C	NA	intergenic variant	intergenic region	0/0	0/1	0/0	0/0	0/0
contig19	64377	g6091.t1	G	A	p.Ala1460Val	missense variant	exon	0/0	0/1	0/1	0/0	0/0
contig19	64868	g6091.t1	C	T	NA	synonymous variant	exon	0/0	0/1	0/1	0/1	0/1
contig19	64873	g6091.t1	A	C	p.Ser1295Ala	missense variant	exon	0/0	0/1	0/1	0/1	0/1
contig19	65101	g6091.t1	C	T	p.Ala1219Thr	missense variant	exon	0/0	0/0	0/0	0/0	0/1
contig19	65105	g6091.t1	G	A	NA	synonymous variant	exon	0/0	0/0	0/0	0/0	0/1
contig19	65252	g6091.t1	G	A	NA	synonymous variant	exon	0/0	0/0	0/1	0/0	0/1
contig19	65253	g6091.t1	T	C	p.Asp1168Gly	missense variant	exon	0/0	0/0	0/1	0/0	0/1
contig19	65918	g6091.t1	C	A	NA	synonymous variant	exon	0/1	0/1	0/1	0/0	0/0
contig19	66024	g6091.t1	A	G	p.Val911Ala	missense variant	exon	0/1	0/0	0/0	0/0	0/0
contig19	66027	g6091.t1	T	A	p.Glu910Val	missense variant	exon	0/1	0/0	0/0	0/0	0/0
contig19	66053	g6091.t1	G	T	NA	synonymous variant	exon	0/1	0/0	0/0	0/0	0/0
contig19	66176	g6091.t1	T	A	NA	synonymous variant	exon	0/1	0/0	0/0	0/0	0/0
contig19	66249	g6091.t1	A	G	p.Val836Ala	missense variant	exon	0/1	0/0	0/1	0/0	0/0
contig19	66318	g6091.t1	G	A	p.Ala813Val	missense variant	exon	0/0	0/0	0/1	0/0	0/0
contig19	66332	g6091.t1	C	A	NA	synonymous variant	exon	0/1	0/0	0/1	0/0	0/0
contig19	66353	g6091.t1	C	A	NA	synonymous variant	exon	0/0	0/0	0/1	0/1	0/0
contig19	66557	g6091.t1	C	T	NA	synonymous variant	exon	0/1	0/0	0/1	0/0	0/1
contig19	67043	g6091.t1	C	A	NA	synonymous variant	exon	0/0	0/0	0/1	0/0	0/0
contig19	67396	g6091.t1	T	C	p.Lys454Glu	missense variant	exon	0/1	0/0	0/1	0/0	0/0
contig19	73498	g6092.t1	C	T	p.Ser369Asn	missense variant	exon	0/0	0/1	0/1	0/1	0/0
contig19	73500	g6092.t1	G	A	NA	synonymous variant	exon	0/0	0/1	0/1	0/1	0/0
contig19	73569	g6092.t1	A	G	NA	synonymous variant	exon	0/0	0/0	0/1	0/0	0/0
contig19	73572	g6092.t1	G	A	NA	synonymous variant	exon	0/0	0/0	0/1	0/0	0/0
contig19	74199	g6092.t1	A	G	NA	synonymous variant	exon	0/0	0/1	0/1	0/0	0/1
contig19	75707	g6093.t1	G	A	NA	synonymous variant	exon	0/0	0/0	0/1	0/0	0/0
contig19	75761	g6093.t1	A	G	NA	synonymous variant	exon	0/1	0/0	0/1	0/1	0/1
contig19	75859	g6093.t1	C	A	p.Ala850Ser	missense variant	exon	0/1	0/0	0/0	0/1	0/0
contig19	76974	g6093.t1	G	C	p.Ser478Cys	missense variant	exon	0/0	0/0	0/1	0/0	0/1
contig19	150705	g6129.t1	T	C	NA	synonymous variant	exon	0/1	0/0	0/1	0/1	0/1
contig19	150759	g6129.t1	T	G	NA	synonymous variant	exon	0/1	0/0	0/1	0/1	0/1
contig19	150762	g6129.t1	T	C	NA	synonymous variant	exon	0/1	0/0	0/1	0/1	0/1
contig19	150870	g6129.t1	C	A	NA	synonymous variant	exon	0/1	0/0	0/0	0/1	0/1
contig19	154989	NA	T	C	NA	intergenic variant	intergenic region	0/0	0/1	0/1	0/1	0/1
contig20	14426	NA	G	C	NA	intergenic variant	intergenic region	0/1	0/1	0/0	0/0	0/0
contig20	16639	NA	C	T	NA	intergenic variant	intergenic region	0/1	0/1	0/0	0/0	0/0
contig21	4093	NA	A	G	NA	intergenic variant	intergenic region	0/1	0/0	0/0	0/0	0/0
contig21	4192	NA	C	T	NA	intergenic variant	intergenic region	0/1	0/1	0/1	0/1	0/0
contig21	4199	NA	A	T	NA	intergenic variant	intergenic region	0/1	0/1	0/1	0/1	0/0
contig21	4207	NA	C	A	NA	intergenic variant	intergenic region	0/1	0/1	0/1	0/1	0/0
contig21	4791	NA	C	T	NA	intergenic variant	intergenic region	0/1	0/1	0/1	0/1	0/0
contig21	4795	NA	A	T	NA	intergenic variant	intergenic region	0/1	0/1	0/1	0/1	0/0
contig21	6271	NA	T	C	NA	intergenic variant	intergenic region	0/1	0/0	0/1	0/0	0/0
contig21	6275	NA	G	C	NA	intergenic variant	intergenic region	0/1	0/0	0/1	0/0	0/0
contig22	73524	g6232.t1	T	C	NA	synonymous variant	exon	0/0	0/0	0/0	0/1	0/0
contig22	73527	g6232.t1	T	C	NA	synonymous variant	exon	0/0	0/0	0/0	0/1	0/0
contig22	74048	g6232.t1	G	A	NA	synonymous variant	exon	0/1	0/0	0/1	0/1	0/0
contig22	74087	g6232.t1	A	G	NA	synonymous variant	exon	0/1	0/0	0/1	0/1	0/0
contig22	74099	g6232.t1	T	C	NA	synonymous variant	exon	0/1	0/0	0/1	0/1	0/0
contig22	74141	g6232.t1	C	T	NA	synonymous variant	exon	0/1	0/0	0/1	0/1	0/1
contig22	74156	g6232.t1	C	A	NA	synonymous variant	exon	0/1	0/0	0/1	0/1	0/1
contig22	74165	g6232.t1	A	T	NA	synonymous variant	exon	0/1	0/0	0/1	0/1	0/1
contig22	74168	g6232.t1	T	C	NA	synonymous variant	exon	0/1	0/0	0/1	0/1	0/1
contig25	28487	NA	C	G	NA	intergenic variant	intergenic region	0/1	0/0	0/1	0/0	0/0
contig25	28495	NA	C	T	NA	intergenic variant	intergenic region	0/1	0/0	0/1	0/0	0/0
