# Supplementary material for: In Vivo Microevolutionary Analysis of a Fatal Case of Rhinofacial and Disseminated Mycosis Due to Azole-Drug-Resistant Candida Species
Source: J Fungi (Basel). 2023 Aug 2;9(8):815. doi: 10.3390/jof9080815 (PMC10455694; doi:10.3390/jof9080815)
Supplement: Supplementary file 1 [file jof-09-00815-s001.zip › Supplementary_files/Supplementary_Table_5.xlsx]

## Sheet: Indels (≤50)
Indels(≤50bp) within C. tropicalis
Contig	Position	gene	Mutation		AA change	Variant type	location	Genotype in
			Reference	Alteration				2015_Ct 1	2015_Ct 2	2016_Ct 1	2016_Ct 2	2016_Ct 3
contig1	6912	NA	CT	C	NA	intergenic variant	intergenic region	0/0	0/0	0/1	0/0	0/1
contig1	10121	NA	GT	G	NA	intergenic variant	intergenic region	0/0	0/1	0/1	0/0	0/0
contig1	18208	NA	T	TCCCCCCCC	NA	intergenic variant	intergenic region	0/0	0/1	0/1	0/0	0/0
contig1	28168	NA	GA	G	NA	intergenic variant	intergenic region	0/0	0/1	0/1	0/0	0/0
contig1	40874	NA	CT	C	NA	intergenic variant	intergenic region	0/0	0/0	0/1	0/0	0/0
contig1	100998	NA	C	CAGAGGAGATA	NA	intergenic variant	intergenic region	0/0	0/0	0/1	0/0	0/0
contig1	120006	g65.t1	C	CTGTT	p.Val737fs	frameshift variant	exon	0/0	0/0	0/0	0/0	0/1
contig1	120008	g65.t1	CCA	C	p.Val737fs	frameshift variant	exon	0/0	0/1	0/0	0/1	0/0
contig1	120011	g65.t1	TCG	T	p.Val737fs	frameshift variant	exon	0/0	0/1	0/0	0/1	0/0
contig1	131753	NA	AC	A	NA	intergenic variant	intergenic region	0/0	0/0	0/1	0/1	0/1
contig1	131757	NA	AC	A	NA	intergenic variant	intergenic region	0/0	0/1	0/1	0/1	0/1
contig1	131764	NA	AACT	A	NA	intergenic variant	intergenic region	0/0	0/0	0/0	0/1	0/1
contig1	137801	NA	GT	G	NA	intergenic variant	intergenic region	0/0	0/0	0/0	0/0	0/1
contig1	181777	NA	AT	A	NA	intergenic variant	intergenic region	0/0	0/0	0/1	0/0	0/0
contig1	181904	NA	CA	C	NA	intergenic variant	intergenic region	0/0	0/0	0/1	0/0	0/0
contig1	275550	g127.t1	AAACTG	A	NA	intron variant	intron	0/0	0/1	0/1	0/1	0/0
contig1	276679	g127.t1	CCT	C	NA	intron variant	intron	0/0	0/0	0/0	0/1	0/0
contig1	305282	NA	CA	C	NA	intergenic variant	intergenic region	0/0	0/1	0/1	0/1	0/0
contig1	322385	NA	AT	A	NA	intergenic variant	intergenic region	0/0	0/0	0/0	0/1	0/0
contig1	376482	NA	C	CT	NA	intergenic variant	intergenic region	0/0	0/0	0/0	0/1	0/0
contig1	404871	NA	A	ACCCCCG	NA	intergenic variant	intergenic region	0/0	0/0	0/0	0/1	0/0
contig1	448929	NA	AG	A	NA	intergenic variant	intergenic region	0/0	0/0	0/0	0/1	0/1
contig1	488943	g203.t1	GGACTCCAAGGTTCAGGACTCTAAAGTTAAA	G	p.Gln1471_Val1480del	disruptive inframe deletion	exon	0/0	0/0	0/0	0/1	0/1
contig1	492526	NA	C	CCCAAA	NA	intergenic variant	intergenic region	0/0	0/1	0/0	0/0	0/0
contig1	492527	NA	AGCG	A	NA	intergenic variant	intergenic region	0/0	0/1	0/1	0/1	0/1
contig1	493376	NA	T	TA	NA	intergenic variant	intergenic region	0/0	0/1	0/1	0/1	0/1
contig1	494279	NA	CCA	C	NA	intergenic variant	intergenic region	0/0	0/1	0/1	0/1	0/1
contig1	494282	NA	A	AGT	NA	intergenic variant	intergenic region	0/0	0/1	0/1	0/0	0/1
contig1	494335	NA	A	AGT	NA	intergenic variant	intergenic region	0/0	0/1	0/0	0/0	0/0
contig1	494337	NA	TGC	T	NA	intergenic variant	intergenic region	0/0	0/1	0/0	0/0	0/0
contig1	498488	NA	TACA	T	NA	intergenic variant	intergenic region	0/0	0/0	0/0	0/1	0/0
contig1	521094	NA	CA	C	NA	intergenic variant	intergenic region	0/0	0/0	0/0	0/1	0/0
contig1	576083	NA	CT	C	NA	intergenic variant	intergenic region	0/0	0/0	0/0	0/1	0/0
contig1	593924	NA	A	ACC	NA	intergenic variant	intergenic region	0/0	0/0	0/0	0/1	0/0
contig1	595222	NA	AT	A	NA	intergenic variant	intergenic region	0/0	0/0	0/0	0/1	0/0
contig1	595224	NA	AT	A	NA	intergenic variant	intergenic region	0/0	0/0	0/1	0/0	0/0
contig1	599640	NA	CA	C	NA	intergenic variant	intergenic region	0/0	0/0	0/1	0/0	0/0
contig1	612560	NA	GA	G	NA	intergenic variant	intergenic region	0/0	0/0	0/1	0/0	0/0
contig1	634847	NA	GA	G	NA	intergenic variant	intergenic region	0/0	0/0	0/1	0/0	0/0
contig1	637924	NA	GAA	G	NA	intergenic variant	intergenic region	0/0	0/0	0/1	0/1	0/1
contig1	645898	g259.t1	ACCGGTGCTCCAT	A	p.Gly684_Ser687del	disruptive inframe deletion	exon	0/0	0/1	0/0	0/0	0/1
contig1	645914	g259.t1	GTTCCGAATCTGCTCCAGTTCCATCTGGTTCTGAATC	G	p.Gly684_Ser687del	conservative inframe deletion	exon	0/0	0/0	0/0	0/1	0/0
contig1	646436	g259.t1	TTCCATCTGGTTCTGAATCTGC	T	p.Gly684_Ser687del	conservative inframe deletion	exon	0/0	0/0	0/0	0/1	0/0
contig1	647085	g259.t1	ATCTGGT	A	p.Gly684_Ser687del	disruptive inframe deletion	exon	0/0	0/0	0/0	0/1	0/0
contig1	656021	g264.t1	TAAG	T	p.Lys99del	conservative inframe deletion	exon	0/0	0/0	0/0	0/1	0/0
contig1	693393	NA	CA	C	NA	intergenic variant	intergenic region	0/0	0/0	0/0	0/1	0/0
contig1	693640	NA	AT	A	NA	intergenic variant	intergenic region	0/0	0/0	0/0	0/1	0/0
contig1	700062	NA	CA	C	NA	intergenic variant	intergenic region	0/0	0/0	0/0	0/1	0/0
contig1	708020	NA	GT	G	NA	intergenic variant	intergenic region	0/0	0/0	0/0	0/1	0/0
contig1	721253	NA	CT	C	NA	intergenic variant	intergenic region	0/0	0/0	0/0	0/1	0/0
contig1	755477	NA	TAATAAAA	T	NA	intergenic variant	intergenic region	0/0	0/1	0/1	0/1	0/1
contig1	757664	NA	T	TA	NA	intergenic variant	intergenic region	0/0	0/1	0/0	0/0	0/0
contig1	758083	NA	CA	C	NA	intergenic variant	intergenic region	0/0	0/0	0/1	0/0	0/0
contig1	758129	NA	CA	C	NA	intergenic variant	intergenic region	0/0	0/0	0/1	0/0	0/0
contig1	793160	NA	GA	G	NA	intergenic variant	intergenic region	0/0	0/1	0/0	0/0	0/1
contig1	795382	NA	GA	G	NA	intergenic variant	intergenic region	0/0	0/1	0/0	0/1	0/1
contig1	864927	NA	CT	C	NA	intergenic variant	intergenic region	0/0	0/0	0/1	0/1	0/1
contig1	899110	NA	GA	G	NA	intergenic variant	intergenic region	0/0	0/0	0/1	0/1	0/1
contig1	906658	g371.t1	AGTTCCACCATCATCCAGTGAAGAG	A	p.Ser100_Pro107del	disruptive inframe deletion	exon	0/0	0/0	0/1	0/1	0/1
contig1	906775	g371.t1	AGAG	A	p.Ser100_Pro107del	disruptive inframe deletion	exon	0/0	0/0	0/1	0/0	0/0
contig1	906809	g371.t1	CCTT	C	p.Ser100_Pro107del	disruptive inframe deletion	exon	0/0	0/0	0/1	0/0	0/0
contig1	907542	g371.t1	AAG	A	p.Ser100_Pro107del	frameshift variant	exon	0/0	0/0	0/1	0/1	0/1
contig1	907545	g371.t1	T	TCA	p.Ser100_Pro107del	frameshift variant	exon	0/0	0/0	0/1	0/1	0/1
contig1	907623	g371.t1	AGTTCCACCTTCATCCAGTGAAGAG	A	p.Ser100_Pro107del	disruptive inframe deletion	exon	0/0	0/1	0/1	0/1	0/1
contig1	908058	g371.t1	T	TCCACCAAGCTCCAGTGAAGAGGTC	p.Ser100_Pro107del	disruptive inframe insertion	exon	0/0	0/1	0/1	0/1	0/1
contig1	908107	g371.t1	CCACCTTCATCAAGTGAAGAAGTT	C	p.Ser100_Pro107del	frameshift variant	exon	0/0	0/1	0/1	0/1	0/1
contig1	908262	g371.t1	C	CAGTGAAGAAGTTCCACCTTCATCA	p.Ser100_Pro107del	disruptive inframe insertion	exon	0/0	0/1	0/1	0/1	0/1
contig1	908294	g371.t1	AGGTCCC	A	p.Ser100_Pro107del	disruptive inframe deletion	exon	0/0	0/1	0/1	0/1	0/1
contig1	908301	g371.t1	ACCAAGTTCCAGTGAAGAG	A	p.Ser100_Pro107del	conservative inframe deletion	exon	0/0	0/1	0/1	0/1	0/1
contig1	909299	g371.t1	GGTA	G	p.Ser100_Pro107del	disruptive inframe deletion	exon	0/0	0/1	0/1	0/1	0/1
contig1	909637	g371.t1	A	ATCACTAAGACTGTTCCTGGTGGAGAAGTTG	p.Ser100_Pro107del	disruptive inframe insertion	exon	0/0	0/1	0/1	0/1	0/1
contig1	928338	NA	TA	T	NA	intergenic variant	intergenic region	0/0	0/0	0/1	0/0	0/1
contig1	956860	NA	AT	A	NA	intergenic variant	intergenic region	0/0	0/1	0/1	0/0	0/1
contig1	964514	NA	TA	T	NA	intergenic variant	intergenic region	0/0	0/1	0/1	0/1	0/1
contig1	970598	NA	CAA	C	NA	intergenic variant	intergenic region	0/0	0/0	0/1	0/0	0/1
contig1	970635	NA	ATTTT	A	NA	intergenic variant	intergenic region	0/0	0/1	0/0	0/0	0/0
contig1	1012610	NA	CGGGGGG	C	NA	intergenic variant	intergenic region	0/0	0/1	0/1	0/0	0/1
contig1	1017442	g407.t1	TTCTGGTGCTTCTGATGCTAGTGAATCCAATGCCTCTGCTACC	T	p.Ser651_Ala667del	disruptive inframe deletion	exon	0/0	0/0	0/0	0/0	0/1
contig1	1024384	NA	CT	C	NA	intergenic variant	intergenic region	0/0	0/0	0/1	0/0	0/0
contig1	1027384	g411.t1	GTGCTTCATC	G	p.Ser551_Ser553del	disruptive inframe deletion	exon	0/0	0/0	0/0	0/1	0/0
contig1	1034217	NA	A	ATGTG	NA	intergenic variant	intergenic region	0/0	0/0	0/0	0/0	0/1
contig1	1036120	NA	CT	C	NA	intergenic variant	intergenic region	0/0	0/0	0/1	0/0	0/0
contig1	1121015	NA	GA	G	NA	intergenic variant	intergenic region	0/0	0/0	0/1	0/1	0/0
contig1	1142906	NA	GA	G	NA	intergenic variant	intergenic region	0/0	0/0	0/1	0/1	0/0
contig1	1177911	g481.t1	C	CCGATACTGAAGCTACTGCTACCGATGATAA	p.Ala590_Asn591insAspThrGluAlaThrAlaThrAspAspAsn	conservative inframe insertion	exon	0/0	0/0	0/1	0/1	0/0
contig1	1224225	NA	T	TC	NA	intergenic variant	intergenic region	0/0	0/0	0/1	0/1	0/0
contig1	1281604	NA	CA	C	NA	intergenic variant	intergenic region	0/0	0/0	0/1	0/1	0/0
contig1	1321489	NA	CTTTT	C	NA	intergenic variant	intergenic region	0/0	0/1	0/1	0/1	0/0
contig1	1342302	g559.t1	A	AGTGTCTCC	p.Gly150fs	frameshift variant	exon	0/0	0/0	0/1	0/1	0/1
contig1	1342304	g559.t1	GAT	G	p.Gly150fs	frameshift variant	exon	0/0	0/0	0/0	0/0	0/1
contig1	1342310	g559.t1	CA	C	p.Gly150fs	frameshift variant	exon	0/0	0/0	0/0	0/0	0/1
contig1	1342312	g559.t1	CCAGAA	C	p.Gly150fs	frameshift variant	exon	0/0	0/1	0/0	0/0	0/0
contig1	1511983	NA	AT	A	NA	intergenic variant	intergenic region	0/0	0/1	0/0	0/1	0/1
contig1	1524963	NA	GAA	G	NA	intergenic variant	intergenic region	0/0	0/0	0/1	0/0	0/0
contig1	1537426	NA	A	AG	NA	intergenic variant	intergenic region	0/0	0/1	0/1	0/1	0/1
contig1	1550356	NA	CCCCCCCCCCCA	C	NA	intergenic variant	intergenic region	0/0	0/1	0/1	0/1	0/1
contig1	1574730	NA	AT	A	NA	intergenic variant	intergenic region	0/0	0/1	0/1	0/1	0/1
contig1	1608473	NA	TCA	T	NA	intergenic variant	intergenic region	0/0	0/0	0/0	0/1	0/0
contig1	1608579	NA	A	ATC	NA	intergenic variant	intergenic region	0/0	0/0	0/0	0/1	0/0
contig1	1608580	NA	A	AACC	NA	intergenic variant	intergenic region	0/0	0/0	0/0	0/1	0/0
contig1	1608588	NA	A	AT	NA	intergenic variant	intergenic region	0/0	0/1	0/0	0/1	0/1
contig1	1608589	NA	AACAC	A	NA	intergenic variant	intergenic region	0/0	0/1	0/0	0/1	0/1
contig1	1608595	NA	GCT	G	NA	intergenic variant	intergenic region	0/0	0/1	0/0	0/1	0/1
contig1	1608605	NA	T	TATTTCTTGCCAGCTTGTACTTTTTC	NA	intergenic variant	intergenic region	0/0	0/1	0/0	0/1	0/1
contig1	1642665	NA	GA	G	NA	intergenic variant	intergenic region	0/0	0/1	0/0	0/1	0/1
contig1	1664255	NA	TA	T	NA	intergenic variant	intergenic region	0/0	0/1	0/1	0/1	0/0
contig1	1690462	NA	GA	G	NA	intergenic variant	intergenic region	0/0	0/1	0/1	0/1	0/1
contig1	1703827	NA	CT	C	NA	intergenic variant	intergenic region	0/0	0/0	0/0	0/1	0/1
contig1	1739638	NA	G	GA	NA	intergenic variant	intergenic region	0/0	0/0	0/1	0/0	0/1
contig1	1760146	g769.t1	T	TGGCTGGTTCTTCCTTGGC	p.Pro362_Lys363insAlaLysGluGluProAla	conservative inframe insertion	exon	0/0	0/1	0/1	0/1	0/1
contig1	1760182	g769.t1	T	TGGC	p.Pro362_Lys363insAlaLysGluGluProAla	conservative inframe insertion	exon	0/0	0/1	0/1	0/1	0/1
contig1	1760210	g769.t1	T	TTCTTCCTTTGGATCTTCCTTTGGA	p.Pro362_Lys363insAlaLysGluGluProAla	disruptive inframe insertion	exon	0/0	0/1	0/0	0/1	0/1
contig1	1760251	g769.t1	T	TTGGTTCTTCCTTGGC	p.Pro362_Lys363insAlaLysGluGluProAla	conservative inframe insertion	exon	0/0	0/1	0/1	0/1	0/1
contig1	1764700	NA	C	CA	NA	intergenic variant	intergenic region	0/0	0/0	0/0	0/1	0/1
contig1	1777735	NA	AC	A	NA	intergenic variant	intergenic region	0/0	0/1	0/1	0/1	0/1
contig1	1780655	NA	A	AG	NA	intergenic variant	intergenic region	0/0	0/1	0/1	0/1	0/1
contig1	1780657	NA	TCA	T	NA	intergenic variant	intergenic region	0/0	0/0	0/1	0/0	0/1
contig1	1780666	NA	ATCAC	A	NA	intergenic variant	intergenic region	0/0	0/0	0/0	0/1	0/0
contig1	1780859	g781.t1	T	TC	p.Phe58fs	frameshift variant	exon	0/0	0/0	0/0	0/1	0/0
contig1	1823272	NA	AT	A	NA	intergenic variant	intergenic region	0/0	0/0	0/1	0/1	0/1
contig1	1832364	NA	AT	A	NA	intergenic variant	intergenic region	0/0	0/0	0/0	0/1	0/0
contig1	1889411	NA	AT	A	NA	intergenic variant	intergenic region	0/0	0/0	0/1	0/0	0/0
contig1	1921273	NA	CA	C	NA	intergenic variant	intergenic region	0/0	0/0	0/1	0/1	0/1
contig1	2042568	NA	TGAA	T	NA	intergenic variant	intergenic region	0/0	0/0	0/1	0/0	0/0
contig1	2042577	NA	CTT	C	NA	intergenic variant	intergenic region	0/0	0/0	0/1	0/0	0/0
contig1	2042865	NA	A	ACGCAC	NA	intergenic variant	intergenic region	0/0	0/0	0/0	0/0	0/1
contig1	2042893	NA	T	TAG	NA	intergenic variant	intergenic region	0/0	0/0	0/0	0/0	0/1
contig1	2043539	NA	AATGCTTTTCC	A	NA	intergenic variant	intergenic region	0/0	0/0	0/1	0/0	0/0
contig1	2048715	NA	GA	G	NA	intergenic variant	intergenic region	0/0	0/0	0/1	0/0	0/0
contig1	2048719	NA	TA	T	NA	intergenic variant	intergenic region	0/0	0/1	0/0	0/0	0/0
contig1	2048736	NA	GC	G	NA	intergenic variant	intergenic region	0/0	0/0	0/1	0/0	0/0
contig1	2048810	NA	TTA	T	NA	intergenic variant	intergenic region	0/0	0/1	0/0	0/0	0/0
contig1	2048838	NA	AG	A	NA	intergenic variant	intergenic region	0/0	0/0	0/1	0/0	0/0
contig1	2050173	NA	TCTG	T	NA	intergenic variant	intergenic region	0/0	0/1	0/1	0/0	0/0
contig1	2050215	NA	TG	T	NA	intergenic variant	intergenic region	0/0	0/1	0/1	0/1	0/1
contig1	2050973	NA	T	TG	NA	intergenic variant	intergenic region	0/0	0/0	0/0	0/1	0/1
contig1	2050975	NA	TTA	T	NA	intergenic variant	intergenic region	0/0	0/0	0/0	0/1	0/0
contig1	2050983	NA	TA	T	NA	intergenic variant	intergenic region	0/0	0/0	0/0	0/1	0/0
contig1	2050989	NA	GC	G	NA	intergenic variant	intergenic region	0/0	0/0	0/0	0/1	0/0
contig1	2051012	NA	AT	A	NA	intergenic variant	intergenic region	0/0	0/0	0/0	0/1	0/0
contig1	2051533	NA	TA	T	NA	intergenic variant	intergenic region	0/0	0/0	0/0	0/1	0/0
contig1	2053373	NA	TA	T	NA	intergenic variant	intergenic region	0/0	0/0	0/0	0/1	0/0
contig1	2083692	NA	GA	G	NA	intergenic variant	intergenic region	0/0	0/0	0/0	0/1	0/0
contig1	2102638	NA	AT	A	NA	intergenic variant	intergenic region	0/0	0/1	0/0	0/0	0/0
contig1	2105113	NA	TAAAA	T	NA	intergenic variant	intergenic region	0/0	0/0	0/1	0/1	0/0
contig1	2105326	NA	T	TA	NA	intergenic variant	intergenic region	0/0	0/1	0/0	0/0	0/1
contig1	2106228	NA	CTTT	C	NA	intergenic variant	intergenic region	0/0	0/0	0/1	0/0	0/0
contig1	2131980	NA	CA	C	NA	intergenic variant	intergenic region	0/0	0/0	0/1	0/0	0/0
contig1	2171008	NA	GT	G	NA	intergenic variant	intergenic region	0/0	0/0	0/1	0/0	0/0
contig1	2184698	NA	C	CT	NA	intergenic variant	intergenic region	0/0	0/0	0/0	0/1	0/0
contig1	2280043	NA	A	AAGAGAGAGAGAGAGAGAGAGAGAGAGAG	NA	intergenic variant	intergenic region	0/0	0/1	0/1	0/1	0/0
contig1	2280120	NA	AT	A	NA	intergenic variant	intergenic region	0/0	0/1	0/0	0/0	0/0
contig1	2313479	NA	AAT	A	NA	intergenic variant	intergenic region	0/0	0/1	0/0	0/0	0/0
contig1	2341222	NA	CT	C	NA	intergenic variant	intergenic region	0/0	0/0	0/0	0/1	0/0
contig1	2352888	NA	CAA	C	NA	intergenic variant	intergenic region	0/0	0/0	0/0	0/1	0/0
contig1	2363739	NA	T	TC	NA	intergenic variant	intergenic region	0/0	0/0	0/1	0/1	0/0
contig1	2412053	NA	CA	C	NA	intergenic variant	intergenic region	0/0	0/1	0/0	0/0	0/0
contig1	2531365	NA	AT	A	NA	intergenic variant	intergenic region	0/0	0/1	0/0	0/0	0/0
contig1	2531377	NA	T	TA	NA	intergenic variant	intergenic region	0/0	0/1	0/0	0/0	0/0
contig1	2537285	NA	A	AG	NA	intergenic variant	intergenic region	0/0	0/1	0/0	0/0	0/0
contig2	646	NA	GAAA	G	NA	intergenic variant	intergenic region	0/0	0/1	0/0	0/0	0/0
contig2	2558	NA	GA	G	NA	intergenic variant	intergenic region	0/0	0/1	0/0	0/0	0/0
contig2	79359	NA	CA	C	NA	intergenic variant	intergenic region	0/0	0/1	0/0	0/0	0/0
contig2	121800	NA	CTTTTTTTTTTTTTTTTTCT	C	NA	intergenic variant	intergenic region	0/0	0/0	0/1	0/1	0/0
contig2	121814	NA	T	TC	NA	intergenic variant	intergenic region	0/0	0/1	0/1	0/0	0/1
contig2	125084	g1171.t1	CAGAAGCAGA	C	p.Ser322_Ser324del	conservative inframe deletion	exon	0/0	0/0	0/0	0/1	0/0
contig2	125096	g1171.t1	ATGCAACAGATTCTTC	A	p.Ser322_Ser324del	conservative inframe deletion	exon	0/0	0/0	0/1	0/1	0/1
contig2	125120	g1171.t1	CAGAGGA	C	p.Ser322_Ser324del	conservative inframe deletion	exon	0/0	0/0	0/1	0/0	0/0
contig2	126681	g1172.t1	ACT	A	p.Ser48fs	frameshift variant	exon	0/0	0/0	0/0	0/0	0/1
contig2	126684	g1172.t1	G	GCA	p.Ser48fs	frameshift variant	exon	0/0	0/0	0/1	0/0	0/0
contig2	161623	NA	CA	C	NA	intergenic variant	intergenic region	0/0	0/0	0/1	0/0	0/0
contig2	164811	NA	TA	T	NA	intergenic variant	intergenic region	0/0	0/0	0/0	0/0	0/1
contig2	165253	NA	CT	C	NA	intergenic variant	intergenic region	0/0	0/0	0/0	0/0	0/1
contig2	167128	NA	GA	G	NA	intergenic variant	intergenic region	0/0	0/0	0/0	0/1	0/0
contig2	195358	NA	GA	G	NA	intergenic variant	intergenic region	0/0	0/0	0/0	0/0	0/1
contig2	226108	NA	T	TCA	NA	intergenic variant	intergenic region	0/0	0/0	0/0	0/1	0/0
contig2	256985	NA	T	TGTGAGA	NA	intergenic variant	intergenic region	0/0	0/0	0/0	0/0	0/1
contig2	267772	NA	CAA	C	NA	intergenic variant	intergenic region	0/0	0/0	0/1	0/1	0/0
contig2	267778	NA	G	GTA	NA	intergenic variant	intergenic region	0/0	0/0	0/1	0/1	0/0
contig2	267800	NA	TG	T	NA	intergenic variant	intergenic region	0/0	0/1	0/0	0/1	0/1
contig2	267803	NA	AG	A	NA	intergenic variant	intergenic region	0/0	0/1	0/0	0/1	0/1
contig2	267822	NA	GC	G	NA	intergenic variant	intergenic region	0/0	0/1	0/0	0/1	0/1
contig2	267825	NA	AT	A	NA	intergenic variant	intergenic region	0/0	0/1	0/0	0/1	0/0
contig2	267837	NA	T	TC	NA	intergenic variant	intergenic region	0/0	0/1	0/0	0/1	0/0
contig2	267853	NA	T	TC	NA	intergenic variant	intergenic region	0/0	0/1	0/0	0/1	0/0
contig2	267907	NA	TTG	T	NA	intergenic variant	intergenic region	0/0	0/0	0/1	0/0	0/0
contig2	267924	NA	TC	T	NA	intergenic variant	intergenic region	0/0	0/0	0/0	0/0	0/1
contig2	267982	NA	CTT	C	NA	intergenic variant	intergenic region	0/0	0/0	0/1	0/1	0/0
contig2	268382	NA	TA	T	NA	intergenic variant	intergenic region	0/0	0/1	0/1	0/1	0/1
contig2	268390	NA	AT	A	NA	intergenic variant	intergenic region	0/0	0/1	0/1	0/1	0/1
contig2	269141	NA	T	TC	NA	intergenic variant	intergenic region	0/0	0/1	0/1	0/1	0/1
contig2	269146	NA	CT	C	NA	intergenic variant	intergenic region	0/0	0/1	0/1	0/1	0/1
contig2	269777	NA	AGG	A	NA	intergenic variant	intergenic region	0/0	0/1	0/1	0/1	0/1
contig2	278098	NA	A	AC	NA	intergenic variant	intergenic region	0/0	0/1	0/1	0/1	0/1
contig2	281327	NA	T	TC	NA	intergenic variant	intergenic region	0/0	0/1	0/1	0/1	0/1
contig2	283119	NA	G	GAA	NA	intergenic variant	intergenic region	0/0	0/1	0/1	0/1	0/1
contig2	283126	NA	AAATGC	A	NA	intergenic variant	intergenic region	0/0	0/0	0/1	0/0	0/0
contig2	286746	NA	A	AAT	NA	intergenic variant	intergenic region	0/0	0/0	0/1	0/1	0/1
contig2	333477	NA	CA	C	NA	intergenic variant	intergenic region	0/0	0/1	0/0	0/0	0/0
contig2	335408	NA	T	TACTATCAGCTACTCTC	NA	intergenic variant	intergenic region	0/0	0/1	0/1	0/1	0/1
contig2	336648	NA	TG	T	NA	intergenic variant	intergenic region	0/0	0/1	0/1	0/1	0/1
contig2	336664	NA	GT	G	NA	intergenic variant	intergenic region	0/0	0/1	0/1	0/1	0/1
contig2	336669	NA	TC	T	NA	intergenic variant	intergenic region	0/0	0/0	0/0	0/1	0/0
contig2	336695	NA	T	TCCC	NA	intergenic variant	intergenic region	0/0	0/0	0/0	0/1	0/0
contig2	336718	NA	GT	G	NA	intergenic variant	intergenic region	0/0	0/1	0/1	0/1	0/1
contig2	336749	NA	C	CT	NA	intergenic variant	intergenic region	0/0	0/0	0/0	0/0	0/1
contig2	336752	NA	T	TC	NA	intergenic variant	intergenic region	0/0	0/0	0/1	0/0	0/1
contig2	336767	NA	AG	A	NA	intergenic variant	intergenic region	0/0	0/0	0/1	0/0	0/1
contig2	370161	NA	GTA	G	NA	intergenic variant	intergenic region	0/0	0/0	0/0	0/0	0/1
contig2	370365	NA	CT	C	NA	intergenic variant	intergenic region	0/0	0/0	0/0	0/1	0/1
contig2	370425	NA	TA	T	NA	intergenic variant	intergenic region	0/0	0/1	0/1	0/1	0/0
contig2	371253	NA	T	TG	NA	intergenic variant	intergenic region	0/0	0/1	0/1	0/1	0/0
contig2	371265	NA	TAAA	T	NA	intergenic variant	intergenic region	0/0	0/0	0/1	0/0	0/1
contig2	371272	NA	AGT	A	NA	intergenic variant	intergenic region	0/0	0/1	0/0	0/0	0/1
contig2	371278	NA	G	GT	NA	intergenic variant	intergenic region	0/0	0/1	0/0	0/0	0/1
contig2	371282	NA	T	TA	NA	intergenic variant	intergenic region	0/0	0/1	0/1	0/1	0/0
contig2	371287	NA	A	AAGC	NA	intergenic variant	intergenic region	0/0	0/1	0/0	0/0	0/0
contig2	371576	NA	GA	G	NA	intergenic variant	intergenic region	0/0	0/0	0/0	0/1	0/0
contig2	385889	NA	GA	G	NA	intergenic variant	intergenic region	0/0	0/0	0/0	0/1	0/0
contig2	398466	NA	AT	A	NA	intergenic variant	intergenic region	0/0	0/0	0/1	0/1	0/0
contig2	423302	NA	CT	C	NA	intergenic variant	intergenic region	0/0	0/0	0/1	0/1	0/0
contig2	474551	NA	TCA	T	NA	intergenic variant	intergenic region	0/0	0/0	0/1	0/0	0/0
contig2	506815	NA	GA	G	NA	intergenic variant	intergenic region	0/0	0/1	0/0	0/1	0/1
contig2	520360	NA	GA	G	NA	intergenic variant	intergenic region	0/0	0/1	0/0	0/1	0/1
contig2	546017	NA	AT	A	NA	intergenic variant	intergenic region	0/0	0/1	0/0	0/1	0/1
contig2	560106	NA	TGCG	T	NA	intergenic variant	intergenic region	0/0	0/1	0/1	0/0	0/1
contig2	574386	g1344.t1	GA	G	p.Pro65fs	frameshift variant	exon	0/0	0/1	0/1	0/1	0/1
contig2	574399	g1344.t1	CT	C	p.Pro65fs	splice region variant&intron variant	exon	0/0	0/0	0/1	0/1	0/0
contig2	599185	NA	GA	G	NA	intergenic variant	intergenic region	0/0	0/1	0/1	0/1	0/1
contig2	612235	NA	A	ATGGT	NA	intergenic variant	intergenic region	0/0	0/1	0/1	0/1	0/1
contig2	612302	NA	AT	A	NA	intergenic variant	intergenic region	0/0	0/0	0/0	0/1	0/0
contig2	612304	NA	AATTCGCACTGT	A	NA	intergenic variant	intergenic region	0/0	0/0	0/0	0/1	0/0
contig2	612319	NA	ACACCACTCTTTCTTTAT	A	NA	intergenic variant	intergenic region	0/0	0/0	0/0	0/1	0/0
contig2	612345	NA	GGTTAAGTCCCTTT	G	NA	intergenic variant	intergenic region	0/0	0/0	0/0	0/1	0/0
contig2	612365	NA	A	ACCC	NA	intergenic variant	intergenic region	0/0	0/0	0/1	0/0	0/0
contig2	612375	NA	G	GATGGTTTGTATAACAATAAATGAGATGTGTATTAA	NA	intergenic variant	intergenic region	0/0	0/0	0/0	0/1	0/0
contig2	686498	NA	CA	C	NA	intergenic variant	intergenic region	0/0	0/0	0/1	0/0	0/0
contig2	689362	NA	AT	A	NA	intergenic variant	intergenic region	0/0	0/1	0/0	0/1	0/1
contig2	691134	NA	GA	G	NA	intergenic variant	intergenic region	0/0	0/0	0/1	0/0	0/1
contig2	693338	g1387.t1	CAGT	C	p.Val383del	disruptive inframe deletion	exon	0/0	0/1	0/0	0/0	0/0
contig2	693343	g1387.t1	AAAGAAGAACCAG	A	p.Val383del	disruptive inframe deletion	exon	0/0	0/0	0/1	0/0	0/0
contig2	693360	g1387.t1	AGAAGAAC	A	p.Val383del	frameshift variant	exon	0/0	0/1	0/0	0/0	0/0
contig2	693370	g1387.t1	GTTAAA	G	p.Val383del	frameshift variant	exon	0/0	0/0	0/1	0/0	0/0
contig2	693378	g1387.t1	AGAACC	A	p.Val383del	frameshift variant	exon	0/0	0/1	0/1	0/1	0/1
contig2	693385	g1387.t1	GTTAAAGAAGAA	G	p.Val383del	frameshift variant	exon	0/0	0/1	0/1	0/1	0/1
contig2	693397	g1387.t1	CCAGTTAAAGAAGGACCAGTTAAA	C	p.Val383del	frameshift variant	exon	0/0	0/1	0/1	0/1	0/1
contig2	716065	NA	T	TA	NA	intergenic variant	intergenic region	0/0	0/1	0/0	0/1	0/0
contig2	716079	NA	AC	A	NA	intergenic variant	intergenic region	0/0	0/1	0/0	0/1	0/0
contig2	716146	NA	AC	A	NA	intergenic variant	intergenic region	0/0	0/0	0/1	0/1	0/0
contig2	716318	NA	AAG	A	NA	intergenic variant	intergenic region	0/0	0/0	0/1	0/0	0/0
contig2	716331	NA	ATT	A	NA	intergenic variant	intergenic region	0/0	0/1	0/0	0/0	0/1
contig2	716566	NA	A	AG	NA	intergenic variant	intergenic region	0/0	0/1	0/0	0/0	0/1
contig2	716619	NA	AC	A	NA	intergenic variant	intergenic region	0/0	0/1	0/1	0/0	0/1
contig2	716628	NA	AAG	A	NA	intergenic variant	intergenic region	0/0	0/0	0/1	0/1	0/1
contig2	716998	NA	GC	G	NA	intergenic variant	intergenic region	0/0	0/0	0/1	0/1	0/0
contig2	718459	NA	TAAG	T	NA	intergenic variant	intergenic region	0/0	0/1	0/1	0/1	0/1
contig2	718464	NA	TG	T	NA	intergenic variant	intergenic region	0/0	0/1	0/1	0/1	0/1
contig2	786383	NA	CA	C	NA	intergenic variant	intergenic region	0/0	0/1	0/1	0/1	0/1
contig2	816581	NA	AT	A	NA	intergenic variant	intergenic region	0/0	0/1	0/1	0/1	0/0
contig2	863389	NA	GA	G	NA	intergenic variant	intergenic region	0/0	0/1	0/1	0/1	0/0
contig2	867442	NA	AT	A	NA	intergenic variant	intergenic region	0/0	0/1	0/1	0/1	0/1
contig2	869622	NA	GA	G	NA	intergenic variant	intergenic region	0/0	0/1	0/1	0/1	0/1
contig2	912510	NA	GTT	G	NA	intergenic variant	intergenic region	0/0	0/0	0/1	0/1	0/1
contig2	916240	NA	AT	A	NA	intergenic variant	intergenic region	0/0	0/0	0/0	0/1	0/1
contig2	917405	NA	CA	C	NA	intergenic variant	intergenic region	0/0	0/0	0/1	0/0	0/0
contig2	926100	NA	AC	A	NA	intergenic variant	intergenic region	0/0	0/1	0/0	0/0	0/0
contig2	928635	NA	AT	A	NA	intergenic variant	intergenic region	0/0	0/0	0/1	0/1	0/0
contig2	949540	NA	GA	G	NA	intergenic variant	intergenic region	0/0	0/1	0/0	0/0	0/0
contig2	1009115	NA	AT	A	NA	intergenic variant	intergenic region	0/0	0/1	0/0	0/1	0/0
contig2	1022787	NA	GA	G	NA	intergenic variant	intergenic region	0/0	0/0	0/1	0/1	0/1
contig2	1057053	NA	AT	A	NA	intergenic variant	intergenic region	0/0	0/0	0/0	0/1	0/0
contig2	1073923	NA	AT	A	NA	intergenic variant	intergenic region	0/0	0/0	0/1	0/1	0/1
contig2	1124925	NA	GA	G	NA	intergenic variant	intergenic region	0/0	0/1	0/1	0/1	0/1
contig2	1141340	NA	AT	A	NA	intergenic variant	intergenic region	0/0	0/1	0/1	0/1	0/1
contig2	1149709	NA	GA	G	NA	intergenic variant	intergenic region	0/0	0/0	0/1	0/0	0/0
contig2	1155814	NA	CA	C	NA	intergenic variant	intergenic region	0/0	0/0	0/0	0/1	0/0
contig2	1169143	NA	CA	C	NA	intergenic variant	intergenic region	0/0	0/0	0/0	0/1	0/0
contig2	1202478	NA	CA	C	NA	intergenic variant	intergenic region	0/0	0/0	0/0	0/0	0/1
contig2	1209834	NA	CA	C	NA	intergenic variant	intergenic region	0/0	0/1	0/1	0/1	0/1
contig2	1216030	NA	CTT	C	NA	intergenic variant	intergenic region	0/0	0/0	0/0	0/1	0/1
contig2	1230941	NA	TG	T	NA	intergenic variant	intergenic region	0/0	0/1	0/1	0/1	0/0
contig2	1269268	NA	GA	G	NA	intergenic variant	intergenic region	0/0	0/0	0/0	0/1	0/0
contig2	1281882	NA	TA	T	NA	intergenic variant	intergenic region	0/0	0/0	0/0	0/1	0/0
contig2	1287375	NA	GT	G	NA	intergenic variant	intergenic region	0/0	0/0	0/0	0/1	0/0
contig2	1313895	NA	GT	G	NA	intergenic variant	intergenic region	0/0	0/0	0/1	0/0	0/0
contig2	1319377	NA	GT	G	NA	intergenic variant	intergenic region	0/0	0/0	0/0	0/0	0/1
contig2	1331387	NA	G	GA	NA	intergenic variant	intergenic region	0/0	0/0	0/0	0/0	0/1
contig2	1334082	NA	G	GA	NA	intergenic variant	intergenic region	0/0	0/0	0/0	0/0	0/1
contig2	1334795	NA	AC	A	NA	intergenic variant	intergenic region	0/0	0/0	0/0	0/0	0/1
contig2	1364655	NA	TA	T	NA	intergenic variant	intergenic region	0/0	0/0	0/0	0/0	0/1
contig2	1371943	NA	AT	A	NA	intergenic variant	intergenic region	0/0	0/0	0/0	0/0	0/1
contig2	1395787	NA	AT	A	NA	intergenic variant	intergenic region	0/0	0/0	0/1	0/0	0/1
contig2	1398871	NA	GA	G	NA	intergenic variant	intergenic region	0/0	0/0	0/1	0/0	0/0
contig2	1400604	NA	TTG	T	NA	intergenic variant	intergenic region	0/0	0/0	0/0	0/0	0/1
contig2	1408844	NA	CT	C	NA	intergenic variant	intergenic region	0/0	0/0	0/1	0/0	0/0
contig2	1414841	NA	G	GTA	NA	intergenic variant	intergenic region	0/0	0/0	0/1	0/0	0/0
contig2	1437593	NA	GT	G	NA	intergenic variant	intergenic region	0/0	0/1	0/1	0/1	0/0
contig2	1452762	NA	GT	G	NA	intergenic variant	intergenic region	0/0	0/1	0/1	0/1	0/0
contig2	1464485	NA	GA	G	NA	intergenic variant	intergenic region	0/0	0/0	0/1	0/0	0/0
contig2	1474730	NA	AT	A	NA	intergenic variant	intergenic region	0/0	0/0	0/0	0/0	0/1
contig2	1475515	NA	GA	G	NA	intergenic variant	intergenic region	0/0	0/0	0/0	0/0	0/1
contig2	1478188	NA	GA	G	NA	intergenic variant	intergenic region	0/0	0/0	0/1	0/0	0/0
contig2	1492661	NA	TTCACTCCTTGAAAGGTTC	T	NA	intergenic variant	intergenic region	0/0	0/1	0/1	0/1	0/1
contig2	1511882	NA	GA	G	NA	intergenic variant	intergenic region	0/0	0/0	0/1	0/1	0/0
contig2	1525448	NA	G	GA	NA	intergenic variant	intergenic region	0/0	0/0	0/1	0/1	0/0
contig2	1526757	NA	CA	C	NA	intergenic variant	intergenic region	0/0	0/0	0/1	0/0	0/1
contig2	1530638	NA	TA	T	NA	intergenic variant	intergenic region	0/0	0/0	0/0	0/1	0/0
contig2	1542156	NA	CA	C	NA	intergenic variant	intergenic region	0/0	0/0	0/0	0/1	0/0
contig2	1551657	NA	G	GA	NA	intergenic variant	intergenic region	0/0	0/0	0/0	0/1	0/0
contig2	1586415	NA	AGCGAACCAAG	A	NA	intergenic variant	intergenic region	0/1	0/1	0/1	0/1	0/0
contig3	29704	NA	A	ATAT	NA	intergenic variant	intergenic region	0/1	0/1	0/1	0/1	0/0
contig3	33722	NA	GT	G	NA	intergenic variant	intergenic region	0/1	0/1	0/1	0/1	0/0
contig3	39388	NA	CA	C	NA	intergenic variant	intergenic region	0/1	0/1	0/1	0/1	0/0
contig3	134826	NA	GT	G	NA	intergenic variant	intergenic region	0/1	1/1	0/1	0/1	0/1
contig3	144746	NA	TCGG	T	NA	intergenic variant	intergenic region	0/1	0/0	0/1	0/1	0/1
contig3	144755	NA	T	TTTTCACTC	NA	intergenic variant	intergenic region	0/1	0/1	0/1	0/1	0/0
contig3	144760	NA	CA	C	NA	intergenic variant	intergenic region	0/1	0/1	0/1	0/1	0/0
contig3	187999	NA	GAAAAA	G	NA	intergenic variant	intergenic region	0/1	0/0	0/1	0/0	0/0
contig3	197294	NA	T	TG	NA	intergenic variant	intergenic region	0/1	0/0	0/1	0/0	0/0
contig3	280959	NA	CA	C	NA	intergenic variant	intergenic region	0/1	0/1	0/0	0/0	0/0
contig3	307735	NA	G	GC	NA	intergenic variant	intergenic region	0/1	0/1	0/0	0/0	0/0
contig3	394568	NA	CGGAATTGAAAAATA	C	NA	intergenic variant	intergenic region	0/1	0/0	0/0	0/0	0/0
contig3	394631	NA	TA	T	NA	intergenic variant	intergenic region	0/1	0/0	0/0	0/0	0/0
contig3	403036	NA	CT	C	NA	intergenic variant	intergenic region	0/1	0/1	0/0	0/0	0/0
contig3	404510	NA	T	TG	NA	intergenic variant	intergenic region	0/1	0/0	0/1	0/0	0/0
contig3	413987	NA	CT	C	NA	intergenic variant	intergenic region	0/1	0/0	0/1	0/0	0/0
contig3	656443	NA	GC	G	NA	intergenic variant	intergenic region	0/1	0/1	1/1	1/1	0/1
contig3	674840	NA	TA	T	NA	intergenic variant	intergenic region	0/1	1/1	0/1	0/1	0/1
contig3	688113	NA	TA	T	NA	intergenic variant	intergenic region	0/1	0/1	0/0	0/0	0/0
contig3	699087	NA	CA	C	NA	intergenic variant	intergenic region	0/1	0/1	0/1	0/1	0/0
contig3	716512	NA	CA	C	NA	intergenic variant	intergenic region	0/1	0/1	0/0	0/0	0/0
contig3	768574	g2074.t1	GA	G	p.Glu157fs	frameshift variant	exon	0/1	0/1	0/0	0/0	0/0
contig3	768579	g2074.t1	A	AAG	p.Glu157fs	frameshift variant	exon	0/1	0/0	0/1	0/1	0/1
contig3	768581	g2074.t1	TCA	T	p.Glu157fs	frameshift variant	exon	0/1	0/0	0/1	0/1	0/1
contig3	768585	g2074.t1	T	TTGTG	p.Glu157fs	frameshift variant	exon	0/1	0/0	0/1	0/1	0/1
contig3	774027	NA	A	AC	NA	intergenic variant	intergenic region	0/1	1/1	0/1	0/1	0/1
contig3	812323	NA	AT	A	NA	intergenic variant	intergenic region	0/1	1/1	0/1	0/1	0/1
contig3	883443	NA	C	CT	NA	intergenic variant	intergenic region	0/1	0/0	0/1	0/1	0/1
contig3	983796	NA	CATAT	C	NA	intergenic variant	intergenic region	0/1	0/1	0/0	0/1	0/0
contig3	984474	NA	A	AT	NA	intergenic variant	intergenic region	0/1	0/1	0/0	0/1	0/0
contig3	984745	NA	G	GAA	NA	intergenic variant	intergenic region	0/1	0/1	0/0	0/1	0/0
contig3	984794	NA	TAAAG	T	NA	intergenic variant	intergenic region	0/1	0/1	0/0	0/1	0/0
contig3	984895	NA	G	GA	NA	intergenic variant	intergenic region	0/1	0/1	0/0	0/0	0/0
contig3	999317	NA	A	AT	NA	intergenic variant	intergenic region	0/1	0/1	0/1	0/0	0/1
contig3	1041841	NA	GA	G	NA	intergenic variant	intergenic region	0/1	0/1	0/1	0/0	0/1
contig3	1115390	NA	CT	C	NA	intergenic variant	intergenic region	0/1	0/1	0/0	0/0	0/0
contig3	1121409	NA	CT	C	NA	intergenic variant	intergenic region	0/1	0/1	0/0	0/0	0/0
contig3	1123474	NA	A	AT	NA	intergenic variant	intergenic region	0/1	0/1	0/1	0/0	0/1
contig3	1155205	NA	C	CTAG	NA	intergenic variant	intergenic region	0/1	0/1	0/0	0/0	0/0
contig3	1184058	g2234.t1	CTACTACTGAAGCTACCACTGAAGT	C	p.Thr830_Thr837del	disruptive inframe deletion	exon	0/1	0/1	0/0	0/0	0/1
contig3	1218994	g2251.t1	AG	A	p.Pro471fs	frameshift variant	exon	0/1	0/1	1/1	1/1	0/1
contig3	1219996	g2251.t1	A	AT	p.Pro471fs	frameshift variant	exon	0/1	1/1	0/1	0/1	0/1
contig3	1220021	g2251.t1	C	CGGTTTTAGA	p.Pro471fs	intron variant	intron	0/1	0/1	0/1	0/0	0/1
contig3	1221202	NA	TAA	T	NA	intergenic variant	intergenic region	0/1	0/0	0/1	0/0	0/1
contig3	1221676	NA	A	AC	NA	intergenic variant	intergenic region	0/1	0/0	0/1	0/0	0/1
contig3	1221682	NA	T	TG	NA	intergenic variant	intergenic region	0/1	0/0	0/0	0/0	0/0
contig3	1221689	NA	ACTC	A	NA	intergenic variant	intergenic region	0/1	0/0	0/0	0/0	0/0
contig3	1222317	NA	GCAATAA	G	NA	intergenic variant	intergenic region	0/1	0/0	0/0	0/0	0/0
contig3	1222327	NA	A	AT	NA	intergenic variant	intergenic region	0/1	0/0	0/0	0/0	0/0
contig3	1222535	NA	CT	C	NA	intergenic variant	intergenic region	0/1	0/1	0/1	0/1	0/0
contig3	1222559	NA	ATT	A	NA	intergenic variant	intergenic region	0/1	0/1	0/0	0/1	0/0
contig3	1222970	NA	ATT	A	NA	intergenic variant	intergenic region	0/1	0/1	0/0	0/1	0/0
contig3	1223041	NA	CGGTG	C	NA	intergenic variant	intergenic region	0/1	0/1	0/0	0/1	0/0
contig3	1223180	NA	GA	G	NA	intergenic variant	intergenic region	0/1	0/1	0/0	0/1	0/0
contig3	1225855	NA	G	GGCAA	NA	intergenic variant	intergenic region	0/1	0/1	0/1	0/1	0/0
contig3	1225858	NA	GT	G	NA	intergenic variant	intergenic region	0/1	0/1	0/1	0/0	0/1
contig3	1225864	NA	T	TCCAAAAGGGTGTC	NA	intergenic variant	intergenic region	0/1	0/1	0/1	0/0	0/1
contig3	1225880	NA	ACC	A	NA	intergenic variant	intergenic region	0/1	0/0	0/1	0/0	0/1
contig3	1226071	NA	CT	C	NA	intergenic variant	intergenic region	0/1	0/1	1/1	1/1	0/1
contig3	1228018	NA	C	CACT	NA	intergenic variant	intergenic region	0/1	1/1	1/1	1/1	0/1
contig3	1232991	NA	CA	C	NA	intergenic variant	intergenic region	0/1	0/0	0/1	0/1	0/0
contig3	1233192	NA	GATT	G	NA	intergenic variant	intergenic region	0/1	0/1	0/1	1/1	0/1
contig3	1233207	NA	T	TGATG	NA	intergenic variant	intergenic region	0/1	1/1	1/1	0/1	0/1
contig3	1233224	NA	GATGA	G	NA	intergenic variant	intergenic region	0/1	1/1	1/1	1/1	0/1
contig3	1233244	NA	AT	A	NA	intergenic variant	intergenic region	0/1	1/1	1/1	0/1	0/1
contig3	1233251	NA	TTC	T	NA	intergenic variant	intergenic region	0/1	1/1	1/1	1/1	0/1
contig3	1233630	NA	ATAT	A	NA	intergenic variant	intergenic region	0/1	0/1	0/1	1/1	0/1
contig3	1235987	NA	AATAT	A	NA	intergenic variant	intergenic region	0/1	0/0	0/0	0/1	0/1
contig3	1236072	NA	A	ATCTATG	NA	intergenic variant	intergenic region	0/1	1/1	1/1	0/1	0/1
contig3	1238631	NA	TCA	T	NA	intergenic variant	intergenic region	0/1	0/1	1/1	1/1	0/1
contig3	1238927	NA	TTG	T	NA	intergenic variant	intergenic region	0/1	0/1	1/1	1/1	0/1
contig3	1245114	NA	C	CG	NA	intergenic variant	intergenic region	0/1	1/1	1/1	0/1	0/1
contig3	1245116	NA	TC	T	NA	intergenic variant	intergenic region	0/1	0/1	0/0	0/0	0/0
contig3	1245142	NA	T	TAA	NA	intergenic variant	intergenic region	0/1	0/0	0/0	0/1	0/0
contig3	1245213	NA	T	TC	NA	intergenic variant	intergenic region	0/1	0/1	0/0	0/0	0/0
contig3	1245375	NA	A	AT	NA	intergenic variant	intergenic region	0/1	0/1	0/1	0/0	0/1
contig3	1249364	g2261.t1	C	CTCATCTTCCTCT	p.Glu68_Ser69insGluGluAspGlu	disruptive inframe insertion	exon	0/1	0/1	0/1	1/1	0/1
contig3	1249574	NA	T	TG	NA	intergenic variant	intergenic region	0/1	0/1	0/1	1/1	0/1
contig3	1249581	NA	T	TCAC	NA	intergenic variant	intergenic region	0/1	0/0	0/1	0/0	0/1
contig3	1249725	NA	T	TTTTTC	NA	intergenic variant	intergenic region	0/1	1/1	0/1	0/1	0/1
contig3	1251881	NA	CAAA	C	NA	intergenic variant	intergenic region	0/1	1/1	0/1	0/1	0/1
contig3	1257430	NA	T	TTG	NA	intergenic variant	intergenic region	0/1	0/1	0/1	1/1	0/1
contig3	1270647	NA	AT	A	NA	intergenic variant	intergenic region	0/1	1/1	1/1	0/1	0/1
contig3	1270668	NA	C	CAA	NA	intergenic variant	intergenic region	0/1	1/1	1/1	0/1	0/1
contig3	1270669	NA	TC	T	NA	intergenic variant	intergenic region	0/1	0/1	0/0	0/0	0/0
contig3	1270705	NA	G	GAAAA	NA	intergenic variant	intergenic region	0/1	1/1	1/1	1/1	0/1
contig3	1270707	NA	T	TTATCG	NA	intergenic variant	intergenic region	0/1	1/1	1/1	1/1	0/1
contig3	1270721	NA	AC	A	NA	intergenic variant	intergenic region	0/1	0/1	0/0	0/0	0/0
contig3	1270723	NA	AGGG	A	NA	intergenic variant	intergenic region	0/1	0/1	0/0	0/0	0/0
contig3	1270748	NA	T	TA	NA	intergenic variant	intergenic region	0/1	0/1	0/0	0/0	0/0
contig3	1270754	NA	T	TA	NA	intergenic variant	intergenic region	0/1	0/1	0/0	0/0	0/0
contig3	1270756	NA	A	ATATATATATATATATATG	NA	intergenic variant	intergenic region	0/1	0/1	0/0	0/0	0/0
contig3	1274158	g2273.t1	CTTT	C	p.Lys385del	conservative inframe deletion	exon	0/1	0/0	0/1	0/1	0/1
contig3	1274262	g2273.t1	TCC	T	p.Lys385del	frameshift variant	exon	0/1	0/0	0/0	0/0	0/0
contig3	1274266	g2273.t1	A	AG	p.Lys385del	frameshift variant	exon	0/1	0/1	0/0	0/1	0/0
contig3	1274281	g2273.t1	T	TC	p.Lys385del	frameshift variant	exon	0/1	0/1	0/0	0/1	0/0
contig3	1274287	g2273.t1	ATGCTCT	A	p.Lys385del	conservative inframe deletion	exon	0/1	0/1	0/0	0/1	0/0
contig3	1274301	g2273.t1	T	TAAA	p.Lys385del	stop gained&conservative inframe insertion	exon	0/1	0/1	0/0	0/1	0/0
contig3	1274302	g2273.t1	C	CT	p.Lys385del	frameshift variant	exon	0/1	0/1	0/0	0/1	0/0
contig3	1274306	g2273.t1	G	GA	p.Lys385del	frameshift variant	exon	0/1	0/1	0/0	0/1	0/0
contig3	1274474	g2273.t1	CAT	C	p.Lys385del	frameshift variant	exon	0/1	0/0	0/1	0/1	0/1
contig3	1274480	g2273.t1	A	ACC	p.Lys385del	frameshift variant	exon	0/1	0/0	0/1	0/1	0/1
contig3	1274483	g2273.t1	A	AT	p.Lys385del	frameshift variant	exon	0/1	0/0	0/0	0/0	0/0
contig3	1274486	g2273.t1	AG	A	p.Lys385del	frameshift variant	exon	0/1	0/0	0/0	0/0	0/0
contig3	1274527	g2273.t1	C	CTGCTGG	p.Lys385del	conservative inframe insertion	exon	0/1	0/0	0/0	0/0	0/0
contig4	91647	NA	CTTT	C	NA	intergenic variant	intergenic region	0/1	0/0	0/0	0/0	0/0
contig4	91652	NA	T	TC	NA	intergenic variant	intergenic region	0/1	0/0	0/0	0/0	0/0
contig4	130816	NA	GA	G	NA	intergenic variant	intergenic region	0/1	0/0	0/0	0/0	0/0
contig4	135064	NA	GA	G	NA	intergenic variant	intergenic region	0/1	0/0	0/0	0/0	0/0
contig4	138662	NA	C	CAGTCGCTTGCAAAAAGTTTGGAGATTTTTT	NA	intergenic variant	intergenic region	0/1	0/0	0/0	0/0	0/0
contig4	138806	NA	GTTT	G	NA	intergenic variant	intergenic region	0/1	0/1	0/1	0/1	0/0
contig4	191181	NA	TTG	T	NA	intergenic variant	intergenic region	0/1	0/1	0/1	0/1	0/0
contig4	195513	NA	TA	T	NA	intergenic variant	intergenic region	0/1	0/1	0/1	0/1	0/0
contig4	199166	NA	CA	C	NA	intergenic variant	intergenic region	0/1	0/0	0/0	0/1	0/1
contig4	202052	NA	TA	T	NA	intergenic variant	intergenic region	0/1	0/0	0/1	0/1	0/1
contig4	207491	NA	CG	C	NA	intergenic variant	intergenic region	0/1	0/0	0/1	0/1	0/1
contig4	215390	NA	GT	G	NA	intergenic variant	intergenic region	0/1	0/0	0/1	0/1	0/1
contig4	271366	NA	GA	G	NA	intergenic variant	intergenic region	0/1	0/0	0/1	0/1	0/1
contig4	281398	NA	AT	A	NA	intergenic variant	intergenic region	0/1	0/0	0/0	0/0	0/0
contig4	304493	NA	GT	G	NA	intergenic variant	intergenic region	0/1	0/0	0/0	0/0	0/0
contig4	304652	NA	CA	C	NA	intergenic variant	intergenic region	0/1	0/0	0/0	0/0	0/0
contig4	329268	NA	T	TG	NA	intergenic variant	intergenic region	0/1	1/1	0/1	0/1	0/1
contig4	330298	NA	CA	C	NA	intergenic variant	intergenic region	0/1	0/0	0/1	0/1	0/1
contig4	379524	NA	T	TACTCACGACA	NA	intergenic variant	intergenic region	0/1	0/0	0/0	0/1	0/1
contig4	379526	NA	G	GACGACA	NA	intergenic variant	intergenic region	0/1	0/1	0/1	0/0	0/1
contig4	379528	NA	C	CGTAACAGGTTCAACGGCTAAAAATTAACTACGTGGTCAGAGAT	NA	intergenic variant	intergenic region	0/1	0/1	0/1	0/0	0/1
contig4	404591	NA	GT	G	NA	intergenic variant	intergenic region	0/1	0/0	0/1	0/0	0/0
contig4	410885	NA	GA	G	NA	intergenic variant	intergenic region	0/1	0/0	0/1	0/0	0/0
contig4	413295	NA	CT	C	NA	intergenic variant	intergenic region	0/1	0/0	0/1	0/0	0/0
contig4	463851	NA	GA	G	NA	intergenic variant	intergenic region	0/1	0/0	0/1	0/0	0/0
contig4	472524	NA	AT	A	NA	intergenic variant	intergenic region	0/1	0/0	0/1	0/0	0/0
contig4	514503	NA	CT	C	NA	intergenic variant	intergenic region	0/1	0/0	0/0	0/1	0/0
contig4	529972	NA	C	CAAAA	NA	intergenic variant	intergenic region	0/1	0/0	0/0	0/1	0/0
contig4	560658	NA	CA	C	NA	intergenic variant	intergenic region	0/1	0/0	0/0	0/1	0/0
contig4	562154	NA	G	GA	NA	intergenic variant	intergenic region	0/1	0/0	0/0	0/1	0/0
contig4	569782	NA	G	GTTTATAACTGTCCTTCGGATGAATCAATAACAGA	NA	intergenic variant	intergenic region	0/1	0/0	0/0	0/1	0/0
contig4	649422	g2575.t1	T	TCATTGTTAGAACCATTGTTAGAACCATTGTTAGAAC	p.Met991_Ile992insValLeuThrMetValLeuThrMetValLeuThrMet	conservative inframe insertion	exon	0/1	0/0	0/0	0/1	0/0
contig4	650203	g2575.t1	AGAG	A	p.Met991_Ile992insValLeuThrMetValLeuThrMetValLeuThrMet	disruptive inframe deletion	exon	0/1	0/0	0/0	0/0	0/0
contig4	650309	g2575.t1	GAACC	G	p.Met991_Ile992insValLeuThrMetValLeuThrMetValLeuThrMet	frameshift variant	exon	0/1	0/0	0/1	0/0	0/1
contig4	650315	g2575.t1	TTTCCAGATTCACCAGAGCCATTTTGAGAA	T	p.Met991_Ile992insValLeuThrMetValLeuThrMetValLeuThrMet	frameshift variant	exon	0/1	0/0	0/1	0/0	0/1
contig4	651274	g2575.t1	TCCTGATTCGTTA	T	p.Met991_Ile992insValLeuThrMetValLeuThrMetValLeuThrMet	disruptive inframe deletion	exon	0/1	0/0	0/1	0/0	0/1
contig4	652281	g2575.t1	T	TACCAGA	p.Met991_Ile992insValLeuThrMetValLeuThrMetValLeuThrMet	conservative inframe insertion	exon	0/1	0/0	0/1	0/0	0/1
contig4	652282	g2575.t1	T	TTCA	p.Met991_Ile992insValLeuThrMetValLeuThrMetValLeuThrMet	disruptive inframe insertion	exon	0/1	0/0	0/1	0/0	0/1
contig4	654106	g2576.t1	T	TCCATTTCCTGATTCACCGGAA	p.Gly695_Ser712del	disruptive inframe insertion	exon	0/1	0/0	0/0	0/0	0/0
contig4	654210	g2576.t1	T	TTC	p.Gly695_Ser712del	frameshift variant	exon	0/1	0/0	0/0	0/0	0/0
contig4	654249	g2576.t1	T	TACCA	p.Gly695_Ser712del	frameshift variant	exon	0/1	0/0	0/0	0/0	0/0
contig4	730222	NA	AT	A	NA	intergenic variant	intergenic region	0/1	0/0	0/0	0/0	0/0
contig4	734167	NA	GA	G	NA	intergenic variant	intergenic region	0/1	0/0	0/0	0/0	0/0
contig4	764796	NA	T	TTTA	NA	intergenic variant	intergenic region	0/1	0/0	0/0	0/0	0/0
contig4	784616	g2639.t1	A	AG	p.Tyr77fs	frameshift variant&stop gained	exon	0/1	0/1	0/0	0/0	0/0
contig4	784618	g2639.t1	GA	G	p.Tyr77fs	frameshift variant	exon	0/1	0/0	0/0	0/0	0/0
contig4	784622	g2639.t1	ACCC	A	p.Tyr77fs	disruptive inframe deletion	exon	0/1	0/0	0/0	0/0	0/0
contig4	784629	g2639.t1	A	ATTTATG	p.Tyr77fs	conservative inframe insertion	exon	0/1	0/0	0/0	0/0	0/0
contig4	784631	g2639.t1	AT	A	p.Tyr77fs	frameshift variant	exon	0/1	0/0	0/0	0/0	0/0
contig4	784667	g2639.t1	TG	T	p.Tyr77fs	frameshift variant	exon	0/1	0/0	0/0	0/0	0/0
contig4	784670	g2639.t1	AGT	A	p.Tyr77fs	frameshift variant	exon	0/1	0/0	0/0	0/0	0/0
contig4	784676	g2639.t1	C	CTTT	p.Tyr77fs	disruptive inframe insertion	exon	0/1	0/0	0/1	0/1	0/1
contig4	805498	NA	GTA	G	NA	intergenic variant	intergenic region	0/1	0/1	0/1	0/0	0/1
contig4	888127	NA	CA	C	NA	intergenic variant	intergenic region	0/1	1/1	0/1	0/1	0/1
contig4	960514	NA	AGTT	A	NA	intergenic variant	intergenic region	0/1	0/1	0/0	0/0	0/0
contig4	1013566	g2744.t1	ATCTGGATTC	A	p.Glu12_Pro14del	disruptive inframe deletion	exon	0/1	0/0	0/1	0/0	0/1
contig4	1015673	NA	GAAGCACAAGTATTACATTTATTGCAATTGCAA	G	NA	intergenic variant	intergenic region	0/1	0/0	0/1	0/0	0/1
contig4	1015707	NA	C	CG	NA	intergenic variant	intergenic region	0/1	0/0	0/1	0/0	0/1
contig4	1015713	NA	AACTGCTG	A	NA	intergenic variant	intergenic region	0/1	1/1	0/1	0/1	0/1
contig4	1015735	NA	A	AT	NA	intergenic variant	intergenic region	0/1	0/1	0/1	0/0	0/1
contig4	1015739	NA	ACCCAGC	A	NA	intergenic variant	intergenic region	0/1	0/1	0/1	0/0	0/0
contig4	1015746	NA	TGCG	T	NA	intergenic variant	intergenic region	0/1	0/1	0/0	0/1	0/0
contig4	1015750	NA	TGA	T	NA	intergenic variant	intergenic region	0/1	0/1	0/1	0/1	0/0
contig4	1017677	g2746.t1	A	ATCGGTTTCAGTAGCTGTTTCATCG	p.Asp530_Asp531insAspGluThrAlaThrGluThrAsp	disruptive inframe insertion	exon	0/1	0/1	0/0	0/1	0/0
contig4	1025282	NA	AT	A	NA	intergenic variant	intergenic region	0/1	0/1	0/0	0/1	0/0
contig4	1052079	NA	T	TTCTTTTTA	NA	intergenic variant	intergenic region	0/1	0/0	0/1	0/0	0/1
contig4	1052081	NA	TCCA	T	NA	intergenic variant	intergenic region	0/1	0/1	0/1	0/1	0/0
contig4	1052101	NA	A	AAAAT	NA	intergenic variant	intergenic region	0/1	0/1	0/1	0/1	0/0
contig4	1052103	NA	A	AC	NA	intergenic variant	intergenic region	0/1	0/1	0/1	0/1	0/0
contig4	1052105	NA	TTTTTC	T	NA	intergenic variant	intergenic region	0/1	0/1	0/1	0/1	0/0
contig4	1066700	NA	GA	G	NA	intergenic variant	intergenic region	0/1	0/1	0/1	0/1	0/0
contig4	1070836	NA	GA	G	NA	intergenic variant	intergenic region	0/1	0/0	0/1	0/1	0/1
contig4	1093950	NA	G	GAAACCTACCGCAGATCCGCAATCAGATCTGTAGATCAA	NA	intergenic variant	intergenic region	0/1	0/0	0/1	0/1	0/1
contig4	1144694	NA	CA	C	NA	intergenic variant	intergenic region	0/1	0/0	0/1	0/1	0/1
contig4	1149833	NA	AT	A	NA	intergenic variant	intergenic region	0/1	0/0	0/0	0/1	0/0
contig4	1156927	g2798.t1	C	CCAGCGCCAGATTGACCAGAACCAGATT	p.Ala927_Gly928insGluSerGlySerGlyGlnSerGlyAla	conservative inframe insertion	exon	0/1	0/1	0/1	0/0	0/1
contig4	1196361	NA	GA	G	NA	intergenic variant	intergenic region	0/1	0/1	0/1	0/1	0/0
contig4	1204540	NA	GT	G	NA	intergenic variant	intergenic region	0/1	0/1	0/1	0/1	0/0
contig4	1209361	NA	G	GA	NA	intergenic variant	intergenic region	0/1	0/1	0/1	0/1	0/0
contig4	1228501	NA	AT	A	NA	intergenic variant	intergenic region	0/1	0/1	0/1	0/1	0/0
contig4	1246124	NA	CA	C	NA	intergenic variant	intergenic region	0/1	0/1	0/1	0/1	0/0
contig4	1279032	NA	GT	G	NA	intergenic variant	intergenic region	0/1	0/1	0/1	1/1	0/1
contig4	1288784	NA	AT	A	NA	intergenic variant	intergenic region	0/1	0/1	0/1	0/1	0/0
contig4	1297877	NA	AG	A	NA	intergenic variant	intergenic region	0/1	0/1	0/1	0/1	0/0
contig5	125	NA	G	GAAA	NA	intergenic variant	intergenic region	0/1	0/1	0/1	1/1	0/1
contig5	45967	NA	GA	G	NA	intergenic variant	intergenic region	0/1	1/1	1/1	0/1	0/1
contig5	68670	NA	A	ACG	NA	intergenic variant	intergenic region	0/1	0/1	0/0	0/0	0/0
contig5	88130	g2904.t1	A	AATTGCC	p.Leu203_Glu205delinsGln	conservative inframe insertion	exon	0/1	0/1	0/1	0/1	0/0
contig5	132832	NA	G	GA	NA	intergenic variant	intergenic region	0/1	0/1	0/1	0/0	0/1
contig5	132868	NA	GA	G	NA	intergenic variant	intergenic region	0/1	0/1	0/1	0/1	0/0
contig5	171874	NA	G	GT	NA	intergenic variant	intergenic region	0/1	1/1	1/1	1/1	0/1
contig5	244875	NA	ATTTTT	A	NA	intergenic variant	intergenic region	0/1	0/0	0/0	0/0	0/1
contig5	252325	NA	TTA	T	NA	intergenic variant	intergenic region	0/1	1/1	0/1	0/1	0/1
contig5	252330	NA	T	TATTA	NA	intergenic variant	intergenic region	0/1	0/1	0/1	0/0	0/0
contig5	252336	NA	TAC	T	NA	intergenic variant	intergenic region	0/1	0/1	0/1	0/0	0/1
contig5	252354	NA	TTG	T	NA	intergenic variant	intergenic region	0/1	0/1	0/1	0/0	0/1
contig5	252359	NA	T	TAG	NA	intergenic variant	intergenic region	0/1	0/1	0/1	0/0	0/1
contig5	253863	NA	A	AG	NA	intergenic variant	intergenic region	0/1	0/1	0/1	0/0	0/1
contig5	253867	NA	TC	T	NA	intergenic variant	intergenic region	0/1	0/1	0/1	0/0	0/1
contig5	253878	NA	CGGAA	C	NA	intergenic variant	intergenic region	0/1	0/0	0/1	0/1	0/1
contig5	253884	NA	C	CCACT	NA	intergenic variant	intergenic region	0/1	0/0	0/1	0/1	0/1
contig5	254690	NA	CT	C	NA	intergenic variant	intergenic region	0/1	0/0	0/1	0/1	0/1
contig5	254698	NA	TC	T	NA	intergenic variant	intergenic region	0/1	0/0	0/1	0/1	0/1
contig5	275862	NA	GAAAAAT	G	NA	intergenic variant	intergenic region	0/1	0/1	0/0	0/0	0/1
contig5	275872	NA	TTC	T	NA	intergenic variant	intergenic region	0/1	0/1	0/0	0/0	0/1
contig5	277181	NA	G	GA	NA	intergenic variant	intergenic region	0/1	0/1	0/0	0/0	0/1
contig5	278588	NA	AT	A	NA	intergenic variant	intergenic region	0/1	0/1	0/0	0/0	0/1
contig5	279006	NA	C	CTT	NA	intergenic variant	intergenic region	0/1	0/0	0/1	0/1	0/0
contig5	279009	NA	TGG	T	NA	intergenic variant	intergenic region	0/1	0/0	0/1	0/1	0/0
contig5	296124	NA	T	TC	NA	intergenic variant	intergenic region	0/1	0/1	0/0	0/0	0/0
contig5	324013	NA	GT	G	NA	intergenic variant	intergenic region	0/1	0/1	0/0	0/0	0/0
contig5	333968	NA	A	ATGTG	NA	intergenic variant	intergenic region	0/1	0/0	0/0	0/0	0/0
contig5	337892	NA	T	TGATGCGACATGATA	NA	intergenic variant	intergenic region	0/1	0/0	0/0	0/0	0/0
contig5	389481	NA	AT	A	NA	intergenic variant	intergenic region	0/1	0/0	0/0	0/0	0/0
contig5	412047	g3044.t1	TGG	T	p.Thr735_Glu744del	frameshift variant	exon	0/1	0/0	0/0	0/0	0/0
contig5	440700	NA	AT	A	NA	intergenic variant	intergenic region	0/1	0/0	0/0	0/0	0/0
contig5	443905	NA	T	TA	NA	intergenic variant	intergenic region	0/1	0/0	0/0	0/0	0/0
contig5	448904	NA	A	AAT	NA	intergenic variant	intergenic region	0/1	0/0	0/1	0/1	0/1
contig5	477992	NA	TA	T	NA	intergenic variant	intergenic region	0/1	1/1	1/1	1/1	0/1
contig5	478833	NA	CT	C	NA	intergenic variant	intergenic region	0/1	0/1	0/0	0/0	0/0
contig5	522756	NA	T	TGCCAA	NA	intergenic variant	intergenic region	0/1	0/1	0/0	0/0	0/0
contig5	528203	NA	TA	T	NA	intergenic variant	intergenic region	0/1	1/1	1/1	1/1	0/1
contig5	557755	NA	C	CA	NA	intergenic variant	intergenic region	0/1	0/1	0/0	0/0	0/0
contig5	601003	g3124.t1	T	TCATTTGATTCTGCATTTGATTCTG	p.Ala603_Asn610dup	conservative inframe insertion	exon	0/1	0/0	0/1	0/1	0/1
contig5	731811	NA	AT	A	NA	intergenic variant	intergenic region	0/1	1/1	1/1	0/1	0/1
contig5	755032	NA	AT	A	NA	intergenic variant	intergenic region	0/1	0/0	0/1	0/1	0/1
contig5	763444	NA	GA	G	NA	intergenic variant	intergenic region	0/1	0/0	0/1	0/1	0/1
contig5	811554	NA	GT	G	NA	intergenic variant	intergenic region	0/1	0/1	0/1	0/0	0/0
contig5	823154	NA	T	TG	NA	intergenic variant	intergenic region	0/1	0/1	0/1	0/0	0/0
contig5	832032	NA	TA	T	NA	intergenic variant	intergenic region	0/1	0/1	0/1	0/0	0/0
contig5	841170	NA	TA	T	NA	intergenic variant	intergenic region	0/1	0/1	0/1	0/0	0/0
contig5	873543	NA	G	GCTTT	NA	intergenic variant	intergenic region	0/1	0/1	0/1	0/0	0/0
contig5	873545	NA	T	TTTGTCCG	NA	intergenic variant	intergenic region	0/1	0/1	0/1	0/0	0/0
contig5	873547	NA	G	GTTGAATTTACCAA	NA	intergenic variant	intergenic region	0/1	0/1	0/0	0/0	0/0
contig5	873550	NA	G	GGATTTACTGGCGGCATGACCGAGTGGTTA	NA	intergenic variant	intergenic region	0/1	0/1	0/1	0/1	0/0
contig5	887116	NA	T	TA	NA	intergenic variant	intergenic region	0/1	0/1	0/1	0/1	0/0
contig5	942504	NA	GT	G	NA	intergenic variant	intergenic region	0/1	0/1	0/1	0/1	0/0
contig5	1021644	NA	CT	C	NA	intergenic variant	intergenic region	0/1	0/1	0/1	0/1	0/0
contig5	1049087	NA	TA	T	NA	intergenic variant	intergenic region	0/1	0/1	0/1	0/0	0/1
contig6	1325	NA	CACA	C	NA	intergenic variant	intergenic region	0/1	0/1	0/0	0/1	0/0
contig6	1328	NA	A	AGGTTTT	NA	intergenic variant	intergenic region	0/1	0/1	0/0	0/1	0/0
contig6	1330	NA	T	TAG	NA	intergenic variant	intergenic region	0/1	0/1	0/0	0/1	0/0
contig6	1334	NA	TCTA	T	NA	intergenic variant	intergenic region	0/1	0/0	0/1	0/1	0/1
contig6	1341	NA	A	ATT	NA	intergenic variant	intergenic region	0/1	0/1	0/0	0/1	0/0
contig6	1344	NA	T	TTA	NA	intergenic variant	intergenic region	0/1	0/0	0/0	0/0	0/0
contig6	1380	NA	C	CA	NA	intergenic variant	intergenic region	0/1	0/0	0/0	0/0	0/0
contig6	26527	NA	AT	A	NA	intergenic variant	intergenic region	0/1	1/1	0/1	1/1	0/1
contig6	26557	NA	TAAA	T	NA	intergenic variant	intergenic region	0/1	1/1	0/1	1/1	0/1
contig6	37856	g3344.t1	A	AGGAGTAGCTTTAGCAGGAGTAGCTTTAGCAGGAGTAGCTTTAGCG	p.Pro1105_Ala1106insAlaLysAlaThrProAlaLysAlaThrProAlaLysAlaThrPro	disruptive inframe insertion	exon	0/1	0/0	0/0	0/0	0/0
contig6	116988	g3383.t1	GCCAGGAGTGACAGCAGTT	G	p.Thr65_Gly70del	disruptive inframe deletion	exon	0/1	0/1	0/0	0/0	0/0
contig6	120670	NA	TAATCA	T	NA	intergenic variant	intergenic region	0/1	0/1	0/1	0/1	0/0
contig6	146619	NA	TTG	T	NA	intergenic variant	intergenic region	0/1	0/0	0/0	0/0	0/0
contig6	148633	g3395.t1	AC	A	p.His475fs	frameshift variant	exon	0/1	0/0	0/0	0/0	0/0
contig6	151901	g3397.t1	A	ATCTGCTATTGAATCATCTTCTGCTATCGAATCATCT	p.Ser440_Ser441insSerSerAlaIleGluSerSerSerAlaIleGluSer	disruptive inframe insertion	exon	0/1	0/0	0/1	0/1	0/1
contig6	153490	g3398.t1	ACGG	A	p.Gly136del	disruptive inframe deletion	exon	0/1	0/0	0/1	0/1	0/1
contig6	165929	NA	CA	C	NA	intergenic variant	intergenic region	0/1	0/0	0/1	0/1	0/1
contig6	172358	NA	CA	C	NA	intergenic variant	intergenic region	0/1	0/0	0/1	0/1	0/1
contig6	216164	NA	T	TG	NA	intergenic variant	intergenic region	0/1	0/0	0/1	0/1	0/1
contig6	219680	NA	A	ACAG	NA	intergenic variant	intergenic region	0/1	1/1	1/1	1/1	0/1
contig6	221641	NA	T	TCAA	NA	intergenic variant	intergenic region	0/1	1/1	1/1	1/1	0/1
contig6	228867	NA	CT	C	NA	intergenic variant	intergenic region	0/1	0/0	0/1	0/1	0/1
contig6	262067	NA	CA	C	NA	intergenic variant	intergenic region	0/1	0/1	0/0	0/1	0/0
contig6	272906	NA	AAT	A	NA	intergenic variant	intergenic region	0/1	0/1	0/1	0/1	0/0
contig6	272927	NA	A	AT	NA	intergenic variant	intergenic region	0/1	0/1	0/1	0/0	0/0
contig6	272928	NA	A	ATATATATATATATATAT	NA	intergenic variant	intergenic region	0/1	0/1	0/1	1/1	0/1
contig6	311421	NA	AT	A	NA	intergenic variant	intergenic region	0/1	0/0	0/1	0/0	0/1
contig6	321671	NA	CTT	C	NA	intergenic variant	intergenic region	0/1	0/0	0/1	0/0	0/1
contig6	321674	NA	A	ACC	NA	intergenic variant	intergenic region	0/1	0/1	1/1	1/1	0/1
contig6	321689	NA	TTTTTA	T	NA	intergenic variant	intergenic region	0/1	0/0	0/1	0/1	0/1
contig6	321692	NA	TTA	T	NA	intergenic variant	intergenic region	0/1	0/1	0/1	0/0	0/1
contig6	321701	NA	T	TCC	NA	intergenic variant	intergenic region	0/1	0/1	0/1	0/0	0/1
contig6	321704	NA	T	TGACTCC	NA	intergenic variant	intergenic region	0/1	0/1	0/1	0/1	0/0
contig6	321708	NA	T	TCC	NA	intergenic variant	intergenic region	0/1	0/1	0/1	0/1	0/0
contig6	366929	NA	A	AT	NA	intergenic variant	intergenic region	0/1	0/1	0/1	0/1	0/0
contig6	381574	NA	CTA	C	NA	intergenic variant	intergenic region	0/1	0/1	0/1	0/1	0/0
contig6	413279	NA	GT	G	NA	intergenic variant	intergenic region	0/1	0/1	0/1	0/1	0/0
contig6	460316	NA	TA	T	NA	intergenic variant	intergenic region	0/1	0/0	0/1	0/1	0/1
contig6	500550	NA	GT	G	NA	intergenic variant	intergenic region	0/1	0/1	1/1	1/1	0/1
contig6	509547	NA	AT	A	NA	intergenic variant	intergenic region	0/1	1/1	1/1	0/1	0/1
contig6	562585	NA	T	TTG	NA	intergenic variant	intergenic region	0/1	0/0	0/0	0/1	0/1
contig6	562592	NA	T	TAC	NA	intergenic variant	intergenic region	0/1	0/0	0/0	0/1	0/1
contig6	562598	NA	ATAG	A	NA	intergenic variant	intergenic region	0/1	0/0	0/0	0/1	0/1
contig6	562854	NA	A	ATTG	NA	intergenic variant	intergenic region	0/1	0/1	0/1	0/1	0/0
contig6	564420	NA	A	ATT	NA	intergenic variant	intergenic region	0/1	0/1	0/1	0/0	0/0
contig6	565744	NA	CT	C	NA	intergenic variant	intergenic region	0/1	0/1	0/1	0/0	0/0
contig6	566827	NA	G	GTAAACAGTATCATGTATATGCTGTTTTCATTTTGGTTTTCAAATTTT	NA	intergenic variant	intergenic region	0/1	0/1	0/1	0/0	0/0
contig6	566831	NA	A	ACCAACTAGTGTTTCCAAAGGGGTCCATCAGCAACTCAAGTGG	NA	intergenic variant	intergenic region	0/1	0/0	0/1	0/0	0/0
contig6	627779	NA	TCTTCA	T	NA	intergenic variant	intergenic region	0/1	0/0	0/1	0/1	0/1
contig6	627785	NA	A	ACC	NA	intergenic variant	intergenic region	0/1	0/0	0/1	0/1	0/1
contig6	627788	NA	A	ATTT	NA	intergenic variant	intergenic region	0/1	0/0	0/1	0/1	0/1
contig6	645864	NA	GAAA	G	NA	intergenic variant	intergenic region	0/1	0/0	0/1	0/1	0/1
contig6	654763	NA	T	TA	NA	intergenic variant	intergenic region	0/1	0/1	0/1	0/0	0/1
contig6	654767	NA	T	TTGG	NA	intergenic variant	intergenic region	0/1	0/1	0/1	0/0	0/1
contig6	654773	NA	TA	T	NA	intergenic variant	intergenic region	0/1	0/1	0/1	0/0	0/1
contig6	655252	NA	GA	G	NA	intergenic variant	intergenic region	0/1	1/1	0/1	0/1	0/1
contig6	655254	NA	GGC	G	NA	intergenic variant	intergenic region	0/1	0/0	0/1	0/1	0/0
contig6	655261	NA	T	TCAC	NA	intergenic variant	intergenic region	0/1	0/0	0/1	0/1	0/0
contig6	659070	NA	C	CGTTGCAGTTTTATTTCGCGCTAGTTTGAGCAT	NA	intergenic variant	intergenic region	0/1	0/0	0/0	0/0	0/0
contig6	669983	NA	CA	C	NA	intergenic variant	intergenic region	0/1	0/1	0/1	0/0	0/1
contig6	716751	NA	CT	C	NA	intergenic variant	intergenic region	0/1	0/1	0/1	0/0	0/1
contig6	729470	NA	A	AACG	NA	intergenic variant	intergenic region	0/1	0/1	0/1	1/1	0/1
contig6	731516	NA	TGGTG	T	NA	intergenic variant	intergenic region	0/1	0/0	0/1	0/1	0/1
contig6	731527	NA	GAC	G	NA	intergenic variant	intergenic region	0/1	0/1	0/1	0/0	0/1
contig6	768161	NA	CT	C	NA	intergenic variant	intergenic region	0/1	0/0	0/0	0/0	0/0
contig6	912363	NA	C	CTT	NA	intergenic variant	intergenic region	0/1	0/0	0/0	0/0	0/0
contig7	75507	NA	A	ATTAGTTTTAAAAATGAAAAATTGATAAGTATATAT	NA	intergenic variant	intergenic region	0/1	0/1	1/1	1/1	0/1
contig7	89852	NA	C	CA	NA	intergenic variant	intergenic region	0/1	0/0	0/0	0/0	0/0
contig7	136800	g3761.t1	TTC	T	p.Leu80fs	frameshift variant	exon	0/1	1/1	1/1	1/1	0/1
contig7	136818	g3761.t1	TG	T	p.Leu80fs	intron variant	intron	0/1	0/1	0/1	0/0	0/1
contig7	136828	g3761.t1	TTC	T	p.Leu80fs	intron variant	intron	0/1	0/1	0/0	0/0	0/1
contig7	136832	g3761.t1	CAG	C	p.Leu80fs	intron variant	intron	0/1	0/1	0/0	0/0	0/1
contig7	136838	g3761.t1	T	TC	p.Leu80fs	intron variant	intron	0/1	0/1	0/0	0/0	0/1
contig7	136852	g3761.t1	TC	T	p.Leu80fs	intron variant	intron	0/1	1/1	0/1	0/1	0/1
contig7	136865	g3761.t1	TA	T	p.Leu80fs	intron variant	intron	0/1	1/1	0/1	0/1	0/1
contig7	136899	g3761.t1	TTTTG	T	p.Leu80fs	frameshift variant	exon	0/1	0/0	0/1	0/1	0/1
contig7	136904	g3761.t1	A	AG	p.Leu80fs	frameshift variant	exon	0/1	0/0	0/1	0/1	0/1
contig7	136907	g3761.t1	CA	C	p.Leu80fs	frameshift variant	exon	0/1	0/0	0/1	0/0	0/1
contig7	136908	g3761.t1	AT	A	p.Leu80fs	frameshift variant	exon	0/1	0/0	0/1	0/0	0/1
contig7	136935	g3761.t1	C	CTCT	p.Leu80fs	disruptive inframe insertion	exon	0/1	1/1	0/1	0/1	0/1
contig7	136937	g3761.t1	GA	G	p.Leu80fs	frameshift variant	exon	0/1	1/1	0/1	0/1	0/1
contig7	137004	g3761.t1	C	CCAA	p.Leu80fs	disruptive inframe insertion	exon	0/1	0/0	0/1	0/1	0/1
contig7	137006	g3761.t1	A	AG	p.Leu80fs	frameshift variant	exon	0/1	1/1	0/1	0/1	0/1
contig7	137007	g3761.t1	ACCAC	A	p.Leu80fs	frameshift variant	exon	0/1	1/1	0/1	0/1	0/1
contig7	137064	g3761.t1	A	ATCAGGCG	p.Leu80fs	frameshift variant	exon	0/1	1/1	0/1	0/1	0/1
contig7	137067	g3761.t1	TTTTTTTC	T	p.Leu80fs	frameshift variant	exon	0/1	1/1	0/1	0/1	0/1
contig7	137077	g3761.t1	C	CTT	p.Leu80fs	frameshift variant	exon	0/1	0/0	0/1	0/1	0/1
contig7	137078	g3761.t1	GCA	G	p.Leu80fs	frameshift variant	exon	0/1	0/1	0/1	1/1	0/1
contig7	137187	g3761.t1	TG	T	p.Leu80fs	frameshift variant	exon	0/1	0/1	0/1	1/1	0/1
contig7	137232	NA	AC	A	NA	intergenic variant	intergenic region	0/1	0/1	0/1	1/1	0/1
contig7	327088	NA	A	ACG	NA	intergenic variant	intergenic region	0/1	1/1	0/1	0/1	0/1
contig7	327090	NA	T	TC	NA	intergenic variant	intergenic region	0/1	0/0	0/1	0/1	0/1
contig7	351022	NA	A	AATAC	NA	intergenic variant	intergenic region	0/1	1/1	1/1	0/1	0/1
contig7	389302	NA	CT	C	NA	intergenic variant	intergenic region	0/1	0/1	1/1	1/1	0/1
contig7	437948	NA	A	AG	NA	intergenic variant	intergenic region	0/1	0/1	0/1	1/1	0/1
contig7	493918	NA	TTAAATG	T	NA	intergenic variant	intergenic region	0/1	0/1	0/1	0/0	0/1
contig7	493925	NA	C	CT	NA	intergenic variant	intergenic region	0/1	0/1	0/1	0/0	0/1
contig7	508269	g3919.t1	GCT	G	p.Glu119fs	frameshift variant	exon	0/1	0/0	0/0	0/0	0/0
contig7	508274	g3919.t1	TGTATCATTGGCCA	T	p.Glu119fs	frameshift variant	exon	0/1	0/0	0/0	0/0	0/0
contig7	508297	g3919.t1	T	TA	p.Glu119fs	frameshift variant	exon	0/1	0/0	0/0	0/0	0/0
contig7	508298	g3919.t1	G	GCTTCTGTATCATTA	p.Glu119fs	frameshift variant	exon	0/1	0/0	0/0	0/0	0/0
contig7	530885	NA	TTTTTTA	T	NA	intergenic variant	intergenic region	0/1	0/0	0/0	0/0	0/0
contig7	530904	NA	G	GAAAA	NA	intergenic variant	intergenic region	0/1	0/1	0/1	0/0	0/1
contig7	611085	NA	CT	C	NA	intergenic variant	intergenic region	0/1	0/1	0/1	0/0	0/0
contig7	661416	NA	GT	G	NA	intergenic variant	intergenic region	0/1	0/0	0/0	0/1	0/1
contig7	661422	NA	ATG	A	NA	intergenic variant	intergenic region	0/1	0/1	0/1	0/0	0/1
contig7	728692	g4018.t1	GT	G	NA	intron variant	intron	0/1	0/0	0/1	0/1	0/0
contig7	728731	g4018.t1	A	ACTTCTTTAGTTTCTGGTTCCTTGT	NA	intron variant	intron	0/1	0/0	0/0	0/1	0/0
contig7	739856	NA	A	AG	NA	intergenic variant	intergenic region	0/1	0/1	0/1	0/1	0/0
contig7	739863	NA	TGTTC	T	NA	intergenic variant	intergenic region	0/1	1/1	1/1	1/1	0/1
contig7	752128	NA	A	ACTGGTTTT	NA	intergenic variant	intergenic region	0/1	0/1	0/1	0/0	0/1
contig7	753734	NA	AT	A	NA	intergenic variant	intergenic region	0/1	0/1	0/1	0/0	0/1
contig7	754078	NA	TGG	T	NA	intergenic variant	intergenic region	0/1	0/1	0/1	0/0	0/1
contig7	770068	NA	CT	C	NA	intergenic variant	intergenic region	0/1	0/1	0/0	0/0	0/0
contig7	772356	NA	CA	C	NA	intergenic variant	intergenic region	0/1	0/1	0/0	0/0	0/0
contig7	796404	NA	GT	G	NA	intergenic variant	intergenic region	0/1	0/1	0/0	0/0	0/1
contig7	819986	NA	GT	G	NA	intergenic variant	intergenic region	0/1	0/1	0/1	0/1	0/0
contig7	826954	NA	GA	G	NA	intergenic variant	intergenic region	0/1	0/1	0/1	1/1	0/1
contig7	838496	NA	CA	C	NA	intergenic variant	intergenic region	0/1	0/1	0/1	0/1	0/0
contig7	879690	NA	CT	C	NA	intergenic variant	intergenic region	0/1	0/1	0/1	0/1	0/0
contig7	892278	NA	AG	A	NA	intergenic variant	intergenic region	0/1	0/1	0/1	0/0	0/1
contig7	892281	NA	CGAACAAGG	C	NA	intergenic variant	intergenic region	0/1	0/1	0/0	0/0	0/0
contig8	1407	NA	ATT	A	NA	intergenic variant	intergenic region	0/1	0/1	0/0	0/0	0/0
contig8	7148	g4097.t1	T	TGCTGGGACTTGA	p.Ala620_Thr621insGlnValProAla	disruptive inframe insertion	exon	0/1	0/0	0/0	0/1	0/1
contig8	100053	NA	AT	A	NA	intergenic variant	intergenic region	0/1	0/1	1/1	1/1	0/1
contig8	175511	NA	T	TAG	NA	intergenic variant	intergenic region	0/1	1/1	0/1	0/1	0/1
contig8	217000	NA	ATT	A	NA	intergenic variant	intergenic region	0/1	0/1	1/1	1/1	0/1
contig8	223513	NA	T	TGCTGA	NA	intergenic variant	intergenic region	0/1	0/1	0/1	1/1	0/1
contig8	223554	NA	C	CAA	NA	intergenic variant	intergenic region	0/1	0/0	0/0	0/1	0/0
contig8	223559	NA	C	CAAAAAAT	NA	intergenic variant	intergenic region	0/1	0/1	0/0	0/0	0/0
contig8	237393	g4213.t1	T	TTC	p.Glu172fs	frameshift variant	exon	0/1	0/0	0/1	0/1	0/1
contig8	237397	g4213.t1	CAA	C	p.Glu172fs	frameshift variant	exon	0/1	0/0	0/1	0/1	0/1
contig8	237411	g4213.t1	TTC	T	p.Glu172fs	frameshift variant	exon	0/1	0/0	0/1	0/1	0/1
contig8	237417	g4213.t1	C	CAA	p.Glu172fs	frameshift variant	exon	0/1	1/1	0/1	0/1	0/1
contig8	237813	g4213.t1	T	TTCTAACTCTGGTTCTGGC	p.Glu172fs	conservative inframe insertion	exon	0/1	0/1	0/1	0/1	0/0
contig8	237824	g4213.t1	C	CTTCTGGTTCTGGTTCTGGTTCTGG	p.Glu172fs	disruptive inframe insertion	exon	0/1	0/0	0/1	0/1	0/1
contig8	247041	g4215.t1	ACCAGAACCAGAGCCAGAACCAGAG	A	p.Ala1263_Leu1270del	disruptive inframe deletion	exon	0/1	0/0	0/1	0/1	0/1
contig8	247149	g4215.t1	GCCAGAACCAGAGCCAGAA	G	p.Ala1263_Leu1270del	disruptive inframe deletion	exon	0/1	0/1	0/1	0/0	0/1
contig8	248718	g4215.t1	AGC	A	p.Ala1263_Leu1270del	frameshift variant	exon	0/1	1/1	0/1	1/1	0/1
contig8	249474	g4215.t1	G	GT	p.Ala1263_Leu1270del	frameshift variant	exon	0/1	0/0	0/1	0/1	0/1
contig8	249475	g4215.t1	A	AGATTCAACTGGGGT	p.Ala1263_Leu1270del	frameshift variant	exon	0/1	0/1	0/0	0/1	0/0
contig8	250012	g4215.t1	G	GAGA	p.Ala1263_Leu1270del	conservative inframe insertion	exon	0/1	0/1	0/0	0/0	0/0
contig8	250049	g4215.t1	TTC	T	p.Ala1263_Leu1270del	frameshift variant	exon	0/1	0/1	0/0	0/0	0/0
contig8	250053	g4215.t1	G	GAA	p.Ala1263_Leu1270del	frameshift variant	exon	0/1	0/1	0/0	0/0	0/0
contig8	251843	g4217.t1	AGCTGG	A	p.Pro396fs	frameshift variant	exon	0/1	0/1	0/0	0/0	0/1
contig8	251849	g4217.t1	AGTAGATTCAGCTGGGGTTGATTCAG	A	p.Pro396fs	frameshift variant	exon	0/1	0/1	1/1	1/1	0/1
contig8	252407	g4217.t1	G	GGATTCAACTGGAGTAGATTCAACTGGAGTA	p.Pro396fs	disruptive inframe insertion	exon	0/1	0/1	0/0	0/0	0/1
contig8	253525	g4218.t1	AGATTCAACTGGGGTG	A	p.Thr499_Ser503del	disruptive inframe deletion	exon	0/1	0/1	0/0	0/0	0/1
contig8	262258	NA	T	TAAAAAA	NA	intergenic variant	intergenic region	0/1	0/1	0/0	0/0	0/1
contig8	314523	NA	AT	A	NA	intergenic variant	intergenic region	0/1	0/1	0/0	0/0	0/1
contig8	319078	NA	TA	T	NA	intergenic variant	intergenic region	0/1	0/1	1/1	1/1	0/1
contig8	341502	NA	C	CAACGTGCAGCA	NA	intergenic variant	intergenic region	0/1	0/1	0/1	0/1	0/0
contig8	351363	NA	CA	C	NA	intergenic variant	intergenic region	0/1	0/1	0/1	0/1	0/0
contig8	360913	NA	AT	A	NA	intergenic variant	intergenic region	0/1	0/0	0/0	0/0	0/0
contig8	385691	NA	ACAGG	A	NA	intergenic variant	intergenic region	0/1	0/1	0/1	0/0	0/1
contig8	385697	NA	TG	T	NA	intergenic variant	intergenic region	0/1	0/1	0/1	0/0	0/1
contig8	408188	NA	T	TC	NA	intergenic variant	intergenic region	0/1	1/1	0/1	0/1	0/1
contig8	454174	NA	ATAT	A	NA	intergenic variant	intergenic region	0/1	0/1	0/1	0/0	0/1
contig8	454182	NA	A	ATAT	NA	intergenic variant	intergenic region	0/1	0/1	0/1	0/0	0/0
contig8	454190	NA	A	AATTAAAT	NA	intergenic variant	intergenic region	0/1	0/0	0/0	0/0	0/0
contig8	455691	NA	CT	C	NA	intergenic variant	intergenic region	0/1	1/1	0/1	0/1	0/1
contig8	460038	NA	C	CCCTCTTCTCCCT	NA	intergenic variant	intergenic region	0/1	1/1	0/1	1/1	0/1
contig8	460059	NA	TAAAC	T	NA	intergenic variant	intergenic region	0/1	0/0	0/0	0/1	0/0
contig8	460098	NA	GTA	G	NA	intergenic variant	intergenic region	0/1	0/1	0/1	0/1	0/0
contig8	460108	NA	A	AGG	NA	intergenic variant	intergenic region	0/1	0/1	0/1	0/1	0/0
contig8	460148	NA	C	CGAAT	NA	intergenic variant	intergenic region	0/1	0/1	0/1	0/1	0/0
contig8	460149	NA	CAATGA	C	NA	intergenic variant	intergenic region	0/1	0/1	0/1	0/1	0/0
contig8	460167	NA	TG	T	NA	intergenic variant	intergenic region	0/1	0/0	0/0	0/0	0/0
contig8	460174	NA	AAAGAGAG	A	NA	intergenic variant	intergenic region	0/1	0/1	1/1	1/1	0/1
contig8	460201	NA	ACC	A	NA	intergenic variant	intergenic region	0/1	0/1	0/1	0/0	0/1
contig8	460207	NA	AT	A	NA	intergenic variant	intergenic region	0/1	1/1	1/1	1/1	0/1
contig8	460232	NA	CG	C	NA	intergenic variant	intergenic region	0/1	0/0	0/0	0/1	0/1
contig8	460238	NA	AAAC	A	NA	intergenic variant	intergenic region	0/1	1/1	1/1	1/1	0/1
contig8	460267	NA	TA	T	NA	intergenic variant	intergenic region	0/1	0/1	0/0	0/0	0/1
contig8	460281	NA	TA	T	NA	intergenic variant	intergenic region	0/1	0/0	0/0	0/0	0/0
contig8	460291	NA	A	AG	NA	intergenic variant	intergenic region	0/1	0/0	0/0	0/0	0/0
contig8	460309	NA	CTTTTTTTTTTT	C	NA	intergenic variant	intergenic region	0/1	0/0	0/0	0/0	0/0
contig8	460827	NA	CT	C	NA	intergenic variant	intergenic region	0/1	0/0	0/0	0/0	0/0
contig8	460843	NA	AG	A	NA	intergenic variant	intergenic region	0/1	0/0	0/0	0/0	0/0
contig8	460845	NA	AG	A	NA	intergenic variant	intergenic region	0/1	0/0	0/0	0/0	0/0
contig8	460880	NA	T	TC	NA	intergenic variant	intergenic region	0/1	0/0	0/0	0/0	0/0
contig8	462549	NA	TC	T	NA	intergenic variant	intergenic region	0/1	0/0	0/0	0/0	0/0
contig8	485825	NA	GAA	G	NA	intergenic variant	intergenic region	0/1	0/0	0/0	0/0	0/0
contig8	499966	NA	AT	A	NA	intergenic variant	intergenic region	0/1	0/0	0/0	0/0	0/0
contig8	506162	NA	T	TA	NA	intergenic variant	intergenic region	0/1	0/1	0/1	1/1	0/1
contig8	546069	NA	AATG	A	NA	intergenic variant	intergenic region	0/1	0/1	0/1	1/1	0/1
contig8	572510	NA	TATCA	T	NA	intergenic variant	intergenic region	0/1	0/1	0/1	0/1	0/0
contig8	574639	NA	CT	C	NA	intergenic variant	intergenic region	0/1	1/1	0/1	1/1	0/1
contig8	619790	NA	TTGGG	T	NA	intergenic variant	intergenic region	0/1	0/1	0/1	0/0	0/1
contig8	619795	NA	C	CATAA	NA	intergenic variant	intergenic region	0/1	0/1	1/1	1/1	0/1
contig8	619820	NA	TTTG	T	NA	intergenic variant	intergenic region	0/1	0/1	0/0	0/0	0/0
contig8	619829	NA	G	GCCC	NA	intergenic variant	intergenic region	0/1	0/0	0/1	0/1	0/0
contig8	623016	NA	AGG	A	NA	intergenic variant	intergenic region	0/1	1/1	1/1	1/1	0/1
contig8	670219	NA	AT	A	NA	intergenic variant	intergenic region	0/1	1/1	1/1	1/1	0/1
contig8	671463	NA	T	TC	NA	intergenic variant	intergenic region	0/1	0/0	0/0	0/0	0/0
contig8	671524	NA	T	TCTC	NA	intergenic variant	intergenic region	0/1	0/0	0/0	0/0	0/0
contig8	671526	NA	TTCA	T	NA	intergenic variant	intergenic region	0/1	0/0	0/0	0/0	0/0
contig8	673245	NA	CT	C	NA	intergenic variant	intergenic region	0/1	0/0	0/0	0/0	0/0
contig8	673252	NA	C	CT	NA	intergenic variant	intergenic region	0/1	0/0	0/0	0/0	0/0
contig8	673281	NA	AC	A	NA	intergenic variant	intergenic region	0/1	0/0	0/0	0/0	0/0
contig8	673283	NA	CT	C	NA	intergenic variant	intergenic region	0/1	0/0	0/0	0/0	0/0
contig8	673299	NA	TA	T	NA	intergenic variant	intergenic region	0/1	0/0	0/1	0/0	0/1
contig8	673307	NA	GA	G	NA	intergenic variant	intergenic region	0/1	0/0	0/1	0/0	0/1
contig8	673317	NA	AC	A	NA	intergenic variant	intergenic region	0/1	0/1	0/0	0/1	0/0
contig8	678574	NA	CAAAA	C	NA	intergenic variant	intergenic region	0/1	0/1	0/0	0/1	0/0
contig8	734682	NA	GT	G	NA	intergenic variant	intergenic region	0/1	0/1	0/1	1/1	0/1
contig8	734686	NA	ATC	A	NA	intergenic variant	intergenic region	0/1	0/0	0/0	0/0	0/0
contig8	734694	NA	T	TC	NA	intergenic variant	intergenic region	0/1	0/0	0/0	0/0	0/0
contig8	735035	NA	C	CA	NA	intergenic variant	intergenic region	0/1	0/1	0/1	0/1	0/0
contig8	735041	NA	ATT	A	NA	intergenic variant	intergenic region	0/1	0/1	0/1	0/1	0/0
contig8	735064	NA	AAAT	A	NA	intergenic variant	intergenic region	0/1	0/1	0/1	0/1	0/0
contig8	735703	NA	TG	T	NA	intergenic variant	intergenic region	0/1	0/1	0/1	0/0	0/1
contig8	736652	NA	AT	A	NA	intergenic variant	intergenic region	0/1	0/1	0/1	0/0	0/1
contig8	736656	NA	CAA	C	NA	intergenic variant	intergenic region	0/1	0/1	0/1	0/1	0/0
contig8	736660	NA	A	ACCTG	NA	intergenic variant	intergenic region	0/1	1/1	0/1	0/1	0/1
contig8	736679	NA	AC	A	NA	intergenic variant	intergenic region	0/1	0/0	0/0	0/1	0/0
contig8	737222	NA	A	ATCCAAATATTC	NA	intergenic variant	intergenic region	0/1	1/1	0/1	0/1	0/1
contig9	70587	NA	CA	C	NA	intergenic variant	intergenic region	0/1	0/0	0/1	0/1	0/0
contig9	128190	NA	CA	C	NA	intergenic variant	intergenic region	0/1	0/0	0/1	0/1	0/0
contig9	212213	NA	AT	A	NA	intergenic variant	intergenic region	0/1	1/1	1/1	1/1	0/1
contig9	332872	NA	GT	G	NA	intergenic variant	intergenic region	0/1	0/0	0/1	0/1	0/0
contig9	363039	NA	AT	A	NA	intergenic variant	intergenic region	0/1	0/0	0/1	0/0	0/0
contig9	399764	NA	GA	G	NA	intergenic variant	intergenic region	0/1	0/0	0/1	0/0	0/0
contig9	474410	NA	TTTTTTTA	T	NA	intergenic variant	intergenic region	1/1	0/1	1/1	0/1	0/1
contig9	504316	NA	TA	T	NA	intergenic variant	intergenic region	1/1	1/1	0/1	1/1	0/1
contig9	586343	NA	CA	C	NA	intergenic variant	intergenic region	1/1	0/1	1/1	0/1	0/1
contig9	593916	NA	AT	A	NA	intergenic variant	intergenic region	1/1	0/1	1/1	0/1	0/1
contig9	632620	g4715.t1	TTTTTGC	T	p.Gln73_His74del	disruptive inframe deletion	exon	1/1	0/1	1/1	1/1	0/1
contig9	694408	g4738.t1	GGTTGATTGGTTCAA	G	p.Val1132_Pro1133insSerThrGluSerGluGlyAlaProGlnGluSerThrGluGlyGlyAsnVal	frameshift variant	exon	1/1	1/1	1/1	1/1	0/1
contig9	696646	g4738.t1	ATCTTC	A	p.Val1132_Pro1133insSerThrGluSerGluGlyAlaProGlnGluSerThrGluGlyGlyAsnVal	frameshift variant	exon	1/1	1/1	0/1	0/1	0/1
contig9	722973	NA	CAA	C	NA	intergenic variant	intergenic region	1/1	1/1	0/1	0/1	0/1
contig9	723028	NA	CA	C	NA	intergenic variant	intergenic region	1/1	0/1	0/1	1/1	0/1
contig9	767195	NA	CT	C	NA	intergenic variant	intergenic region	1/1	1/1	1/1	1/1	0/1
contig9	780299	NA	G	GA	NA	intergenic variant	intergenic region	1/1	1/1	1/1	0/1	0/1
contig9	782067	NA	GT	G	NA	intergenic variant	intergenic region	1/1	1/1	0/1	1/1	0/1
contig9	794104	NA	ATTTT	A	NA	intergenic variant	intergenic region	1/1	1/1	0/1	1/1	0/1
contig9	801414	NA	G	GGTTTATGATCTTAAT	NA	intergenic variant	intergenic region	1/1	1/1	1/1	1/1	0/1
contig9	801430	NA	G	GT	NA	intergenic variant	intergenic region	1/1	1/1	0/1	1/1	0/1
contig10	9696	NA	ATTTTTTT	A	NA	intergenic variant	intergenic region	1/1	0/1	1/1	0/1	0/1
contig10	51269	NA	TTTG	T	NA	intergenic variant	intergenic region	1/1	1/1	1/1	1/1	0/1
contig10	82503	NA	GT	G	NA	intergenic variant	intergenic region	1/1	1/1	0/1	0/1	0/1
contig10	102988	NA	G	GTTTTTT	NA	intergenic variant	intergenic region	1/1	1/1	1/1	1/1	0/1
contig10	107854	NA	TA	T	NA	intergenic variant	intergenic region	1/1	1/1	1/1	1/1	0/1
contig10	147196	NA	CT	C	NA	intergenic variant	intergenic region	1/1	1/1	1/1	1/1	0/1
contig10	156899	NA	G	GT	NA	intergenic variant	intergenic region	1/1	0/1	1/1	0/1	0/1
contig10	392595	NA	A	ATT	NA	intergenic variant	intergenic region	1/1	1/1	1/1	1/1	0/1
contig10	447948	NA	TC	T	NA	intergenic variant	intergenic region	1/1	0/1	1/1	0/1	0/1
contig10	448217	NA	TG	T	NA	intergenic variant	intergenic region	1/1	0/1	1/1	0/1	0/1
contig11	27110	NA	AT	A	NA	intergenic variant	intergenic region	1/1	1/1	0/1	1/1	0/1
contig11	55238	NA	GT	G	NA	intergenic variant	intergenic region	1/1	1/1	0/1	1/1	0/1
contig11	66937	NA	GT	G	NA	intergenic variant	intergenic region	1/1	0/1	1/1	1/1	0/1
contig11	116159	NA	GA	G	NA	intergenic variant	intergenic region	1/1	1/1	1/1	1/1	0/1
contig11	139776	NA	CA	C	NA	intergenic variant	intergenic region	1/1	0/1	0/1	0/1	0/1
contig11	150918	NA	GT	G	NA	intergenic variant	intergenic region	1/1	0/1	0/1	0/1	0/1
contig11	162333	NA	TA	T	NA	intergenic variant	intergenic region	1/1	1/1	1/1	0/1	0/1
contig11	204800	NA	A	AG	NA	intergenic variant	intergenic region	1/1	1/1	1/1	1/1	0/1
contig11	221191	NA	GT	G	NA	intergenic variant	intergenic region	1/1	1/1	1/1	1/1	0/1
contig11	271061	g5111.t1	CA	C	p.Gly146fs	frameshift variant	exon	1/1	1/1	1/1	1/1	0/1
contig11	282113	NA	GA	G	NA	intergenic variant	intergenic region	1/1	0/1	0/1	0/1	0/1
contig11	298098	NA	AT	A	NA	intergenic variant	intergenic region	1/1	1/1	1/1	0/1	0/1
contig11	332296	NA	CAA	C	NA	intergenic variant	intergenic region	1/1	1/1	0/1	1/1	0/1
contig11	333182	NA	CA	C	NA	intergenic variant	intergenic region	1/1	0/1	0/1	1/1	0/1
contig11	333200	NA	AT	A	NA	intergenic variant	intergenic region	1/1	1/1	1/1	1/1	0/1
contig11	338236	NA	G	GA	NA	intergenic variant	intergenic region	1/1	0/1	1/1	0/1	0/1
contig11	369589	NA	CA	C	NA	intergenic variant	intergenic region	1/1	1/1	1/1	1/1	0/1
contig11	390636	NA	CAA	C	NA	intergenic variant	intergenic region	1/1	1/1	0/1	1/1	0/1
contig11	390655	NA	C	CATATA	NA	intergenic variant	intergenic region	1/1	1/1	1/1	1/1	0/1
contig11	398146	NA	GA	G	NA	intergenic variant	intergenic region	1/1	1/1	1/1	1/1	0/1
contig12	253594	NA	A	AGGGGGG	NA	intergenic variant	intergenic region	1/1	1/1	1/1	1/1	0/1
contig12	274644	NA	AT	A	NA	intergenic variant	intergenic region	1/1	0/1	0/1	0/1	0/1
contig12	276497	NA	CT	C	NA	intergenic variant	intergenic region	1/1	0/1	0/1	0/1	0/1
contig12	293626	g5288.t1	T	TCCAA	p.Tyr265fs	frameshift variant	exon	1/1	0/1	0/1	0/1	0/1
contig12	294069	g5288.t1	ACCGT	A	p.Tyr265fs	frameshift variant	exon	1/1	1/1	1/1	1/1	0/1
contig12	325457	NA	CTTTTTT	C	NA	intergenic variant	intergenic region	1/1	0/1	1/1	1/1	0/1
contig12	327896	NA	GTA	G	NA	intergenic variant	intergenic region	1/1	1/1	1/1	1/1	0/1
contig12	328286	NA	T	TC	NA	intergenic variant	intergenic region	1/1	1/1	1/1	1/1	0/1
contig12	328472	NA	TCTC	T	NA	intergenic variant	intergenic region	1/1	0/1	0/1	0/1	0/1
contig12	328480	NA	T	TA	NA	intergenic variant	intergenic region	1/1	1/1	0/1	0/1	0/1
contig12	328501	NA	GTTC	G	NA	intergenic variant	intergenic region	1/1	0/1	1/1	0/1	0/1
contig12	328516	NA	ACTAG	A	NA	intergenic variant	intergenic region	1/1	0/1	1/1	1/1	0/1
contig12	328521	NA	T	TCA	NA	intergenic variant	intergenic region	1/1	0/1	1/1	1/1	0/1
contig12	328524	NA	GA	G	NA	intergenic variant	intergenic region	1/1	0/1	1/1	1/1	0/1
contig12	328527	NA	A	AAC	NA	intergenic variant	intergenic region	1/1	0/1	1/1	1/1	0/1
contig12	328532	NA	TA	T	NA	intergenic variant	intergenic region	1/1	0/1	1/1	1/1	0/1
contig12	328534	NA	AT	A	NA	intergenic variant	intergenic region	1/1	0/1	1/1	1/1	0/1
contig12	345876	NA	TA	T	NA	intergenic variant	intergenic region	1/1	1/1	0/1	0/1	0/1
contig12	352672	NA	T	TA	NA	intergenic variant	intergenic region	1/1	0/1	0/1	0/1	0/1
contig12	352697	NA	AT	A	NA	intergenic variant	intergenic region	1/1	1/1	0/1	0/1	0/1
contig12	355718	NA	TAC	T	NA	intergenic variant	intergenic region	1/1	0/1	1/1	1/1	0/1
contig12	356241	NA	A	ACAT	NA	intergenic variant	intergenic region	1/1	1/1	1/1	1/1	0/1
contig12	357163	NA	AGG	A	NA	intergenic variant	intergenic region	1/1	1/1	0/1	0/1	0/1
contig12	357165	NA	G	GACTA	NA	intergenic variant	intergenic region	1/1	1/1	1/1	1/1	0/1
contig12	360310	NA	TA	T	NA	intergenic variant	intergenic region	1/1	1/1	1/1	1/1	0/1
contig12	373590	NA	ATTGTTATGATATGG	A	NA	intergenic variant	intergenic region	1/1	1/1	0/1	1/1	0/1
contig12	388335	NA	AT	A	NA	intergenic variant	intergenic region	1/1	1/1	0/1	0/1	0/1
contig12	391659	NA	GAAAAA	G	NA	intergenic variant	intergenic region	1/1	1/1	1/1	1/1	0/1
contig12	391673	NA	CAAA	C	NA	intergenic variant	intergenic region	1/1	1/1	0/1	1/1	0/1
contig12	392092	NA	ATTTTT	A	NA	intergenic variant	intergenic region	1/1	1/1	1/1	1/1	0/1
contig13	1822	NA	TG	T	NA	intergenic variant	intergenic region	1/1	1/1	0/1	1/1	0/1
contig13	19893	NA	AT	A	NA	intergenic variant	intergenic region	1/1	1/1	1/1	1/1	0/1
contig13	67456	NA	AAT	A	NA	intergenic variant	intergenic region	1/1	1/1	1/1	0/1	0/1
contig13	320632	g5477.t1	ACTG	A	p.Ala192del	disruptive inframe deletion	exon	1/1	0/1	0/1	1/1	0/1
contig14	90011	NA	AT	A	NA	intergenic variant	intergenic region	1/1	1/1	1/1	1/1	0/1
contig14	150076	g5539.t1	GGTGCTAAGAAGGATGATGATGCTAAAGACAAACCAGCTACTGGTGGA	G	p.Ala385_Thr386insAlaSerGlyPheSerPheGlyAlaLysLysAspAspAspAlaLysAspLysProAla	frameshift variant	exon	1/1	1/1	1/1	1/1	0/1
contig14	167369	NA	GT	G	NA	intergenic variant	intergenic region	1/1	1/1	0/1	1/1	0/1
contig14	179241	NA	AT	A	NA	intergenic variant	intergenic region	1/1	1/1	1/1	1/1	0/1
contig14	318910	NA	TGA	T	NA	intergenic variant	intergenic region	1/1	0/1	1/1	1/1	0/1
contig14	318996	NA	CA	C	NA	intergenic variant	intergenic region	1/1	1/1	1/1	0/1	0/1
contig14	319000	NA	T	TA	NA	intergenic variant	intergenic region	1/1	1/1	1/1	0/1	0/1
contig14	319401	NA	G	GCCATAGCAA	NA	intergenic variant	intergenic region	1/1	1/1	1/1	0/1	0/1
contig15	1439	NA	TC	T	NA	intergenic variant	intergenic region	1/1	1/1	1/1	1/1	0/1
contig15	6119	NA	TC	T	NA	intergenic variant	intergenic region	1/1	1/1	1/1	1/1	0/1
contig15	6222	NA	AAAG	A	NA	intergenic variant	intergenic region	1/1	1/1	1/1	1/1	0/1
contig15	54330	NA	GA	G	NA	intergenic variant	intergenic region	1/1	0/1	0/1	0/1	0/1
contig15	130439	NA	AT	A	NA	intergenic variant	intergenic region	1/1	0/1	0/1	0/1	0/1
contig15	155441	NA	G	GTATATATATATATATATATATA	NA	intergenic variant	intergenic region	1/1	0/1	0/1	0/1	0/1
contig15	191329	NA	CA	C	NA	intergenic variant	intergenic region	1/1	0/1	0/1	0/1	0/1
contig15	233821	NA	TA	T	NA	intergenic variant	intergenic region	1/1	0/1	0/1	0/1	0/1
contig15	238377	NA	GA	G	NA	intergenic variant	intergenic region	1/1	0/1	0/1	0/1	0/1
contig15	286480	g5768.t1	T	TGGA	p.Ala189_Glu190insPro	disruptive inframe insertion	exon	1/1	0/1	0/1	0/1	0/1
contig16	459	NA	C	CGATCGTATGTTG	NA	intergenic variant	intergenic region	1/1	0/1	0/1	0/1	0/1
contig16	461	NA	CT	C	NA	intergenic variant	intergenic region	1/1	0/1	0/1	0/1	0/1
contig16	472	NA	G	GACAT	NA	intergenic variant	intergenic region	1/1	0/1	0/1	0/1	0/1
contig16	474	NA	T	TGTC	NA	intergenic variant	intergenic region	1/1	0/1	0/1	0/1	0/1
contig16	478	NA	T	TG	NA	intergenic variant	intergenic region	1/1	1/1	0/1	1/1	0/1
contig16	46058	NA	C	CT	NA	intergenic variant	intergenic region	1/1	1/1	1/1	1/1	0/1
contig16	51992	NA	GA	G	NA	intergenic variant	intergenic region	1/1	1/1	0/1	1/1	0/1
contig16	116963	NA	AT	A	NA	intergenic variant	intergenic region	1/1	0/1	0/1	0/1	0/1
contig16	171782	NA	A	AGTCGACAACAAAAAGTTTGGAGAACTTTTTCCCG	NA	intergenic variant	intergenic region	1/1	1/1	1/1	1/1	0/1
contig16	251019	NA	TC	T	NA	intergenic variant	intergenic region	1/1	0/1	0/1	0/1	0/1
contig16	251058	NA	T	TA	NA	intergenic variant	intergenic region	1/1	1/1	1/1	1/1	0/1
contig17	53191	NA	CT	C	NA	intergenic variant	intergenic region	1/1	1/1	0/1	1/1	0/1
contig17	71438	NA	GT	G	NA	intergenic variant	intergenic region	1/1	1/1	1/1	1/1	0/1
contig17	100585	NA	GT	G	NA	intergenic variant	intergenic region	1/1	1/1	0/1	1/1	0/1
contig17	130676	NA	CA	C	NA	intergenic variant	intergenic region	1/1	1/1	1/1	1/1	0/1
contig17	168676	NA	CT	C	NA	intergenic variant	intergenic region	1/1	1/1	1/1	1/1	0/1
contig17	171349	NA	A	AGTTT	NA	intergenic variant	intergenic region	1/1	1/1	1/1	0/1	0/1
contig17	181857	NA	GT	G	NA	intergenic variant	intergenic region	1/1	0/1	1/1	0/1	0/1
contig17	181860	NA	TGGTG	T	NA	intergenic variant	intergenic region	1/1	1/1	1/1	1/1	0/1
contig18	17673	NA	TA	T	NA	intergenic variant	intergenic region	1/1	1/1	1/1	1/1	0/1
contig18	21763	NA	G	GTTA	NA	intergenic variant	intergenic region	1/1	1/1	0/1	0/1	0/1
contig18	42551	NA	GT	G	NA	intergenic variant	intergenic region	1/1	1/1	1/1	1/1	0/1
contig18	144234	NA	GC	G	NA	intergenic variant	intergenic region	1/1	1/1	1/1	1/1	0/1
contig19	3952	NA	GA	G	NA	intergenic variant	intergenic region	1/1	1/1	1/1	1/1	0/1
contig19	54256	NA	CT	C	NA	intergenic variant	intergenic region	1/1	0/1	1/1	1/1	0/1
contig19	65133	g6091.t1	GAAGATGATTCACCAATAGTAGATT	G	p.Ile1209del	disruptive inframe deletion	exon	1/1	1/1	1/1	1/1	0/1
contig19	66026	g6091.t1	T	TGGA	p.Ile1209del	disruptive inframe insertion	exon	1/1	1/1	1/1	1/1	0/1
contig19	66031	g6091.t1	A	AGG	p.Ile1209del	frameshift variant	exon	1/1	0/1	0/1	0/1	0/1
contig19	66032	g6091.t1	A	AG	p.Ile1209del	frameshift variant	exon	1/1	1/1	1/1	0/1	0/1
contig19	66079	g6091.t1	GAAC	G	p.Ile1209del	conservative inframe deletion	exon	1/1	1/1	1/1	1/1	0/1
contig19	66118	g6091.t1	CAACTGG	C	p.Ile1209del	conservative inframe deletion	exon	1/1	1/1	1/1	0/1	0/1
contig19	66127	g6091.t1	CAGAGGAGGA	C	p.Ile1209del	conservative inframe deletion	exon	1/1	1/1	0/1	1/1	0/1
contig19	66312	g6091.t1	G	GCTGGAACAGAGGAGGATTCAA	p.Ile1209del	conservative inframe insertion	exon	1/1	1/1	1/1	0/1	0/1
contig19	66439	g6091.t1	GCGCAGATGAGGATTCAACTTCAGAAGATTCAGCTGGAAC	G	p.Ile1209del	conservative inframe deletion	exon	1/1	0/1	0/1	1/1	0/1
contig19	66484	g6091.t1	AT	A	p.Ile1209del	frameshift variant	exon	1/1	0/1	0/1	1/1	0/1
contig19	66486	g6091.t1	GAGGATTCAACTGGAGCAGAT	G	p.Ile1209del	frameshift variant	exon	1/1	0/1	0/1	1/1	0/1
contig19	66488	g6091.t1	GGATTCAACTGGAGCAGATGAGGATTCAACTGGAGCAGATGAT	G	p.Ile1209del	disruptive inframe deletion	exon	1/1	1/1	0/1	1/1	0/1
contig19	66541	g6091.t1	GAAC	G	p.Ile1209del	conservative inframe deletion	exon	1/1	1/1	1/1	1/1	0/1
contig19	67400	g6091.t1	TGGA	T	p.Ile1209del	disruptive inframe deletion	exon	1/1	0/1	1/1	0/1	0/1
contig19	67408	g6091.t1	ATG	A	p.Ile1209del	frameshift variant	exon	1/1	0/1	1/1	0/1	0/1
contig19	73484	g6092.t1	CTG	C	p.Ser373fs	frameshift variant	exon	1/1	1/1	1/1	1/1	0/1
contig19	73584	g6092.t1	GCCTGATCCATTACCAGATCCATTACCAGATCCGTTA	G	p.Ser373fs	disruptive inframe deletion	exon	1/1	0/1	0/1	0/1	0/1
contig19	76531	g6093.t1	TGGCTTC	T	p.Gly917_Asp964del	conservative inframe deletion	exon	1/1	1/1	0/1	1/1	0/1
contig21	4775	NA	A	ACCC	NA	intergenic variant	intergenic region	1/1	1/1	1/1	1/1	0/1
contig21	4777	NA	TGG	T	NA	intergenic variant	intergenic region	1/1	1/1	1/1	1/1	0/1
contig21	6404	NA	G	GCA	NA	intergenic variant	intergenic region	1/1	1/1	0/1	0/1	0/1
contig21	6710	NA	TG	T	NA	intergenic variant	intergenic region	1/1	1/1	1/1	1/1	0/1
contig21	6713	NA	C	CT	NA	intergenic variant	intergenic region	1/1	1/1	0/1	0/1	0/1
contig22	52946	NA	AT	A	NA	intergenic variant	intergenic region	1/1	1/1	0/1	1/1	0/1
contig22	73561	g6232.t1	TCA	T	p.Pro108del	frameshift variant	exon	1/1	1/1	1/1	1/1	0/1
contig22	74050	g6232.t1	CTGG	C	p.Pro108del	conservative inframe deletion	exon	1/1	0/1	0/1	0/1	0/1
contig22	74055	g6232.t1	A	AAAG	p.Pro108del	disruptive inframe insertion	exon	1/1	1/1	1/1	1/1	0/1
contig24	39271	NA	GTT	G	NA	intergenic variant	intergenic region	1/1	1/1	0/1	1/1	0/1
contig25	11117	NA	GT	G	NA	intergenic variant	intergenic region	1/1	0/1	1/1	1/1	0/1
contig25	28493	NA	T	TG	NA	intergenic variant	intergenic region	1/1	1/1	1/1	1/1	0/1
contig26	3610	NA	T	TG	NA	intergenic variant	intergenic region	1/1	0/1	0/1	1/1	0/1

## Sheet: single_base_deletions
Single_base_deletion within C. tropicalis
Contig	Position	gene	Mutation		AA change	Variant type	location	Genotype in
			Reference	Alteration				20151105232	20151105233	20160515214	20160515215	20160515216
contig1	6912	NA	CT	C	NA	intergenic_variant	GENE_contig1_6313_6810-GENE_contig1_7629_10091	0/0	0/0	0/1	0/0	0/1
contig1	10121	NA	GT	G	NA	intergenic_variant	GENE_contig1_7629_10091-GENE_contig1_10224_12119	0/0	0/1	0/1	0/0	0/0
contig1	28168	NA	GA	G	NA	intergenic_variant	GENE_contig1_26755_28122-GENE_contig1_28342_30095	0/0	0/1	0/1	0/0	0/0
contig1	40874	NA	CT	C	NA	intergenic_variant	GENE_contig1_40022_40786-GENE_contig1_41200_43302	0/0	0/0	0/1	0/0	0/0
contig1	131753	NA	AC	A	NA	intergenic_variant	GENE_contig1_127983_128969-GENE_contig1_131784_133088	0/0	0/0	0/1	0/1	0/1
contig1	131757	NA	AC	A	NA	intergenic_variant	GENE_contig1_127983_128969-GENE_contig1_131784_133088	0/0	0/1	0/1	0/1	0/1
contig1	137801	NA	GT	G	NA	intergenic_variant	GENE_contig1_135535_136953-GENE_contig1_137887_140382	0/0	0/0	0/0	0/0	0/1
contig1	181777	NA	AT	A	NA	intergenic_variant	GENE_contig1_180378_181604-GENE_contig1_182699_183775	0/0	0/0	0/1	0/0	0/0
contig1	181904	NA	CA	C	NA	intergenic_variant	GENE_contig1_180378_181604-GENE_contig1_182699_183775	0/0	0/0	0/1	0/0	0/0
contig1	305282	NA	CA	C	NA	intergenic_variant	GENE_contig1_302691_304934-GENE_contig1_305378_306721	0/0	0/1	0/1	0/1	0/0
contig1	322385	NA	AT	A	NA	intergenic_variant	GENE_contig1_321141_322319-GENE_contig1_322483_323982	0/0	0/0	0/0	0/1	0/0
contig1	448929	NA	AG	A	NA	intergenic_variant	GENE_contig1_447915_448358-GENE_contig1_449036_449440	0/0	0/0	0/0	0/1	0/1
contig1	521094	NA	CA	C	NA	intergenic_variant	GENE_contig1_517572_517982-GENE_contig1_522465_525614	0/0	0/0	0/0	0/1	0/0
contig1	576083	NA	CT	C	NA	intergenic_variant	GENE_contig1_573997_574896-GENE_contig1_576215_576898	0/0	0/0	0/0	0/1	0/0
contig1	595222	NA	AT	A	NA	intergenic_variant	GENE_contig1_589991_591010-GENE_contig1_597147_598043	0/0	0/0	0/0	0/1	0/0
contig1	595224	NA	AT	A	NA	intergenic_variant	GENE_contig1_589991_591010-GENE_contig1_597147_598043	0/0	0/0	0/1	0/0	0/0
contig1	599640	NA	CA	C	NA	intergenic_variant	GENE_contig1_598387_599499-GENE_contig1_602480_606559	0/0	0/0	0/1	0/0	0/0
contig1	612560	NA	GA	G	NA	intergenic_variant	GENE_contig1_610635_612203-GENE_contig1_613098_615977	0/0	0/0	0/1	0/0	0/0
contig1	634847	NA	GA	G	NA	intergenic_variant	GENE_contig1_630531_632900-GENE_contig1_634926_636203	0/0	0/0	0/1	0/0	0/0
contig1	693393	NA	CA	C	NA	intergenic_variant	GENE_contig1_692621_693325-GENE_contig1_693793_695241	0/0	0/0	0/0	0/1	0/0
contig1	693640	NA	AT	A	NA	intergenic_variant	GENE_contig1_692621_693325-GENE_contig1_693793_695241	0/0	0/0	0/0	0/1	0/0
contig1	700062	NA	CA	C	NA	intergenic_variant	GENE_contig1_698637_699845-GENE_contig1_700206_702020	0/0	0/0	0/0	0/1	0/0
contig1	708020	NA	GT	G	NA	intergenic_variant	GENE_contig1_705043_705670-GENE_contig1_708312_709976	0/0	0/0	0/0	0/1	0/0
contig1	721253	NA	CT	C	NA	intergenic_variant	GENE_contig1_719422_720522-GENE_contig1_721620_722189	0/0	0/0	0/0	0/1	0/0
contig1	758083	NA	CA	C	NA	intergenic_variant	GENE_contig1_754648_755214-GENE_contig1_759725_760117	0/0	0/0	0/1	0/0	0/0
contig1	758129	NA	CA	C	NA	intergenic_variant	GENE_contig1_754648_755214-GENE_contig1_759725_760117	0/0	0/0	0/1	0/0	0/0
contig1	793160	NA	GA	G	NA	intergenic_variant	GENE_contig1_791456_792748-GENE_contig1_793244_795319	0/0	0/1	0/0	0/0	0/1
contig1	795382	NA	GA	G	NA	intergenic_variant	GENE_contig1_793244_795319-GENE_contig1_795981_797372	0/0	0/1	0/0	0/1	0/1
contig1	864927	NA	CT	C	NA	intergenic_variant	GENE_contig1_863358_864404-GENE_contig1_866722_868008	0/0	0/0	0/1	0/1	0/1
contig1	899110	NA	GA	G	NA	intergenic_variant	GENE_contig1_889212_890822-GENE_contig1_899817_901973	0/0	0/0	0/1	0/1	0/1
contig1	928338	NA	TA	T	NA	intergenic_variant	GENE_contig1_925154_926470-GENE_contig1_933996_935136	0/0	0/0	0/1	0/0	0/1
contig1	956860	NA	AT	A	NA	intergenic_variant	GENE_contig1_953427_956465-GENE_contig1_957664_958869	0/0	0/1	0/1	0/0	0/1
contig1	964514	NA	TA	T	NA	intergenic_variant	GENE_contig1_963593_964459-GENE_contig1_966385_967125	0/0	0/1	0/1	0/1	0/1
contig1	1024384	NA	CT	C	NA	intergenic_variant	GENE_contig1_1021376_1021752-GENE_contig1_1025742_1033172	0/0	0/0	0/1	0/0	0/0
contig1	1036120	NA	CT	C	NA	intergenic_variant	GENE_contig1_1025742_1033172-GENE_contig1_1036456_1038882	0/0	0/0	0/1	0/0	0/0
contig1	1121015	NA	GA	G	NA	intergenic_variant	GENE_contig1_1119142_1120929-GENE_contig1_1121122_1121601	0/0	0/0	0/1	0/1	0/0
contig1	1142906	NA	GA	G	NA	intergenic_variant	GENE_contig1_1141021_1142835-GENE_contig1_1143282_1143737	0/0	0/0	0/1	0/1	0/0
contig1	1281604	NA	CA	C	NA	intergenic_variant	GENE_contig1_1274883_1281494-GENE_contig1_1282548_1284377	0/0	0/0	0/1	0/1	0/0
contig1	1342310	g559.t1	CA	C	p.Gly150fs	frameshift_variant	g559.t1	0/0	0/0	0/0	0/0	0/1
contig1	1511983	NA	AT	A	NA	intergenic_variant	GENE_contig1_1511304_1511849-GENE_contig1_1512233_1514392	0/0	0/1	0/0	0/1	0/1
contig1	1574730	NA	AT	A	NA	intergenic_variant	GENE_contig1_1573886_1574557-GENE_contig1_1574801_1576828	0/0	0/1	0/1	0/1	0/1
contig1	1642665	NA	GA	G	NA	intergenic_variant	GENE_contig1_1641966_1642628-GENE_contig1_1643014_1644366	0/0	0/1	0/0	0/1	0/1
contig1	1664255	NA	TA	T	NA	intergenic_variant	GENE_contig1_1661957_1664008-GENE_contig1_1664427_1664891	0/0	0/1	0/1	0/1	0/0
contig1	1690462	NA	GA	G	NA	intergenic_variant	GENE_contig1_1688139_1689362-GENE_contig1_1690735_1692205	0/0	0/1	0/1	0/1	0/1
contig1	1703827	NA	CT	C	NA	intergenic_variant	GENE_contig1_1697727_1703492-GENE_contig1_1704667_1705344	0/0	0/0	0/0	0/1	0/1
contig1	1777735	NA	AC	A	NA	intergenic_variant	GENE_contig1_1776204_1777316-GENE_contig1_1777866_1778252	0/0	0/1	0/1	0/1	0/1
contig1	1823272	NA	AT	A	NA	intergenic_variant	GENE_contig1_1822478_1823188-GENE_contig1_1823729_1825012	0/0	0/0	0/1	0/1	0/1
contig1	1832364	NA	AT	A	NA	intergenic_variant	GENE_contig1_1831144_1831476-GENE_contig1_1833380_1834936	0/0	0/0	0/0	0/1	0/0
contig1	1889411	NA	AT	A	NA	intergenic_variant	GENE_contig1_1887522_1889348-GENE_contig1_1890111_1891496	0/0	0/0	0/1	0/0	0/0
contig1	1921273	NA	CA	C	NA	intergenic_variant	GENE_contig1_1919441_1920952-GENE_contig1_1922160_1923875	0/0	0/0	0/1	0/1	0/1
contig1	2048715	NA	GA	G	NA	intergenic_variant	GENE_contig1_2039784_2041514-GENE_contig1_2052101_2052405	0/0	0/0	0/1	0/0	0/0
contig1	2048719	NA	TA	T	NA	intergenic_variant	GENE_contig1_2039784_2041514-GENE_contig1_2052101_2052405	0/0	0/1	0/0	0/0	0/0
contig1	2048736	NA	GC	G	NA	intergenic_variant	GENE_contig1_2039784_2041514-GENE_contig1_2052101_2052405	0/0	0/0	0/1	0/0	0/0
contig1	2048838	NA	AG	A	NA	intergenic_variant	GENE_contig1_2039784_2041514-GENE_contig1_2052101_2052405	0/0	0/0	0/1	0/0	0/0
contig1	2050215	NA	TG	T	NA	intergenic_variant	GENE_contig1_2039784_2041514-GENE_contig1_2052101_2052405	0/0	0/1	0/1	0/1	0/1
contig1	2050983	NA	TA	T	NA	intergenic_variant	GENE_contig1_2039784_2041514-GENE_contig1_2052101_2052405	0/0	0/0	0/0	0/1	0/0
contig1	2050989	NA	GC	G	NA	intergenic_variant	GENE_contig1_2039784_2041514-GENE_contig1_2052101_2052405	0/0	0/0	0/0	0/1	0/0
contig1	2051012	NA	AT	A	NA	intergenic_variant	GENE_contig1_2039784_2041514-GENE_contig1_2052101_2052405	0/0	0/0	0/0	0/1	0/0
contig1	2051533	NA	TA	T	NA	intergenic_variant	GENE_contig1_2039784_2041514-GENE_contig1_2052101_2052405	0/0	0/0	0/0	0/1	0/0
contig1	2053373	NA	TA	T	NA	intergenic_variant	GENE_contig1_2052700_2053342-GENE_contig1_2055004_2063055	0/0	0/0	0/0	0/1	0/0
contig1	2083692	NA	GA	G	NA	intergenic_variant	GENE_contig1_2082044_2083239-GENE_contig1_2084001_2089043	0/0	0/0	0/0	0/1	0/0
contig1	2102638	NA	AT	A	NA	intergenic_variant	GENE_contig1_2101919_2102638-GENE_contig1_2103528_2104961	0/0	0/1	0/0	0/0	0/0
contig1	2131980	NA	CA	C	NA	intergenic_variant	GENE_contig1_2129679_2131055-GENE_contig1_2133001_2138169	0/0	0/0	0/1	0/0	0/0
contig1	2171008	NA	GT	G	NA	intergenic_variant	GENE_contig1_2169102_2170808-GENE_contig1_2172133_2172747	0/0	0/0	0/1	0/0	0/0
contig1	2280120	NA	AT	A	NA	intergenic_variant	GENE_contig1_2277552_2279436-GENE_contig1_2281692_2282732	0/0	0/1	0/0	0/0	0/0
contig1	2341222	NA	CT	C	NA	intergenic_variant	GENE_contig1_2331013_2340819-GENE_contig1_2341397_2342752	0/0	0/0	0/0	0/1	0/0
contig1	2412053	NA	CA	C	NA	intergenic_variant	GENE_contig1_2408859_2411219-GENE_contig1_2412122_2412844	0/0	0/1	0/0	0/0	0/0
contig1	2531365	NA	AT	A	NA	intergenic_variant	GENE_contig1_2529404_2529856-GENE_contig1_2533999_2535355	0/0	0/1	0/0	0/0	0/0
contig2	2558	NA	GA	G	NA	intergenic_variant	GENE_contig2_1_529-GENE_contig2_2642_3868	0/0	0/1	0/0	0/0	0/0
contig2	79359	NA	CA	C	NA	intergenic_variant	GENE_contig2_78017_79306-GENE_contig2_79494_80786	0/0	0/1	0/0	0/0	0/0
contig2	161623	NA	CA	C	NA	intergenic_variant	GENE_contig2_160775_161347-GENE_contig2_163658_163900	0/0	0/0	0/1	0/0	0/0
contig2	164811	NA	TA	T	NA	intergenic_variant	GENE_contig2_163658_163900-GENE_contig2_168353_170518	0/0	0/0	0/0	0/0	0/1
contig2	165253	NA	CT	C	NA	intergenic_variant	GENE_contig2_163658_163900-GENE_contig2_168353_170518	0/0	0/0	0/0	0/0	0/1
contig2	167128	NA	GA	G	NA	intergenic_variant	GENE_contig2_163658_163900-GENE_contig2_168353_170518	0/0	0/0	0/0	0/1	0/0
contig2	195358	NA	GA	G	NA	intergenic_variant	GENE_contig2_190325_191983-GENE_contig2_196703_199252	0/0	0/0	0/0	0/0	0/1
contig2	267800	NA	TG	T	NA	intergenic_variant	GENE_contig2_263330_266335-GENE_contig2_273736_275592	0/0	0/1	0/0	0/1	0/1
contig2	267803	NA	AG	A	NA	intergenic_variant	GENE_contig2_263330_266335-GENE_contig2_273736_275592	0/0	0/1	0/0	0/1	0/1
contig2	267822	NA	GC	G	NA	intergenic_variant	GENE_contig2_263330_266335-GENE_contig2_273736_275592	0/0	0/1	0/0	0/1	0/1
contig2	267825	NA	AT	A	NA	intergenic_variant	GENE_contig2_263330_266335-GENE_contig2_273736_275592	0/0	0/1	0/0	0/1	0/0
contig2	267924	NA	TC	T	NA	intergenic_variant	GENE_contig2_263330_266335-GENE_contig2_273736_275592	0/0	0/0	0/0	0/0	0/1
contig2	268382	NA	TA	T	NA	intergenic_variant	GENE_contig2_263330_266335-GENE_contig2_273736_275592	0/0	0/1	0/1	0/1	0/1
contig2	268390	NA	AT	A	NA	intergenic_variant	GENE_contig2_263330_266335-GENE_contig2_273736_275592	0/0	0/1	0/1	0/1	0/1
contig2	269146	NA	CT	C	NA	intergenic_variant	GENE_contig2_263330_266335-GENE_contig2_273736_275592	0/0	0/1	0/1	0/1	0/1
contig2	333477	NA	CA	C	NA	intergenic_variant	GENE_contig2_329232_330224-GENE_contig2_344206_349027	0/0	0/1	0/0	0/0	0/0
contig2	336648	NA	TG	T	NA	intergenic_variant	GENE_contig2_329232_330224-GENE_contig2_344206_349027	0/0	0/1	0/1	0/1	0/1
contig2	336664	NA	GT	G	NA	intergenic_variant	GENE_contig2_329232_330224-GENE_contig2_344206_349027	0/0	0/1	0/1	0/1	0/1
contig2	336669	NA	TC	T	NA	intergenic_variant	GENE_contig2_329232_330224-GENE_contig2_344206_349027	0/0	0/0	0/0	0/1	0/0
contig2	336718	NA	GT	G	NA	intergenic_variant	GENE_contig2_329232_330224-GENE_contig2_344206_349027	0/0	0/1	0/1	0/1	0/1
contig2	336767	NA	AG	A	NA	intergenic_variant	GENE_contig2_329232_330224-GENE_contig2_344206_349027	0/0	0/0	0/1	0/0	0/1
contig2	370365	NA	CT	C	NA	intergenic_variant	GENE_contig2_368614_369069-GENE_contig2_372794_377239	0/0	0/0	0/0	0/1	0/1
contig2	370425	NA	TA	T	NA	intergenic_variant	GENE_contig2_368614_369069-GENE_contig2_372794_377239	0/0	0/1	0/1	0/1	0/0
contig2	371576	NA	GA	G	NA	intergenic_variant	GENE_contig2_368614_369069-GENE_contig2_372794_377239	0/0	0/0	0/0	0/1	0/0
contig2	385889	NA	GA	G	NA	intergenic_variant	GENE_contig2_384593_385702-GENE_contig2_386057_387109	0/0	0/0	0/0	0/1	0/0
contig2	398466	NA	AT	A	NA	intergenic_variant	GENE_contig2_396888_398337-GENE_contig2_398541_399647	0/0	0/0	0/1	0/1	0/0
contig2	423302	NA	CT	C	NA	intergenic_variant	GENE_contig2_421407_422783-GENE_contig2_423448_426234	0/0	0/0	0/1	0/1	0/0
contig2	506815	NA	GA	G	NA	intergenic_variant	GENE_contig2_505185_506630-GENE_contig2_507505_508278	0/0	0/1	0/0	0/1	0/1
contig2	520360	NA	GA	G	NA	intergenic_variant	GENE_contig2_519361_520266-GENE_contig2_521846_523627	0/0	0/1	0/0	0/1	0/1
contig2	546017	NA	AT	A	NA	intergenic_variant	GENE_contig2_545043_545996-GENE_contig2_554576_557428	0/0	0/1	0/0	0/1	0/1
contig2	574386	g1344.t1	GA	G	p.Pro65fs	frameshift_variant	g1344.t1	0/0	0/1	0/1	0/1	0/1
contig2	574399	g1344.t1	CT	C	p.Pro65fs	splice_region_variant&intron_variant	g1344.t1	0/0	0/0	0/1	0/1	0/0
contig2	599185	NA	GA	G	NA	intergenic_variant	GENE_contig2_595466_597511-GENE_contig2_599471_602257	0/0	0/1	0/1	0/1	0/1
contig2	612302	NA	AT	A	NA	intergenic_variant	GENE_contig2_608567_612103-GENE_contig2_613373_613936	0/0	0/0	0/0	0/1	0/0
contig2	686498	NA	CA	C	NA	intergenic_variant	GENE_contig2_673861_676038-GENE_contig2_687100_689331	0/0	0/0	0/1	0/0	0/0
contig2	689362	NA	AT	A	NA	intergenic_variant	GENE_contig2_687100_689331-GENE_contig2_690064_690930	0/0	0/1	0/0	0/1	0/1
contig2	691134	NA	GA	G	NA	intergenic_variant	GENE_contig2_690064_690930-GENE_contig2_691250_691719	0/0	0/0	0/1	0/0	0/1
contig2	716079	NA	AC	A	NA	intergenic_variant	GENE_contig2_714374_714850-GENE_contig2_719809_721131	0/0	0/1	0/0	0/1	0/0
contig2	716146	NA	AC	A	NA	intergenic_variant	GENE_contig2_714374_714850-GENE_contig2_719809_721131	0/0	0/0	0/1	0/1	0/0
contig2	716619	NA	AC	A	NA	intergenic_variant	GENE_contig2_714374_714850-GENE_contig2_719809_721131	0/0	0/1	0/1	0/0	0/1
contig2	716998	NA	GC	G	NA	intergenic_variant	GENE_contig2_714374_714850-GENE_contig2_719809_721131	0/0	0/0	0/1	0/1	0/0
contig2	718464	NA	TG	T	NA	intergenic_variant	GENE_contig2_714374_714850-GENE_contig2_719809_721131	0/0	0/1	0/1	0/1	0/1
contig2	786383	NA	CA	C	NA	intergenic_variant	GENE_contig2_782833_783978-GENE_contig2_786667_788436	0/0	0/1	0/1	0/1	0/1
contig2	816581	NA	AT	A	NA	intergenic_variant	GENE_contig2_815273_816568-GENE_contig2_816725_817711	0/0	0/1	0/1	0/1	0/0
contig2	863389	NA	GA	G	NA	intergenic_variant	GENE_contig2_860234_863179-GENE_contig2_863506_864030	0/0	0/1	0/1	0/1	0/0
contig2	867442	NA	AT	A	NA	intergenic_variant	GENE_contig2_866851_867384-GENE_contig2_869886_870731	0/0	0/1	0/1	0/1	0/1
contig2	869622	NA	GA	G	NA	intergenic_variant	GENE_contig2_866851_867384-GENE_contig2_869886_870731	0/0	0/1	0/1	0/1	0/1
contig2	916240	NA	AT	A	NA	intergenic_variant	GENE_contig2_913484_914116-GENE_contig2_916758_917279	0/0	0/0	0/0	0/1	0/1
contig2	917405	NA	CA	C	NA	intergenic_variant	GENE_contig2_916758_917279-GENE_contig2_917596_918636	0/0	0/0	0/1	0/0	0/0
contig2	926100	NA	AC	A	NA	intergenic_variant	GENE_contig2_921824_925024-GENE_contig2_927343_928587	0/0	0/1	0/0	0/0	0/0
contig2	928635	NA	AT	A	NA	intergenic_variant	GENE_contig2_927343_928587-GENE_contig2_928766_930007	0/0	0/0	0/1	0/1	0/0
contig2	949540	NA	GA	G	NA	intergenic_variant	GENE_contig2_944929_946413-GENE_contig2_950960_953131	0/0	0/1	0/0	0/0	0/0
contig2	1009115	NA	AT	A	NA	intergenic_variant	GENE_contig2_1008454_1009059-GENE_contig2_1010145_1013741	0/0	0/1	0/0	0/1	0/0
contig2	1022787	NA	GA	G	NA	intergenic_variant	GENE_contig2_1021274_1022602-GENE_contig2_1022905_1025817	0/0	0/0	0/1	0/1	0/1
contig2	1057053	NA	AT	A	NA	intergenic_variant	GENE_contig2_1056074_1056943-GENE_contig2_1057641_1057853	0/0	0/0	0/0	0/1	0/0
contig2	1073923	NA	AT	A	NA	intergenic_variant	GENE_contig2_1072940_1073755-GENE_contig2_1074136_1077213	0/0	0/0	0/1	0/1	0/1
contig2	1124925	NA	GA	G	NA	intergenic_variant	GENE_contig2_1123550_1124860-GENE_contig2_1125130_1126557	0/0	0/1	0/1	0/1	0/1
contig2	1141340	NA	AT	A	NA	intergenic_variant	GENE_contig2_1136168_1140988-GENE_contig2_1142332_1142997	0/0	0/1	0/1	0/1	0/1
contig2	1149709	NA	GA	G	NA	intergenic_variant	GENE_contig2_1147037_1148506-GENE_contig2_1149913_1150752	0/0	0/0	0/1	0/0	0/0
contig2	1155814	NA	CA	C	NA	intergenic_variant	GENE_contig2_1154275_1155726-GENE_contig2_1155893_1156846	0/0	0/0	0/0	0/1	0/0
contig2	1169143	NA	CA	C	NA	intergenic_variant	GENE_contig2_1165828_1169064-GENE_contig2_1170449_1170784	0/0	0/0	0/0	0/1	0/0
contig2	1202478	NA	CA	C	NA	intergenic_variant	GENE_contig2_1196035_1197684-GENE_contig2_1202836_1206450	0/0	0/0	0/0	0/0	0/1
contig2	1209834	NA	CA	C	NA	intergenic_variant	GENE_contig2_1207367_1209685-GENE_contig2_1210849_1211555	0/0	0/1	0/1	0/1	0/1
contig2	1230941	NA	TG	T	NA	intergenic_variant	GENE_contig2_1226012_1229641-GENE_contig2_1231156_1232379	0/0	0/1	0/1	0/1	0/0
contig2	1269268	NA	GA	G	NA	intergenic_variant	GENE_contig2_1268613_1269146-GENE_contig2_1269509_1271284	0/0	0/0	0/0	0/1	0/0
contig2	1281882	NA	TA	T	NA	intergenic_variant	GENE_contig2_1280037_1281674-GENE_contig2_1282088_1283068	0/0	0/0	0/0	0/1	0/0
contig2	1287375	NA	GT	G	NA	intergenic_variant	GENE_contig2_1285786_1287264-GENE_contig2_1287649_1289754	0/0	0/0	0/0	0/1	0/0
contig2	1313895	NA	GT	G	NA	intergenic_variant	GENE_contig2_1310416_1312098-GENE_contig2_1314169_1316337	0/0	0/0	0/1	0/0	0/0
contig2	1319377	NA	GT	G	NA	intergenic_variant	GENE_contig2_1314169_1316337-GENE_contig2_1326081_1328033	0/0	0/0	0/0	0/0	0/1
contig2	1334795	NA	AC	A	NA	intergenic_variant	GENE_contig2_1332076_1333221-GENE_contig2_1335555_1335779	0/0	0/0	0/0	0/0	0/1
contig2	1364655	NA	TA	T	NA	intergenic_variant	GENE_contig2_1362559_1364637-GENE_contig2_1364845_1367241	0/0	0/0	0/0	0/0	0/1
contig2	1371943	NA	AT	A	NA	intergenic_variant	GENE_contig2_1368274_1370667-GENE_contig2_1372532_1375426	0/0	0/0	0/0	0/0	0/1
contig2	1395787	NA	AT	A	NA	intergenic_variant	GENE_contig2_1391255_1393198-GENE_contig2_1395905_1398121	0/0	0/0	0/1	0/0	0/1
contig2	1398871	NA	GA	G	NA	intergenic_variant	GENE_contig2_1398200_1398667-GENE_contig2_1398983_1400584	0/0	0/0	0/1	0/0	0/0
contig2	1408844	NA	CT	C	NA	intergenic_variant	GENE_contig2_1404043_1408728-GENE_contig2_1408977_1409330	0/0	0/0	0/1	0/0	0/0
contig2	1437593	NA	GT	G	NA	intergenic_variant	GENE_contig2_1435890_1437320-GENE_contig2_1437917_1439515	0/0	0/1	0/1	0/1	0/0
contig2	1452762	NA	GT	G	NA	intergenic_variant	GENE_contig2_1450966_1452573-GENE_contig2_1453099_1454817	0/0	0/1	0/1	0/1	0/0
contig2	1464485	NA	GA	G	NA	intergenic_variant	GENE_contig2_1463212_1464412-GENE_contig2_1464884_1465291	0/0	0/0	0/1	0/0	0/0
contig2	1474730	NA	AT	A	NA	intergenic_variant	GENE_contig2_1473177_1474685-GENE_contig2_1476309_1478006	0/0	0/0	0/0	0/0	0/1
contig2	1475515	NA	GA	G	NA	intergenic_variant	GENE_contig2_1473177_1474685-GENE_contig2_1476309_1478006	0/0	0/0	0/0	0/0	0/1
contig2	1478188	NA	GA	G	NA	intergenic_variant	GENE_contig2_1476309_1478006-GENE_contig2_1478274_1483754	0/0	0/0	0/1	0/0	0/0
contig2	1511882	NA	GA	G	NA	intergenic_variant	GENE_contig2_1509151_1511784-GENE_contig2_1513559_1514707	0/0	0/0	0/1	0/1	0/0
contig2	1526757	NA	CA	C	NA	intergenic_variant	GENE_contig2_1525535_1526362-GENE_contig2_1526928_1527779	0/0	0/0	0/1	0/0	0/1
contig2	1530638	NA	TA	T	NA	intergenic_variant	GENE_contig2_1528551_1530554-GENE_contig2_1531776_1535555	0/0	0/0	0/0	0/1	0/0
contig2	1542156	NA	CA	C	NA	intergenic_variant	GENE_contig2_1539899_1542112-GENE_contig2_1544652_1545125	0/0	0/0	0/0	0/1	0/0
contig3	33722	NA	GT	G	NA	intergenic_variant	GENE_contig3_32229_33554-GENE_contig3_33895_35742	0/1	0/1	0/1	0/1	0/0
contig3	39388	NA	CA	C	NA	intergenic_variant	GENE_contig3_38313_39248-GENE_contig3_39512_40396	0/1	0/1	0/1	0/1	0/0
contig3	134826	NA	GT	G	NA	intergenic_variant	GENE_contig3_133939_134591-GENE_contig3_134925_136601	0/1	1/1	0/1	0/1	0/1
contig3	144760	NA	CA	C	NA	intergenic_variant	GENE_contig3_139857_141830-GENE_contig3_146745_148376	0/1	0/1	0/1	0/1	0/0
contig3	280959	NA	CA	C	NA	intergenic_variant	GENE_contig3_278646_279416-GENE_contig3_281075_281498	0/1	0/1	0/0	0/0	0/0
contig3	394631	NA	TA	T	NA	intergenic_variant	GENE_contig3_392837_393943-GENE_contig3_395602_397045	0/1	0/0	0/0	0/0	0/0
contig3	403036	NA	CT	C	NA	intergenic_variant	GENE_contig3_399545_401962-GENE_contig3_416047_418632	0/1	0/1	0/0	0/0	0/0
contig3	413987	NA	CT	C	NA	intergenic_variant	GENE_contig3_399545_401962-GENE_contig3_416047_418632	0/1	0/0	0/1	0/0	0/0
contig3	656443	NA	GC	G	NA	intergenic_variant	GENE_contig3_649036_650097-GENE_contig3_657010_657441	0/1	0/1	1/1	1/1	0/1
contig3	674840	NA	TA	T	NA	intergenic_variant	GENE_contig3_669637_670479-GENE_contig3_674965_676548	0/1	1/1	0/1	0/1	0/1
contig3	688113	NA	TA	T	NA	intergenic_variant	GENE_contig3_685919_687433-GENE_contig3_690332_690712	0/1	0/1	0/0	0/0	0/0
contig3	699087	NA	CA	C	NA	intergenic_variant	GENE_contig3_696859_698988-GENE_contig3_700954_701487	0/1	0/1	0/1	0/1	0/0
contig3	716512	NA	CA	C	NA	intergenic_variant	GENE_contig3_715829_716443-GENE_contig3_717253_718524	0/1	0/1	0/0	0/0	0/0
contig3	768574	g2074.t1	GA	G	p.Glu157fs	frameshift_variant	g2074.t1	0/1	0/1	0/0	0/0	0/0
contig3	812323	NA	AT	A	NA	intergenic_variant	GENE_contig3_809495_811423-GENE_contig3_812426_812968	0/1	1/1	0/1	0/1	0/1
contig3	1041841	NA	GA	G	NA	intergenic_variant	GENE_contig3_1040969_1041529-GENE_contig3_1046475_1047794	0/1	0/1	0/1	0/0	0/1
contig3	1115390	NA	CT	C	NA	intergenic_variant	GENE_contig3_1113583_1114290-GENE_contig3_1115524_1115880	0/1	0/1	0/0	0/0	0/0
contig3	1121409	NA	CT	C	NA	intergenic_variant	GENE_contig3_1116436_1120017-GENE_contig3_1123648_1124346	0/1	0/1	0/0	0/0	0/0
contig3	1218994	g2251.t1	AG	A	p.Pro471fs	frameshift_variant	g2251.t1	0/1	0/1	1/1	1/1	0/1
contig3	1222535	NA	CT	C	NA	intergenic_variant	GENE_contig3_1218976_1220462-GENE_contig3_1226380_1227873	0/1	0/1	0/1	0/1	0/0
contig3	1223180	NA	GA	G	NA	intergenic_variant	GENE_contig3_1218976_1220462-GENE_contig3_1226380_1227873	0/1	0/1	0/0	0/1	0/0
contig3	1225858	NA	GT	G	NA	intergenic_variant	GENE_contig3_1218976_1220462-GENE_contig3_1226380_1227873	0/1	0/1	0/1	0/0	0/1
contig3	1226071	NA	CT	C	NA	intergenic_variant	GENE_contig3_1218976_1220462-GENE_contig3_1226380_1227873	0/1	0/1	1/1	1/1	0/1
contig3	1232991	NA	CA	C	NA	intergenic_variant	GENE_contig3_1231579_1232952-GENE_contig3_1234480_1235982	0/1	0/0	0/1	0/1	0/0
contig3	1233244	NA	AT	A	NA	intergenic_variant	GENE_contig3_1231579_1232952-GENE_contig3_1234480_1235982	0/1	1/1	1/1	0/1	0/1
contig3	1245116	NA	TC	T	NA	intergenic_variant	GENE_contig3_1242581_1244386-GENE_contig3_1245903_1248938	0/1	0/1	0/0	0/0	0/0
contig3	1270647	NA	AT	A	NA	intergenic_variant	GENE_contig3_1268835_1270544-GENE_contig3_1270811_1272121	0/1	1/1	1/1	0/1	0/1
contig3	1270669	NA	TC	T	NA	intergenic_variant	GENE_contig3_1268835_1270544-GENE_contig3_1270811_1272121	0/1	0/1	0/0	0/0	0/0
contig3	1270721	NA	AC	A	NA	intergenic_variant	GENE_contig3_1268835_1270544-GENE_contig3_1270811_1272121	0/1	0/1	0/0	0/0	0/0
contig3	1274486	g2273.t1	AG	A	p.Lys385del	frameshift_variant	g2273.t1	0/1	0/0	0/0	0/0	0/0
contig4	130816	NA	GA	G	NA	intergenic_variant	GENE_contig4_129761_130507-GENE_contig4_131801_132337	0/1	0/0	0/0	0/0	0/0
contig4	135064	NA	GA	G	NA	intergenic_variant	GENE_contig4_131801_132337-GENE_contig4_140746_142719	0/1	0/0	0/0	0/0	0/0
contig4	195513	NA	TA	T	NA	intergenic_variant	GENE_contig4_193373_195025-GENE_contig4_196600_197568	0/1	0/1	0/1	0/1	0/0
contig4	199166	NA	CA	C	NA	intergenic_variant	GENE_contig4_196600_197568-GENE_contig4_199306_201000	0/1	0/0	0/0	0/1	0/1
contig4	202052	NA	TA	T	NA	intergenic_variant	GENE_contig4_199306_201000-GENE_contig4_203227_206853	0/1	0/0	0/1	0/1	0/1
contig4	207491	NA	CG	C	NA	intergenic_variant	GENE_contig4_203227_206853-GENE_contig4_208246_209406	0/1	0/0	0/1	0/1	0/1
contig4	215390	NA	GT	G	NA	intergenic_variant	GENE_contig4_213753_214931-GENE_contig4_216140_218797	0/1	0/0	0/1	0/1	0/1
contig4	271366	NA	GA	G	NA	intergenic_variant	GENE_contig4_270068_271285-GENE_contig4_271503_273863	0/1	0/0	0/1	0/1	0/1
contig4	281398	NA	AT	A	NA	intergenic_variant	GENE_contig4_280587_281195-GENE_contig4_282577_284619	0/1	0/0	0/0	0/0	0/0
contig4	304493	NA	GT	G	NA	intergenic_variant	GENE_contig4_300889_302073-GENE_contig4_311046_312116	0/1	0/0	0/0	0/0	0/0
contig4	304652	NA	CA	C	NA	intergenic_variant	GENE_contig4_300889_302073-GENE_contig4_311046_312116	0/1	0/0	0/0	0/0	0/0
contig4	330298	NA	CA	C	NA	intergenic_variant	GENE_contig4_329663_330220-GENE_contig4_330390_330953	0/1	0/0	0/1	0/1	0/1
contig4	404591	NA	GT	G	NA	intergenic_variant	GENE_contig4_400756_403635-GENE_contig4_404841_405722	0/1	0/0	0/1	0/0	0/0
contig4	410885	NA	GA	G	NA	intergenic_variant	GENE_contig4_409298_410740-GENE_contig4_410960_412672	0/1	0/0	0/1	0/0	0/0
contig4	413295	NA	CT	C	NA	intergenic_variant	GENE_contig4_412740_413243-GENE_contig4_413876_414706	0/1	0/0	0/1	0/0	0/0
contig4	463851	NA	GA	G	NA	intergenic_variant	GENE_contig4_461478_462485-GENE_contig4_464471_468316	0/1	0/0	0/1	0/0	0/0
contig4	472524	NA	AT	A	NA	intergenic_variant	GENE_contig4_471924_472445-GENE_contig4_472834_473391	0/1	0/0	0/1	0/0	0/0
contig4	514503	NA	CT	C	NA	intergenic_variant	GENE_contig4_512108_513613-GENE_contig4_514779_516827	0/1	0/0	0/0	0/1	0/0
contig4	560658	NA	CA	C	NA	intergenic_variant	GENE_contig4_557817_560459-GENE_contig4_561107_561982	0/1	0/0	0/0	0/1	0/0
contig4	730222	NA	AT	A	NA	intergenic_variant	GENE_contig4_729698_730180-GENE_contig4_730823_731632	0/1	0/0	0/0	0/0	0/0
contig4	734167	NA	GA	G	NA	intergenic_variant	GENE_contig4_733279_734043-GENE_contig4_734262_735104	0/1	0/0	0/0	0/0	0/0
contig4	784618	g2639.t1	GA	G	p.Tyr77fs	frameshift_variant	g2639.t1	0/1	0/0	0/0	0/0	0/0
contig4	784631	g2639.t1	AT	A	p.Tyr77fs	frameshift_variant	g2639.t1	0/1	0/0	0/0	0/0	0/0
contig4	784667	g2639.t1	TG	T	p.Tyr77fs	frameshift_variant	g2639.t1	0/1	0/0	0/0	0/0	0/0
contig4	888127	NA	CA	C	NA	intergenic_variant	GENE_contig4_882404_886681-GENE_contig4_888844_890712	0/1	1/1	0/1	0/1	0/1
contig4	1025282	NA	AT	A	NA	intergenic_variant	GENE_contig4_1024295_1025157-GENE_contig4_1025501_1026475	0/1	0/1	0/0	0/1	0/0
contig4	1066700	NA	GA	G	NA	intergenic_variant	GENE_contig4_1064379_1066172-GENE_contig4_1077526_1079454	0/1	0/1	0/1	0/1	0/0
contig4	1070836	NA	GA	G	NA	intergenic_variant	GENE_contig4_1064379_1066172-GENE_contig4_1077526_1079454	0/1	0/0	0/1	0/1	0/1
contig4	1144694	NA	CA	C	NA	intergenic_variant	GENE_contig4_1143324_1144583-GENE_contig4_1145483_1146538	0/1	0/0	0/1	0/1	0/1
contig4	1149833	NA	AT	A	NA	intergenic_variant	GENE_contig4_1147939_1149279-GENE_contig4_1150042_1151073	0/1	0/0	0/0	0/1	0/0
contig4	1196361	NA	GA	G	NA	intergenic_variant	GENE_contig4_1194684_1196252-GENE_contig4_1196641_1198050	0/1	0/1	0/1	0/1	0/0
contig4	1204540	NA	GT	G	NA	intergenic_variant	GENE_contig4_1202952_1204178-GENE_contig4_1205568_1207025	0/1	0/1	0/1	0/1	0/0
contig4	1228501	NA	AT	A	NA	intergenic_variant	GENE_contig4_1226678_1228030-GENE_contig4_1228861_1232694	0/1	0/1	0/1	0/1	0/0
contig4	1246124	NA	CA	C	NA	intergenic_variant	GENE_contig4_1244002_1245447-GENE_contig4_1246625_1248022	0/1	0/1	0/1	0/1	0/0
contig4	1279032	NA	GT	G	NA	intergenic_variant	GENE_contig4_1273321_1278162-GENE_contig4_1281282_1283069	0/1	0/1	0/1	1/1	0/1
contig4	1288784	NA	AT	A	NA	intergenic_variant	GENE_contig4_1286925_1287449-GENE_contig4_1288912_1291956	0/1	0/1	0/1	0/1	0/0
contig4	1297877	NA	AG	A	NA	intergenic_variant	GENE_contig4_1295246_1295840-GENE_contig4_1301817_1302126	0/1	0/1	0/1	0/1	0/0
contig5	45967	NA	GA	G	NA	intergenic_variant	GENE_contig5_43793_45808-GENE_contig5_46087_46680	0/1	1/1	1/1	0/1	0/1
contig5	132868	NA	GA	G	NA	intergenic_variant	GENE_contig5_128446_129402-GENE_contig5_133066_136590	0/1	0/1	0/1	0/1	0/0
contig5	253867	NA	TC	T	NA	intergenic_variant	GENE_contig5_250256_250645-GENE_contig5_255600_256381	0/1	0/1	0/1	0/0	0/1
contig5	254690	NA	CT	C	NA	intergenic_variant	GENE_contig5_250256_250645-GENE_contig5_255600_256381	0/1	0/0	0/1	0/1	0/1
contig5	254698	NA	TC	T	NA	intergenic_variant	GENE_contig5_250256_250645-GENE_contig5_255600_256381	0/1	0/0	0/1	0/1	0/1
contig5	278588	NA	AT	A	NA	intergenic_variant	GENE_contig5_274976_275587-GENE_contig5_283932_285935	0/1	0/1	0/0	0/0	0/1
contig5	324013	NA	GT	G	NA	intergenic_variant	GENE_contig5_320404_322692-GENE_contig5_324852_326192	0/1	0/1	0/0	0/0	0/0
contig5	389481	NA	AT	A	NA	intergenic_variant	GENE_contig5_388630_389374-GENE_contig5_389674_390165	0/1	0/0	0/0	0/0	0/0
contig5	440700	NA	AT	A	NA	intergenic_variant	GENE_contig5_439493_439894-GENE_contig5_441213_442280	0/1	0/0	0/0	0/0	0/0
contig5	477992	NA	TA	T	NA	intergenic_variant	GENE_contig5_476818_477768-GENE_contig5_485335_486240	0/1	1/1	1/1	1/1	0/1
contig5	478833	NA	CT	C	NA	intergenic_variant	GENE_contig5_476818_477768-GENE_contig5_485335_486240	0/1	0/1	0/0	0/0	0/0
contig5	528203	NA	TA	T	NA	intergenic_variant	GENE_contig5_526677_528062-GENE_contig5_529110_529982	0/1	1/1	1/1	1/1	0/1
contig5	731811	NA	AT	A	NA	intergenic_variant	GENE_contig5_727533_729611-GENE_contig5_736861_738780	0/1	1/1	1/1	0/1	0/1
contig5	755032	NA	AT	A	NA	intergenic_variant	GENE_contig5_753902_754954-GENE_contig5_755312_756352	0/1	0/0	0/1	0/1	0/1
contig5	763444	NA	GA	G	NA	intergenic_variant	GENE_contig5_760209_762896-GENE_contig5_767443_768225	0/1	0/0	0/1	0/1	0/1
contig5	811554	NA	GT	G	NA	intergenic_variant	GENE_contig5_809756_811291-GENE_contig5_811697_813223	0/1	0/1	0/1	0/0	0/0
contig5	832032	NA	TA	T	NA	intergenic_variant	GENE_contig5_825673_827625-GENE_contig5_832643_834022	0/1	0/1	0/1	0/0	0/0
contig5	841170	NA	TA	T	NA	intergenic_variant	GENE_contig5_839498_840658-GENE_contig5_857261_858763	0/1	0/1	0/1	0/0	0/0
contig5	942504	NA	GT	G	NA	intergenic_variant	GENE_contig5_940665_941450-GENE_contig5_944937_945710	0/1	0/1	0/1	0/1	0/0
contig5	1021644	NA	CT	C	NA	intergenic_variant	GENE_contig5_1020972_1021400-GENE_contig5_1023029_1023691	0/1	0/1	0/1	0/1	0/0
contig5	1049087	NA	TA	T	NA	intergenic_variant	GENE_contig5_1046592_1049021-GENE_contig5_1052248_1053903	0/1	0/1	0/1	0/0	0/1
contig6	1407	NA	CA	C	NA	intergenic_variant	CHR_START-GENE_contig6_1562_2659	0/1	1/1	1/1	0/1	1/1
contig6	26527	NA	AT	A	NA	intergenic_variant	GENE_contig6_25279_26487-GENE_contig6_26686_27387	0/1	1/1	0/1	1/1	0/1
contig6	148633	g3395.t1	AC	A	p.His475fs	frameshift_variant	g3395.t1	0/1	0/0	0/0	0/0	0/0
contig6	165929	NA	CA	C	NA	intergenic_variant	GENE_contig6_164368_165693-GENE_contig6_166143_167333	0/1	0/0	0/1	0/1	0/1
contig6	172358	NA	CA	C	NA	intergenic_variant	GENE_contig6_170972_172156-GENE_contig6_174875_176386	0/1	0/0	0/1	0/1	0/1
contig6	228867	NA	CT	C	NA	intergenic_variant	GENE_contig6_224686_226455-GENE_contig6_230428_231384	0/1	0/0	0/1	0/1	0/1
contig6	262067	NA	CA	C	NA	intergenic_variant	GENE_contig6_260051_261937-GENE_contig6_262278_264551	0/1	0/1	0/0	0/1	0/0
contig6	311421	NA	AT	A	NA	intergenic_variant	GENE_contig6_309507_310844-GENE_contig6_311507_313351	0/1	0/0	0/1	0/0	0/1
contig6	413279	NA	GT	G	NA	intergenic_variant	GENE_contig6_407809_409710-GENE_contig6_413441_415879	0/1	0/1	0/1	0/1	0/0
contig6	460316	NA	TA	T	NA	intergenic_variant	GENE_contig6_459211_459615-GENE_contig6_460387_460854	0/1	0/0	0/1	0/1	0/1
contig6	500550	NA	GT	G	NA	intergenic_variant	GENE_contig6_498972_500390-GENE_contig6_501161_502810	0/1	0/1	1/1	1/1	0/1
contig6	509547	NA	AT	A	NA	intergenic_variant	GENE_contig6_508639_509472-GENE_contig6_509648_513931	0/1	1/1	1/1	0/1	0/1
contig6	565744	NA	CT	C	NA	intergenic_variant	GENE_contig6_560949_561983-GENE_contig6_567794_569620	0/1	0/1	0/1	0/0	0/0
contig6	654773	NA	TA	T	NA	intergenic_variant	GENE_contig6_651949_654123-GENE_contig6_663696_665174	0/1	0/1	0/1	0/0	0/1
contig6	655252	NA	GA	G	NA	intergenic_variant	GENE_contig6_651949_654123-GENE_contig6_663696_665174	0/1	1/1	0/1	0/1	0/1
contig6	669983	NA	CA	C	NA	intergenic_variant	GENE_contig6_669243_669758-GENE_contig6_671056_673353	0/1	0/1	0/1	0/0	0/1
contig6	716751	NA	CT	C	NA	intergenic_variant	GENE_contig6_715711_716571-GENE_contig6_716983_718866	0/1	0/1	0/1	0/0	0/1
contig6	768161	NA	CT	C	NA	intergenic_variant	GENE_contig6_764953_767058-GENE_contig6_769402_770772	0/1	0/0	0/0	0/0	0/0
contig7	136818	g3761.t1	TG	T	p.Leu80fs	intron_variant	intron	0/1	0/1	0/1	0/0	0/1
contig7	136852	g3761.t1	TC	T	p.Leu80fs	intron_variant	intron	0/1	1/1	0/1	0/1	0/1
contig7	136865	g3761.t1	TA	T	p.Leu80fs	intron_variant	intron	0/1	1/1	0/1	0/1	0/1
contig7	136907	g3761.t1	CA	C	p.Leu80fs	frameshift_variant	g3761.t1	0/1	0/0	0/1	0/0	0/1
contig7	136908	g3761.t1	AT	A	p.Leu80fs	frameshift_variant	g3761.t1	0/1	0/0	0/1	0/0	0/1
contig7	136937	g3761.t1	GA	G	p.Leu80fs	frameshift_variant	g3761.t1	0/1	1/1	0/1	0/1	0/1
contig7	137187	g3761.t1	TG	T	p.Leu80fs	frameshift_variant	g3761.t1	0/1	0/1	0/1	1/1	0/1
contig7	137232	NA	AC	A	NA	intergenic_variant	GENE_contig7_136557_137203-GENE_contig7_141177_142177	0/1	0/1	0/1	1/1	0/1
contig7	389302	NA	CT	C	NA	intergenic_variant	GENE_contig7_388215_388533-GENE_contig7_390481_391767	0/1	0/1	1/1	1/1	0/1
contig7	611085	NA	CT	C	NA	intergenic_variant	GENE_contig7_608991_610376-GENE_contig7_611403_611909	0/1	0/1	0/1	0/0	0/0
contig7	661416	NA	GT	G	NA	intergenic_variant	GENE_contig7_660324_661406-GENE_contig7_661890_662840	0/1	0/0	0/0	0/1	0/1
contig7	728692	g4018.t1	GT	G	NA	intron_variant	intron	0/1	0/0	0/1	0/1	0/0
contig7	753734	NA	AT	A	NA	intergenic_variant	GENE_contig7_752577_753302-GENE_contig7_754437_756944	0/1	0/1	0/1	0/0	0/1
contig7	770068	NA	CT	C	NA	intergenic_variant	GENE_contig7_769227_769904-GENE_contig7_770147_770839	0/1	0/1	0/0	0/0	0/0
contig7	772356	NA	CA	C	NA	intergenic_variant	GENE_contig7_770859_771392-GENE_contig7_773218_775062	0/1	0/1	0/0	0/0	0/0
contig7	796404	NA	GT	G	NA	intergenic_variant	GENE_contig7_794594_796393-GENE_contig7_796861_798135	0/1	0/1	0/0	0/0	0/1
contig7	819986	NA	GT	G	NA	intergenic_variant	GENE_contig7_816907_818634-GENE_contig7_820292_822640	0/1	0/1	0/1	0/1	0/0
contig7	826954	NA	GA	G	NA	intergenic_variant	GENE_contig7_826304_826867-GENE_contig7_827085_829151	0/1	0/1	0/1	1/1	0/1
contig7	838496	NA	CA	C	NA	intergenic_variant	GENE_contig7_836024_838429-GENE_contig7_839262_842024	0/1	0/1	0/1	0/1	0/0
contig7	879690	NA	CT	C	NA	intergenic_variant	GENE_contig7_879174_879635-GENE_contig7_879803_882214	0/1	0/1	0/1	0/1	0/0
contig7	892278	NA	AG	A	NA	intergenic_variant	GENE_contig7_889256_891025-CHR_END	0/1	0/1	0/1	0/0	0/1
contig8	100053	NA	AT	A	NA	intergenic_variant	GENE_contig8_94958_97663-GENE_contig8_100848_102176	0/1	0/1	1/1	1/1	0/1
contig8	314523	NA	AT	A	NA	intergenic_variant	GENE_contig8_314212_314460-GENE_contig8_314701_316359	0/1	0/1	0/0	0/0	0/1
contig8	319078	NA	TA	T	NA	intergenic_variant	GENE_contig8_314701_316359-GENE_contig8_323079_324836	0/1	0/1	1/1	1/1	0/1
contig8	351363	NA	CA	C	NA	intergenic_variant	GENE_contig8_335094_336134-GENE_contig8_352214_353311	0/1	0/1	0/1	0/1	0/0
contig8	360913	NA	AT	A	NA	intergenic_variant	GENE_contig8_359196_360779-GENE_contig8_362616_364343	0/1	0/0	0/0	0/0	0/0
contig8	385697	NA	TG	T	NA	intergenic_variant	GENE_contig8_385195_385545-GENE_contig8_387235_388551	0/1	0/1	0/1	0/0	0/1
contig8	455691	NA	CT	C	NA	intergenic_variant	GENE_contig8_451946_452395-GENE_contig8_458936_459664	0/1	1/1	0/1	0/1	0/1
contig8	460167	NA	TG	T	NA	intergenic_variant	GENE_contig8_458936_459664-GENE_contig8_464679_466160	0/1	0/0	0/0	0/0	0/0
contig8	460207	NA	AT	A	NA	intergenic_variant	GENE_contig8_458936_459664-GENE_contig8_464679_466160	0/1	1/1	1/1	1/1	0/1
contig8	460232	NA	CG	C	NA	intergenic_variant	GENE_contig8_458936_459664-GENE_contig8_464679_466160	0/1	0/0	0/0	0/1	0/1
contig8	460267	NA	TA	T	NA	intergenic_variant	GENE_contig8_458936_459664-GENE_contig8_464679_466160	0/1	0/1	0/0	0/0	0/1
contig8	460281	NA	TA	T	NA	intergenic_variant	GENE_contig8_458936_459664-GENE_contig8_464679_466160	0/1	0/0	0/0	0/0	0/0
contig8	460827	NA	CT	C	NA	intergenic_variant	GENE_contig8_458936_459664-GENE_contig8_464679_466160	0/1	0/0	0/0	0/0	0/0
contig8	460843	NA	AG	A	NA	intergenic_variant	GENE_contig8_458936_459664-GENE_contig8_464679_466160	0/1	0/0	0/0	0/0	0/0
contig8	460845	NA	AG	A	NA	intergenic_variant	GENE_contig8_458936_459664-GENE_contig8_464679_466160	0/1	0/0	0/0	0/0	0/0
contig8	462549	NA	TC	T	NA	intergenic_variant	GENE_contig8_458936_459664-GENE_contig8_464679_466160	0/1	0/0	0/0	0/0	0/0
contig8	499966	NA	AT	A	NA	intergenic_variant	GENE_contig8_498888_499712-GENE_contig8_501528_502688	0/1	0/0	0/0	0/0	0/0
contig8	574639	NA	CT	C	NA	intergenic_variant	GENE_contig8_572572_574044-GENE_contig8_575673_576464	0/1	1/1	0/1	1/1	0/1
contig8	670219	NA	AT	A	NA	intergenic_variant	GENE_contig8_667879_670134-GENE_contig8_670349_671128	0/1	1/1	1/1	1/1	0/1
contig8	673245	NA	CT	C	NA	intergenic_variant	GENE_contig8_671548_672699-GENE_contig8_673792_674346	0/1	0/0	0/0	0/0	0/0
contig8	673281	NA	AC	A	NA	intergenic_variant	GENE_contig8_671548_672699-GENE_contig8_673792_674346	0/1	0/0	0/0	0/0	0/0
contig8	673283	NA	CT	C	NA	intergenic_variant	GENE_contig8_671548_672699-GENE_contig8_673792_674346	0/1	0/0	0/0	0/0	0/0
contig8	673299	NA	TA	T	NA	intergenic_variant	GENE_contig8_671548_672699-GENE_contig8_673792_674346	0/1	0/0	0/1	0/0	0/1
contig8	673307	NA	GA	G	NA	intergenic_variant	GENE_contig8_671548_672699-GENE_contig8_673792_674346	0/1	0/0	0/1	0/0	0/1
contig8	673317	NA	AC	A	NA	intergenic_variant	GENE_contig8_671548_672699-GENE_contig8_673792_674346	0/1	0/1	0/0	0/1	0/0
contig8	734682	NA	GT	G	NA	intergenic_variant	GENE_contig8_731140_732762-GENE_contig8_738069_739427	0/1	0/1	0/1	1/1	0/1
contig8	735703	NA	TG	T	NA	intergenic_variant	GENE_contig8_731140_732762-GENE_contig8_738069_739427	0/1	0/1	0/1	0/0	0/1
contig8	736652	NA	AT	A	NA	intergenic_variant	GENE_contig8_731140_732762-GENE_contig8_738069_739427	0/1	0/1	0/1	0/0	0/1
contig8	736679	NA	AC	A	NA	intergenic_variant	GENE_contig8_731140_732762-GENE_contig8_738069_739427	0/1	0/0	0/0	0/1	0/0
contig9	70587	NA	CA	C	NA	intergenic_variant	GENE_contig9_68747_70273-GENE_contig9_70820_71815	0/1	0/0	0/1	0/1	0/0
contig9	128190	NA	CA	C	NA	intergenic_variant	GENE_contig9_127370_127951-GENE_contig9_128503_129570	0/1	0/0	0/1	0/1	0/0
contig9	212213	NA	AT	A	NA	intergenic_variant	GENE_contig9_205798_207414-GENE_contig9_214472_215263	0/1	1/1	1/1	1/1	0/1
contig9	332872	NA	GT	G	NA	intergenic_variant	GENE_contig9_330153_332813-GENE_contig9_332929_333825	0/1	0/0	0/1	0/1	0/0
contig9	363039	NA	AT	A	NA	intergenic_variant	GENE_contig9_362123_362974-GENE_contig9_363210_365915	0/1	0/0	0/1	0/0	0/0
contig9	399764	NA	GA	G	NA	intergenic_variant	GENE_contig9_395366_396991-GENE_contig9_399782_402967	0/1	0/0	0/1	0/0	0/0
contig9	504316	NA	TA	T	NA	intergenic_variant	GENE_contig9_502148_503896-GENE_contig9_504497_507511	1/1	1/1	0/1	1/1	0/1
contig9	586343	NA	CA	C	NA	intergenic_variant	GENE_contig9_585797_586255-GENE_contig9_586493_592860	1/1	0/1	1/1	0/1	0/1
contig9	593916	NA	AT	A	NA	intergenic_variant	GENE_contig9_592868_593845-GENE_contig9_593979_594683	1/1	0/1	1/1	0/1	0/1
contig9	723028	NA	CA	C	NA	intergenic_variant	GENE_contig9_719996_722392-GENE_contig9_723119_724363	1/1	0/1	0/1	1/1	0/1
contig9	767195	NA	CT	C	NA	intergenic_variant	GENE_contig9_764972_767041-GENE_contig9_768017_769390	1/1	1/1	1/1	1/1	0/1
contig9	782067	NA	GT	G	NA	intergenic_variant	GENE_contig9_780381_781553-GENE_contig9_782524_783286	1/1	1/1	0/1	1/1	0/1
contig10	82503	NA	GT	G	NA	intergenic_variant	GENE_contig10_79718_82012-GENE_contig10_83272_83634	1/1	1/1	0/1	0/1	0/1
contig10	107854	NA	TA	T	NA	intergenic_variant	GENE_contig10_104286_104573-GENE_contig10_111494_112360	1/1	1/1	1/1	1/1	0/1
contig10	147196	NA	CT	C	NA	intergenic_variant	GENE_contig10_145213_146799-GENE_contig10_147908_149530	1/1	1/1	1/1	1/1	0/1
contig10	447948	NA	TC	T	NA	intergenic_variant	GENE_contig10_440972_442600-GENE_contig10_451613_453025	1/1	0/1	1/1	0/1	0/1
contig10	448217	NA	TG	T	NA	intergenic_variant	GENE_contig10_440972_442600-GENE_contig10_451613_453025	1/1	0/1	1/1	0/1	0/1
contig11	27110	NA	AT	A	NA	intergenic_variant	GENE_contig11_26537_27043-GENE_contig11_27672_28691	1/1	1/1	0/1	1/1	0/1
contig11	55238	NA	GT	G	NA	intergenic_variant	GENE_contig11_53514_55089-GENE_contig11_55487_57871	1/1	1/1	0/1	1/1	0/1
contig11	66937	NA	GT	G	NA	intergenic_variant	GENE_contig11_65556_66935-GENE_contig11_67939_71052	1/1	0/1	1/1	1/1	0/1
contig11	116159	NA	GA	G	NA	intergenic_variant	GENE_contig11_113381_116074-GENE_contig11_116413_116916	1/1	1/1	1/1	1/1	0/1
contig11	139776	NA	CA	C	NA	intergenic_variant	GENE_contig11_138551_139174-GENE_contig11_139846_140697	1/1	0/1	0/1	0/1	0/1
contig11	150918	NA	GT	G	NA	intergenic_variant	GENE_contig11_149157_150758-GENE_contig11_152961_153453	1/1	0/1	0/1	0/1	0/1
contig11	162333	NA	TA	T	NA	intergenic_variant	GENE_contig11_160252_161367-GENE_contig11_162398_162904	1/1	1/1	1/1	0/1	0/1
contig11	221191	NA	GT	G	NA	intergenic_variant	GENE_contig11_220183_221107-GENE_contig11_221850_225629	1/1	1/1	1/1	1/1	0/1
contig11	271061	g5111.t1	CA	C	p.Gly146fs	frameshift_variant	g5111.t1	1/1	1/1	1/1	1/1	0/1
contig11	282113	NA	GA	G	NA	intergenic_variant	GENE_contig11_273295_274914-GENE_contig11_286976_287500	1/1	0/1	0/1	0/1	0/1
contig11	298098	NA	AT	A	NA	intergenic_variant	GENE_contig11_296115_297350-GENE_contig11_298240_299481	1/1	1/1	1/1	0/1	0/1
contig11	333182	NA	CA	C	NA	intergenic_variant	GENE_contig11_332377_333123-GENE_contig11_333273_333914	1/1	0/1	0/1	1/1	0/1
contig11	333200	NA	AT	A	NA	intergenic_variant	GENE_contig11_332377_333123-GENE_contig11_333273_333914	1/1	1/1	1/1	1/1	0/1
contig11	369589	NA	CA	C	NA	intergenic_variant	GENE_contig11_367392_369086-GENE_contig11_369725_370312	1/1	1/1	1/1	1/1	0/1
contig11	398146	NA	GA	G	NA	intergenic_variant	GENE_contig11_397309_397923-GENE_contig11_398228_399469	1/1	1/1	1/1	1/1	0/1
contig11	412047	NA	CA	C	NA	intergenic_variant	GENE_contig11_409575_410687-CHR_END	1/1	1/1	1/1	0/1	1/1
contig12	274644	NA	AT	A	NA	intergenic_variant	GENE_contig12_272937_274586-GENE_contig12_274846_275387	1/1	0/1	0/1	0/1	0/1
contig12	276497	NA	CT	C	NA	intergenic_variant	GENE_contig12_274846_275387-GENE_contig12_276563_277237	1/1	0/1	0/1	0/1	0/1
contig12	328524	NA	GA	G	NA	intergenic_variant	GENE_contig12_324305_325370-GENE_contig12_329268_331961	1/1	0/1	1/1	1/1	0/1
contig12	328532	NA	TA	T	NA	intergenic_variant	GENE_contig12_324305_325370-GENE_contig12_329268_331961	1/1	0/1	1/1	1/1	0/1
contig12	328534	NA	AT	A	NA	intergenic_variant	GENE_contig12_324305_325370-GENE_contig12_329268_331961	1/1	0/1	1/1	1/1	0/1
contig12	345876	NA	TA	T	NA	intergenic_variant	GENE_contig12_343622_344986-GENE_contig12_346943_347572	1/1	1/1	0/1	0/1	0/1
contig12	352697	NA	AT	A	NA	intergenic_variant	GENE_contig12_351606_351950-GENE_contig12_361754_363034	1/1	1/1	0/1	0/1	0/1
contig12	360310	NA	TA	T	NA	intergenic_variant	GENE_contig12_351606_351950-GENE_contig12_361754_363034	1/1	1/1	1/1	1/1	0/1
contig12	388335	NA	AT	A	NA	intergenic_variant	GENE_contig12_387160_388182-GENE_contig12_388463_389995	1/1	1/1	0/1	0/1	0/1
contig13	1822	NA	TG	T	NA	intergenic_variant	GENE_contig13_578_1302-GENE_contig13_3614_5839	1/1	1/1	0/1	1/1	0/1
contig13	19893	NA	AT	A	NA	intergenic_variant	GENE_contig13_18710_19798-GENE_contig13_19974_21389	1/1	1/1	1/1	1/1	0/1
contig14	90011	NA	AT	A	NA	intergenic_variant	GENE_contig14_87816_89153-GENE_contig14_90325_90876	1/1	1/1	1/1	1/1	0/1
contig14	167369	NA	GT	G	NA	intergenic_variant	GENE_contig14_165135_166778-GENE_contig14_169349_171598	1/1	1/1	0/1	1/1	0/1
contig14	179241	NA	AT	A	NA	intergenic_variant	GENE_contig14_178249_179172-GENE_contig14_179320_180390	1/1	1/1	1/1	1/1	0/1
contig14	318996	NA	CA	C	NA	intergenic_variant	GENE_contig14_316408_318120-CHR_END	1/1	1/1	1/1	0/1	0/1
contig15	1439	NA	TC	T	NA	intergenic_variant	CHR_START-GENE_contig15_7356_8678	1/1	1/1	1/1	1/1	0/1
contig15	6119	NA	TC	T	NA	intergenic_variant	CHR_START-GENE_contig15_7356_8678	1/1	1/1	1/1	1/1	0/1
contig15	54330	NA	GA	G	NA	intergenic_variant	GENE_contig15_53700_54197-GENE_contig15_55761_56912	1/1	0/1	0/1	0/1	0/1
contig15	130439	NA	AT	A	NA	intergenic_variant	GENE_contig15_128489_130219-GENE_contig15_130539_132257	1/1	0/1	0/1	0/1	0/1
contig15	191329	NA	CA	C	NA	intergenic_variant	GENE_contig15_189003_191027-GENE_contig15_193552_194766	1/1	0/1	0/1	0/1	0/1
contig15	233821	NA	TA	T	NA	intergenic_variant	GENE_contig15_231927_233668-GENE_contig15_233910_234674	1/1	0/1	0/1	0/1	0/1
contig15	238377	NA	GA	G	NA	intergenic_variant	GENE_contig15_235882_236796-GENE_contig15_238694_240418	1/1	0/1	0/1	0/1	0/1
contig16	461	NA	CT	C	NA	intergenic_variant	CHR_START-GENE_contig16_2362_4038	1/1	0/1	0/1	0/1	0/1
contig16	51992	NA	GA	G	NA	intergenic_variant	GENE_contig16_47647_49890-GENE_contig16_52656_55784	1/1	1/1	0/1	1/1	0/1
contig16	116963	NA	AT	A	NA	intergenic_variant	GENE_contig16_116225_116908-GENE_contig16_117090_119603	1/1	0/1	0/1	0/1	0/1
contig16	251019	NA	TC	T	NA	intergenic_variant	GENE_contig16_249457_250500-CHR_END	1/1	0/1	0/1	0/1	0/1
contig17	53191	NA	CT	C	NA	intergenic_variant	GENE_contig17_52080_53139-GENE_contig17_53789_55507	1/1	1/1	0/1	1/1	0/1
contig17	71438	NA	GT	G	NA	intergenic_variant	GENE_contig17_68986_69216-GENE_contig17_72216_73607	1/1	1/1	1/1	1/1	0/1
contig17	100585	NA	GT	G	NA	intergenic_variant	GENE_contig17_96843_100556-GENE_contig17_102391_103125	1/1	1/1	0/1	1/1	0/1
contig17	130676	NA	CA	C	NA	intergenic_variant	GENE_contig17_129225_130394-GENE_contig17_131815_133638	1/1	1/1	1/1	1/1	0/1
contig17	168676	NA	CT	C	NA	intergenic_variant	GENE_contig17_165815_167710-GENE_contig17_173797_174270	1/1	1/1	1/1	1/1	0/1
contig17	181857	NA	GT	G	NA	intergenic_variant	GENE_contig17_178970_180892-GENE_contig17_182227_184179	1/1	0/1	1/1	0/1	0/1
contig18	17673	NA	TA	T	NA	intergenic_variant	GENE_contig18_15578_17578-GENE_contig18_18429_19475	1/1	1/1	1/1	1/1	0/1
contig18	42551	NA	GT	G	NA	intergenic_variant	GENE_contig18_40642_40941-GENE_contig18_42985_45021	1/1	1/1	1/1	1/1	0/1
contig18	144234	NA	GC	G	NA	intergenic_variant	GENE_contig18_140841_143114-GENE_contig18_145208_146293	1/1	1/1	1/1	1/1	0/1
contig19	3952	NA	GA	G	NA	intergenic_variant	GENE_contig19_1217_3073-GENE_contig19_4022_5257	1/1	1/1	1/1	1/1	0/1
contig19	54256	NA	CT	C	NA	intergenic_variant	GENE_contig19_52487_54145-GENE_contig19_54743_55429	1/1	0/1	1/1	1/1	0/1
contig19	66484	g6091.t1	AT	A	p.Ile1209del	frameshift_variant	g6091.t1	1/1	0/1	0/1	1/1	0/1
contig21	6710	NA	TG	T	NA	intergenic_variant	CHR_START-GENE_contig21_11325_12938	1/1	1/1	1/1	1/1	0/1
contig22	52946	NA	AT	A	NA	intergenic_variant	GENE_contig22_52149_52895-GENE_contig22_53162_53485	1/1	1/1	0/1	1/1	0/1
contig25	11117	NA	GT	G	NA	intergenic_variant	GENE_contig25_10075_11100-GENE_contig25_11203_11826	1/1	0/1	1/1	1/1	0/1

## Sheet: single_base_insertions
Single_base_insertion within C. tropicalis
Contig	Position	gene	Mutation		AA change	Variant type	location	Genotype in
			Reference	Alteration				20151105232	20151105233	20160515214	20160515215	20160515216
contig1	376482	NA	C	CT	NA	intergenic_variant	GENE_contig1_374323_375681-GENE_contig1_378313_382113	0/0	0/0	0/0	0/1	0/0
contig1	493376	NA	T	TA	NA	intergenic_variant	GENE_contig1_484576_489411-GENE_contig1_500201_500710	0/0	0/1	0/1	0/1	0/1
contig1	757664	NA	T	TA	NA	intergenic_variant	GENE_contig1_754648_755214-GENE_contig1_759725_760117	0/0	0/1	0/0	0/0	0/0
contig1	1224225	NA	T	TC	NA	intergenic_variant	GENE_contig1_1223498_1223920-GENE_contig1_1224250_1224648	0/0	0/0	0/1	0/1	0/0
contig1	1537426	NA	A	AG	NA	intergenic_variant	GENE_contig1_1535854_1536576-GENE_contig1_1537499_1537837	0/0	0/1	0/1	0/1	0/1
contig1	1608588	NA	A	AT	NA	intergenic_variant	GENE_contig1_1606658_1607113-GENE_contig1_1610525_1611349	0/0	0/1	0/0	0/1	0/1
contig1	1739638	NA	G	GA	NA	intergenic_variant	GENE_contig1_1737533_1739518-GENE_contig1_1739823_1741823	0/0	0/0	0/1	0/0	0/1
contig1	1764700	NA	C	CA	NA	intergenic_variant	GENE_contig1_1761648_1763552-GENE_contig1_1764906_1766337	0/0	0/0	0/0	0/1	0/1
contig1	1780655	NA	A	AG	NA	intergenic_variant	GENE_contig1_1778399_1779469-GENE_contig1_1780690_1781700	0/0	0/1	0/1	0/1	0/1
contig1	1780859	g781.t1	T	TC	p.Phe58fs	frameshift_variant	g781.t1	0/0	0/0	0/0	0/1	0/0
contig1	2050973	NA	T	TG	NA	intergenic_variant	GENE_contig1_2039784_2041514-GENE_contig1_2052101_2052405	0/0	0/0	0/0	0/1	0/1
contig1	2105326	NA	T	TA	NA	intergenic_variant	GENE_contig1_2103528_2104961-GENE_contig1_2105343_2106062	0/0	0/1	0/0	0/0	0/1
contig1	2184698	NA	C	CT	NA	intergenic_variant	GENE_contig1_2180680_2184606-GENE_contig1_2185210_2186501	0/0	0/0	0/0	0/1	0/0
contig1	2363739	NA	T	TC	NA	intergenic_variant	GENE_contig1_2362022_2363407-GENE_contig1_2363855_2365087	0/0	0/0	0/1	0/1	0/0
contig1	2531377	NA	T	TA	NA	intergenic_variant	GENE_contig1_2529404_2529856-GENE_contig1_2533999_2535355	0/0	0/1	0/0	0/0	0/0
contig1	2537285	NA	A	AG	NA	intergenic_variant	GENE_contig1_2536774_2537279-GENE_contig1_2539639_2542545	0/0	0/1	0/0	0/0	0/0
contig2	121814	NA	T	TC	NA	intergenic_variant	GENE_contig2_118009_119832-GENE_contig2_121987_122814	0/0	0/1	0/1	0/0	0/1
contig2	267837	NA	T	TC	NA	intergenic_variant	GENE_contig2_263330_266335-GENE_contig2_273736_275592	0/0	0/1	0/0	0/1	0/0
contig2	267853	NA	T	TC	NA	intergenic_variant	GENE_contig2_263330_266335-GENE_contig2_273736_275592	0/0	0/1	0/0	0/1	0/0
contig2	269141	NA	T	TC	NA	intergenic_variant	GENE_contig2_263330_266335-GENE_contig2_273736_275592	0/0	0/1	0/1	0/1	0/1
contig2	278098	NA	A	AC	NA	intergenic_variant	GENE_contig2_275811_277187-GENE_contig2_278496_280349	0/0	0/1	0/1	0/1	0/1
contig2	281327	NA	T	TC	NA	intergenic_variant	GENE_contig2_278496_280349-GENE_contig2_284212_285762	0/0	0/1	0/1	0/1	0/1
contig2	336749	NA	C	CT	NA	intergenic_variant	GENE_contig2_329232_330224-GENE_contig2_344206_349027	0/0	0/0	0/0	0/0	0/1
contig2	336752	NA	T	TC	NA	intergenic_variant	GENE_contig2_329232_330224-GENE_contig2_344206_349027	0/0	0/0	0/1	0/0	0/1
contig2	371253	NA	T	TG	NA	intergenic_variant	GENE_contig2_368614_369069-GENE_contig2_372794_377239	0/0	0/1	0/1	0/1	0/0
contig2	371278	NA	G	GT	NA	intergenic_variant	GENE_contig2_368614_369069-GENE_contig2_372794_377239	0/0	0/1	0/0	0/0	0/1
contig2	371282	NA	T	TA	NA	intergenic_variant	GENE_contig2_368614_369069-GENE_contig2_372794_377239	0/0	0/1	0/1	0/1	0/0
contig2	716065	NA	T	TA	NA	intergenic_variant	GENE_contig2_714374_714850-GENE_contig2_719809_721131	0/0	0/1	0/0	0/1	0/0
contig2	716566	NA	A	AG	NA	intergenic_variant	GENE_contig2_714374_714850-GENE_contig2_719809_721131	0/0	0/1	0/0	0/0	0/1
contig2	1331387	NA	G	GA	NA	intergenic_variant	GENE_contig2_1329430_1331322-GENE_contig2_1331526_1331825	0/0	0/0	0/0	0/0	0/1
contig2	1334082	NA	G	GA	NA	intergenic_variant	GENE_contig2_1332076_1333221-GENE_contig2_1335555_1335779	0/0	0/0	0/0	0/0	0/1
contig2	1525448	NA	G	GA	NA	intergenic_variant	GENE_contig2_1524484_1525323-GENE_contig2_1525535_1526362	0/0	0/0	0/1	0/1	0/0
contig2	1551657	NA	G	GA	NA	intergenic_variant	GENE_contig2_1549665_1551140-GENE_contig2_1551735_1551956	0/0	0/0	0/0	0/1	0/0
contig3	197294	NA	T	TG	NA	intergenic_variant	GENE_contig3_195697_196215-GENE_contig3_200178_202808	0/1	0/0	0/1	0/0	0/0
contig3	307735	NA	G	GC	NA	intergenic_variant	GENE_contig3_306481_307071-GENE_contig3_308114_311442	0/1	0/1	0/0	0/0	0/0
contig3	404510	NA	T	TG	NA	intergenic_variant	GENE_contig3_399545_401962-GENE_contig3_416047_418632	0/1	0/0	0/1	0/0	0/0
contig3	774027	NA	A	AC	NA	intergenic_variant	GENE_contig3_772439_773977-GENE_contig3_774694_776733	0/1	1/1	0/1	0/1	0/1
contig3	883443	NA	C	CT	NA	intergenic_variant	GENE_contig3_881545_883065-GENE_contig3_884891_885739	0/1	0/0	0/1	0/1	0/1
contig3	984474	NA	A	AT	NA	intergenic_variant	GENE_contig3_978575_979840-GENE_contig3_984979_986406	0/1	0/1	0/0	0/1	0/0
contig3	984895	NA	G	GA	NA	intergenic_variant	GENE_contig3_978575_979840-GENE_contig3_984979_986406	0/1	0/1	0/0	0/0	0/0
contig3	999317	NA	A	AT	NA	intergenic_variant	GENE_contig3_997499_998002-GENE_contig3_1000530_1001582	0/1	0/1	0/1	0/0	0/1
contig3	1123474	NA	A	AT	NA	intergenic_variant	GENE_contig3_1116436_1120017-GENE_contig3_1123648_1124346	0/1	0/1	0/1	0/0	0/1
contig3	1219996	g2251.t1	A	AT	p.Pro471fs	frameshift_variant	g2251.t1	0/1	1/1	0/1	0/1	0/1
contig3	1221676	NA	A	AC	NA	intergenic_variant	GENE_contig3_1218976_1220462-GENE_contig3_1226380_1227873	0/1	0/0	0/1	0/0	0/1
contig3	1221682	NA	T	TG	NA	intergenic_variant	GENE_contig3_1218976_1220462-GENE_contig3_1226380_1227873	0/1	0/0	0/0	0/0	0/0
contig3	1222327	NA	A	AT	NA	intergenic_variant	GENE_contig3_1218976_1220462-GENE_contig3_1226380_1227873	0/1	0/0	0/0	0/0	0/0
contig3	1245114	NA	C	CG	NA	intergenic_variant	GENE_contig3_1242581_1244386-GENE_contig3_1245903_1248938	0/1	1/1	1/1	0/1	0/1
contig3	1245213	NA	T	TC	NA	intergenic_variant	GENE_contig3_1242581_1244386-GENE_contig3_1245903_1248938	0/1	0/1	0/0	0/0	0/0
contig3	1245375	NA	A	AT	NA	intergenic_variant	GENE_contig3_1242581_1244386-GENE_contig3_1245903_1248938	0/1	0/1	0/1	0/0	0/1
contig3	1249574	NA	T	TG	NA	intergenic_variant	GENE_contig3_1248959_1249567-GENE_contig3_1249879_1250775	0/1	0/1	0/1	1/1	0/1
contig3	1270748	NA	T	TA	NA	intergenic_variant	GENE_contig3_1268835_1270544-GENE_contig3_1270811_1272121	0/1	0/1	0/0	0/0	0/0
contig3	1270754	NA	T	TA	NA	intergenic_variant	GENE_contig3_1268835_1270544-GENE_contig3_1270811_1272121	0/1	0/1	0/0	0/0	0/0
contig3	1274266	g2273.t1	A	AG	p.Lys385del	frameshift_variant	g2273.t1	0/1	0/1	0/0	0/1	0/0
contig3	1274281	g2273.t1	T	TC	p.Lys385del	frameshift_variant	g2273.t1	0/1	0/1	0/0	0/1	0/0
contig3	1274302	g2273.t1	C	CT	p.Lys385del	frameshift_variant	g2273.t1	0/1	0/1	0/0	0/1	0/0
contig3	1274306	g2273.t1	G	GA	p.Lys385del	frameshift_variant	g2273.t1	0/1	0/1	0/0	0/1	0/0
contig3	1274483	g2273.t1	A	AT	p.Lys385del	frameshift_variant	g2273.t1	0/1	0/0	0/0	0/0	0/0
contig4	91652	NA	T	TC	NA	intergenic_variant	GENE_contig4_90624_91097-GENE_contig4_91877_93154	0/1	0/0	0/0	0/0	0/0
contig4	329268	NA	T	TG	NA	intergenic_variant	GENE_contig4_327455_329194-GENE_contig4_329663_330220	0/1	1/1	0/1	0/1	0/1
contig4	562154	NA	G	GA	NA	intergenic_variant	GENE_contig4_561107_561982-GENE_contig4_562356_563402	0/1	0/0	0/0	0/1	0/0
contig4	784616	g2639.t1	A	AG	p.Tyr77fs	frameshift_variant&stop_gained	g2639.t1	0/1	0/1	0/0	0/0	0/0
contig4	1015707	NA	C	CG	NA	intergenic_variant	GENE_contig4_1013639_1014048-GENE_contig4_1016828_1019266	0/1	0/0	0/1	0/0	0/1
contig4	1015735	NA	A	AT	NA	intergenic_variant	GENE_contig4_1013639_1014048-GENE_contig4_1016828_1019266	0/1	0/1	0/1	0/0	0/1
contig4	1052103	NA	A	AC	NA	intergenic_variant	GENE_contig4_1050792_1051316-GENE_contig4_1052504_1052998	0/1	0/1	0/1	0/1	0/0
contig4	1209361	NA	G	GA	NA	intergenic_variant	GENE_contig4_1207888_1208691-GENE_contig4_1209860_1210168	0/1	0/1	0/1	0/1	0/0
contig5	132832	NA	G	GA	NA	intergenic_variant	GENE_contig5_128446_129402-GENE_contig5_133066_136590	0/1	0/1	0/1	0/0	0/1
contig5	171874	NA	G	GT	NA	intergenic_variant	GENE_contig5_169812_171716-GENE_contig5_172033_172518	0/1	1/1	1/1	1/1	0/1
contig5	253863	NA	A	AG	NA	intergenic_variant	GENE_contig5_250256_250645-GENE_contig5_255600_256381	0/1	0/1	0/1	0/0	0/1
contig5	277181	NA	G	GA	NA	intergenic_variant	GENE_contig5_274976_275587-GENE_contig5_283932_285935	0/1	0/1	0/0	0/0	0/1
contig5	296124	NA	T	TC	NA	intergenic_variant	GENE_contig5_291313_291768-GENE_contig5_297074_298357	0/1	0/1	0/0	0/0	0/0
contig5	443905	NA	T	TA	NA	intergenic_variant	GENE_contig5_442698_443786-GENE_contig5_443968_446010	0/1	0/0	0/0	0/0	0/0
contig5	557755	NA	C	CA	NA	intergenic_variant	GENE_contig5_555237_557006-GENE_contig5_558750_560795	0/1	0/1	0/0	0/0	0/0
contig5	823154	NA	T	TG	NA	intergenic_variant	GENE_contig5_820721_822157-GENE_contig5_823934_824815	0/1	0/1	0/1	0/0	0/0
contig5	887116	NA	T	TA	NA	intergenic_variant	GENE_contig5_885380_886930-GENE_contig5_887261_888691	0/1	0/1	0/1	0/1	0/0
contig6	1380	NA	C	CA	NA	intergenic_variant	CHR_START-GENE_contig6_1562_2659	0/1	0/0	0/0	0/0	0/0
contig6	216164	NA	T	TG	NA	intergenic_variant	GENE_contig6_212925_214628-GENE_contig6_217531_218269	0/1	0/0	0/1	0/1	0/1
contig6	272927	NA	A	AT	NA	intergenic_variant	GENE_contig6_270566_272905-GENE_contig6_272935_273939	0/1	0/1	0/1	0/0	0/0
contig6	366929	NA	A	AT	NA	intergenic_variant	GENE_contig6_359438_364723-GENE_contig6_367029_369257	0/1	0/1	0/1	0/1	0/0
contig6	654763	NA	T	TA	NA	intergenic_variant	GENE_contig6_651949_654123-GENE_contig6_663696_665174	0/1	0/1	0/1	0/0	0/1
contig7	89852	NA	C	CA	NA	intergenic_variant	GENE_contig7_88194_89744-GENE_contig7_91975_95127	0/1	0/0	0/0	0/0	0/0
contig7	136838	g3761.t1	T	TC	p.Leu80fs	intron_variant	intron	0/1	0/1	0/0	0/0	0/1
contig7	136904	g3761.t1	A	AG	p.Leu80fs	frameshift_variant	g3761.t1	0/1	0/0	0/1	0/1	0/1
contig7	137006	g3761.t1	A	AG	p.Leu80fs	frameshift_variant	g3761.t1	0/1	1/1	0/1	0/1	0/1
contig7	327090	NA	T	TC	NA	intergenic_variant	GENE_contig7_325181_326296-GENE_contig7_328794_330167	0/1	0/0	0/1	0/1	0/1
contig7	437948	NA	A	AG	NA	intergenic_variant	GENE_contig7_435959_437137-GENE_contig7_437951_440491	0/1	0/1	0/1	1/1	0/1
contig7	493925	NA	C	CT	NA	intergenic_variant	GENE_contig7_491220_492191-GENE_contig7_496905_498800	0/1	0/1	0/1	0/0	0/1
contig7	508297	g3919.t1	T	TA	p.Glu119fs	frameshift_variant	g3919.t1	0/1	0/0	0/0	0/0	0/0
contig7	739856	NA	A	AG	NA	intergenic_variant	GENE_contig7_736713_739046-GENE_contig7_741082_742779	0/1	0/1	0/1	0/1	0/0
contig8	249474	g4215.t1	G	GT	p.Ala1263_Leu1270del	frameshift_variant	g4215.t1	0/1	0/0	0/1	0/1	0/1
contig8	408188	NA	T	TC	NA	intergenic_variant	GENE_contig8_406431_407621-GENE_contig8_408352_408837	0/1	1/1	0/1	0/1	0/1
contig8	460291	NA	A	AG	NA	intergenic_variant	GENE_contig8_458936_459664-GENE_contig8_464679_466160	0/1	0/0	0/0	0/0	0/0
contig8	460880	NA	T	TC	NA	intergenic_variant	GENE_contig8_458936_459664-GENE_contig8_464679_466160	0/1	0/0	0/0	0/0	0/0
contig8	506162	NA	T	TA	NA	intergenic_variant	GENE_contig8_503796_505793-GENE_contig8_507991_508629	0/1	0/1	0/1	1/1	0/1
contig8	671463	NA	T	TC	NA	intergenic_variant	GENE_contig8_670349_671128-GENE_contig8_671548_672699	0/1	0/0	0/0	0/0	0/0
contig8	673252	NA	C	CT	NA	intergenic_variant	GENE_contig8_671548_672699-GENE_contig8_673792_674346	0/1	0/0	0/0	0/0	0/0
contig8	734694	NA	T	TC	NA	intergenic_variant	GENE_contig8_731140_732762-GENE_contig8_738069_739427	0/1	0/0	0/0	0/0	0/0
contig8	735035	NA	C	CA	NA	intergenic_variant	GENE_contig8_731140_732762-GENE_contig8_738069_739427	0/1	0/1	0/1	0/1	0/0
contig9	780299	NA	G	GA	NA	intergenic_variant	GENE_contig9_774419_776653-GENE_contig9_780381_781553	1/1	1/1	1/1	0/1	0/1
contig9	801430	NA	G	GT	NA	intergenic_variant	GENE_contig9_800043_800402-CHR_END	1/1	1/1	0/1	1/1	0/1
contig10	156899	NA	G	GT	NA	intergenic_variant	GENE_contig10_155431_156492-GENE_contig10_157915_159396	1/1	0/1	1/1	0/1	0/1
contig11	204800	NA	A	AG	NA	intergenic_variant	GENE_contig11_202432_204156-GENE_contig11_206178_208013	1/1	1/1	1/1	1/1	0/1
contig11	338236	NA	G	GA	NA	intergenic_variant	GENE_contig11_337550_338134-GENE_contig11_338319_341063	1/1	0/1	1/1	0/1	0/1
contig12	328286	NA	T	TC	NA	intergenic_variant	GENE_contig12_324305_325370-GENE_contig12_329268_331961	1/1	1/1	1/1	1/1	0/1
contig12	328480	NA	T	TA	NA	intergenic_variant	GENE_contig12_324305_325370-GENE_contig12_329268_331961	1/1	1/1	0/1	0/1	0/1
contig12	352672	NA	T	TA	NA	intergenic_variant	GENE_contig12_351606_351950-GENE_contig12_361754_363034	1/1	0/1	0/1	0/1	0/1
contig14	319000	NA	T	TA	NA	intergenic_variant	GENE_contig14_316408_318120-CHR_END	1/1	1/1	1/1	0/1	0/1
contig16	478	NA	T	TG	NA	intergenic_variant	CHR_START-GENE_contig16_2362_4038	1/1	1/1	0/1	1/1	0/1
contig16	46058	NA	C	CT	NA	intergenic_variant	GENE_contig16_44470_45912-GENE_contig16_46122_47231	1/1	1/1	1/1	1/1	0/1
contig16	251058	NA	T	TA	NA	intergenic_variant	GENE_contig16_249457_250500-CHR_END	1/1	1/1	1/1	1/1	0/1
contig19	66032	g6091.t1	A	AG	p.Ile1209del	frameshift_variant	g6091.t1	1/1	1/1	1/1	0/1	0/1
contig21	6713	NA	C	CT	NA	intergenic_variant	CHR_START-GENE_contig21_11325_12938	1/1	1/1	0/1	0/1	0/1
contig25	28493	NA	T	TG	NA	intergenic_variant	GENE_contig25_26661_27749-CHR_END	1/1	1/1	1/1	1/1	0/1
contig26	3610	NA	T	TG	NA	intergenic_variant	GENE_contig26_249_811-GENE_contig26_5964_6602	1/1	0/1	0/1	1/1	0/1

## Sheet: homopolymer_deletions
Homopolymer_deletion within C. tropicalis
Contig	Position	gene	Mutation		Homopolymer	Variant type	location	Genotype in
			Reference	Alteration				20151105232	20151105233	20160515214	20160515215	20160515216
contig1	6912	NA	CT	C	C-20T	intergenic_variant	GENE_contig1_6313_6810-GENE_contig1_7629_10091	0/0	0/0	0/1	0/0	0/1
contig1	10121	NA	GT	G	G-15T	intergenic_variant	GENE_contig1_7629_10091-GENE_contig1_10224_12119	0/0	0/1	0/1	0/0	0/0
contig1	28168	NA	GA	G	G-15A	intergenic_variant	GENE_contig1_26755_28122-GENE_contig1_28342_30095	0/0	0/1	0/1	0/0	0/0
contig1	40874	NA	CT	C	2T-C-16T	intergenic_variant	GENE_contig1_40022_40786-GENE_contig1_41200_43302	0/0	0/0	0/1	0/0	0/0
contig1	131753	NA	AC	A	A-2C	intergenic_variant	GENE_contig1_127983_128969-GENE_contig1_131784_133088	0/0	0/0	0/1	0/1	0/1
contig1	131757	NA	AC	A	A-2C	intergenic_variant	GENE_contig1_127983_128969-GENE_contig1_131784_133088	0/0	0/1	0/1	0/1	0/1
contig1	137801	NA	GT	G	5T-G-16T	intergenic_variant	GENE_contig1_135535_136953-GENE_contig1_137887_140382	0/0	0/0	0/0	0/0	0/1
contig1	181777	NA	AT	A	3T-A-18T	intergenic_variant	GENE_contig1_180378_181604-GENE_contig1_182699_183775	0/0	0/0	0/1	0/0	0/0
contig1	181904	NA	CA	C	2A-C-14A	intergenic_variant	GENE_contig1_180378_181604-GENE_contig1_182699_183775	0/0	0/0	0/1	0/0	0/0
contig1	305282	NA	CA	C	C-17A	intergenic_variant	GENE_contig1_302691_304934-GENE_contig1_305378_306721	0/0	0/1	0/1	0/1	0/0
contig1	322385	NA	AT	A	6T-A-15T	intergenic_variant	GENE_contig1_321141_322319-GENE_contig1_322483_323982	0/0	0/0	0/0	0/1	0/0
contig1	448929	NA	AG	A	3A	intergenic_variant	GENE_contig1_447915_448358-GENE_contig1_449036_449440	0/0	0/0	0/0	0/1	0/1
contig1	521094	NA	CA	C	C-5A	intergenic_variant	GENE_contig1_517572_517982-GENE_contig1_522465_525614	0/0	0/0	0/0	0/1	0/0
contig1	576083	NA	CT	C	2T-C-14T	intergenic_variant	GENE_contig1_573997_574896-GENE_contig1_576215_576898	0/0	0/0	0/0	0/1	0/0
contig1	599640	NA	CA	C	3T-C-14A	intergenic_variant	GENE_contig1_598387_599499-GENE_contig1_602480_606559	0/0	0/0	0/1	0/0	0/0
contig1	612560	NA	GA	G	4A-G-20A	intergenic_variant	GENE_contig1_610635_612203-GENE_contig1_613098_615977	0/0	0/0	0/1	0/0	0/0
contig1	634847	NA	GA	G	3T-G-20A	intergenic_variant	GENE_contig1_630531_632900-GENE_contig1_634926_636203	0/0	0/0	0/1	0/0	0/0
contig1	693393	NA	CA	C	C-16A	intergenic_variant	GENE_contig1_692621_693325-GENE_contig1_693793_695241	0/0	0/0	0/0	0/1	0/0
contig1	693640	NA	AT	A	A-14T	intergenic_variant	GENE_contig1_692621_693325-GENE_contig1_693793_695241	0/0	0/0	0/0	0/1	0/0
contig1	700062	NA	CA	C	2C-C-15A	intergenic_variant	GENE_contig1_698637_699845-GENE_contig1_700206_702020	0/0	0/0	0/0	0/1	0/0
contig1	708020	NA	GT	G	4T-G-16T	intergenic_variant	GENE_contig1_705043_705670-GENE_contig1_708312_709976	0/0	0/0	0/0	0/1	0/0
contig1	721253	NA	CT	C	2T-C-17T	intergenic_variant	GENE_contig1_719422_720522-GENE_contig1_721620_722189	0/0	0/0	0/0	0/1	0/0
contig1	758083	NA	CA	C	C-2A	intergenic_variant	GENE_contig1_754648_755214-GENE_contig1_759725_760117	0/0	0/0	0/1	0/0	0/0
contig1	793160	NA	GA	G	G-15A	intergenic_variant	GENE_contig1_791456_792748-GENE_contig1_793244_795319	0/0	0/1	0/0	0/0	0/1
contig1	795382	NA	GA	G	G-6A	intergenic_variant	GENE_contig1_793244_795319-GENE_contig1_795981_797372	0/0	0/1	0/0	0/1	0/1
contig1	864927	NA	CT	C	3T-C-13T	intergenic_variant	GENE_contig1_863358_864404-GENE_contig1_866722_868008	0/0	0/0	0/1	0/1	0/1
contig1	899110	NA	GA	G	2A-G-14A	intergenic_variant	GENE_contig1_889212_890822-GENE_contig1_899817_901973	0/0	0/0	0/1	0/1	0/1
contig1	928338	NA	TA	T	T-20A	intergenic_variant	GENE_contig1_925154_926470-GENE_contig1_933996_935136	0/0	0/0	0/1	0/0	0/1
contig1	956860	NA	AT	A	2A-A-20T	intergenic_variant	GENE_contig1_953427_956465-GENE_contig1_957664_958869	0/0	0/1	0/1	0/0	0/1
contig1	964514	NA	TA	T	3A-T-16A	intergenic_variant	GENE_contig1_963593_964459-GENE_contig1_966385_967125	0/0	0/1	0/1	0/1	0/1
contig1	1024384	NA	CT	C	2T-C	intergenic_variant	GENE_contig1_1021376_1021752-GENE_contig1_1025742_1033172	0/0	0/0	0/1	0/0	0/0
contig1	1036120	NA	CT	C	C-15T	intergenic_variant	GENE_contig1_1025742_1033172-GENE_contig1_1036456_1038882	0/0	0/0	0/1	0/0	0/0
contig1	1121015	NA	GA	G	G-14A	intergenic_variant	GENE_contig1_1119142_1120929-GENE_contig1_1121122_1121601	0/0	0/0	0/1	0/1	0/0
contig1	1142906	NA	GA	G	3T-G-16A	intergenic_variant	GENE_contig1_1141021_1142835-GENE_contig1_1143282_1143737	0/0	0/0	0/1	0/1	0/0
contig1	1281604	NA	CA	C	2G-C-20A	intergenic_variant	GENE_contig1_1274883_1281494-GENE_contig1_1282548_1284377	0/0	0/0	0/1	0/1	0/0
contig1	1511983	NA	AT	A	5T-A-14T	intergenic_variant	GENE_contig1_1511304_1511849-GENE_contig1_1512233_1514392	0/0	0/1	0/0	0/1	0/1
contig1	1574730	NA	AT	A	A-13T	intergenic_variant	GENE_contig1_1573886_1574557-GENE_contig1_1574801_1576828	0/0	0/1	0/1	0/1	0/1
contig1	1642665	NA	GA	G	G-14A	intergenic_variant	GENE_contig1_1641966_1642628-GENE_contig1_1643014_1644366	0/0	0/1	0/0	0/1	0/1
contig1	1664255	NA	TA	T	2C-T-15A	intergenic_variant	GENE_contig1_1661957_1664008-GENE_contig1_1664427_1664891	0/0	0/1	0/1	0/1	0/0
contig1	1690462	NA	GA	G	G-16A	intergenic_variant	GENE_contig1_1688139_1689362-GENE_contig1_1690735_1692205	0/0	0/1	0/1	0/1	0/1
contig1	1703827	NA	CT	C	5T-C-12T	intergenic_variant	GENE_contig1_1697727_1703492-GENE_contig1_1704667_1705344	0/0	0/0	0/0	0/1	0/1
contig1	1777735	NA	AC	A	A-10C	intergenic_variant	GENE_contig1_1776204_1777316-GENE_contig1_1777866_1778252	0/0	0/1	0/1	0/1	0/1
contig1	1823272	NA	AT	A	A-14T	intergenic_variant	GENE_contig1_1822478_1823188-GENE_contig1_1823729_1825012	0/0	0/0	0/1	0/1	0/1
contig1	1832364	NA	AT	A	A-14T	intergenic_variant	GENE_contig1_1831144_1831476-GENE_contig1_1833380_1834936	0/0	0/0	0/0	0/1	0/0
contig1	1889411	NA	AT	A	A-13T	intergenic_variant	GENE_contig1_1887522_1889348-GENE_contig1_1890111_1891496	0/0	0/0	0/1	0/0	0/0
contig1	1921273	NA	CA	C	C-13A	intergenic_variant	GENE_contig1_1919441_1920952-GENE_contig1_1922160_1923875	0/0	0/0	0/1	0/1	0/1
contig1	2048715	NA	GA	G	2T-G-3A	intergenic_variant	GENE_contig1_2039784_2041514-GENE_contig1_2052101_2052405	0/0	0/0	0/1	0/0	0/0
contig1	2048719	NA	TA	T	3A-T	intergenic_variant	GENE_contig1_2039784_2041514-GENE_contig1_2052101_2052405	0/0	0/1	0/0	0/0	0/0
contig1	2048736	NA	GC	G	2T-G	intergenic_variant	GENE_contig1_2039784_2041514-GENE_contig1_2052101_2052405	0/0	0/0	0/1	0/0	0/0
contig1	2048838	NA	AG	A	3A	intergenic_variant	GENE_contig1_2039784_2041514-GENE_contig1_2052101_2052405	0/0	0/0	0/1	0/0	0/0
contig1	2050983	NA	TA	T	2A-T	intergenic_variant	GENE_contig1_2039784_2041514-GENE_contig1_2052101_2052405	0/0	0/0	0/0	0/1	0/0
contig1	2051012	NA	AT	A	3A	intergenic_variant	GENE_contig1_2039784_2041514-GENE_contig1_2052101_2052405	0/0	0/0	0/0	0/1	0/0
contig1	2053373	NA	TA	T	2A-T-18A	intergenic_variant	GENE_contig1_2052700_2053342-GENE_contig1_2055004_2063055	0/0	0/0	0/0	0/1	0/0
contig1	2083692	NA	GA	G	G-15A	intergenic_variant	GENE_contig1_2082044_2083239-GENE_contig1_2084001_2089043	0/0	0/0	0/0	0/1	0/0
contig1	2102638	NA	AT	A	A-16T	intergenic_variant	GENE_contig1_2101919_2102638-GENE_contig1_2103528_2104961	0/0	0/1	0/0	0/0	0/0
contig1	2131980	NA	CA	C	2A-C-14A	intergenic_variant	GENE_contig1_2129679_2131055-GENE_contig1_2133001_2138169	0/0	0/0	0/1	0/0	0/0
contig1	2171008	NA	GT	G	G-14T	intergenic_variant	GENE_contig1_2169102_2170808-GENE_contig1_2172133_2172747	0/0	0/0	0/1	0/0	0/0
contig1	2280120	NA	AT	A	2C-A-12T	intergenic_variant	GENE_contig1_2277552_2279436-GENE_contig1_2281692_2282732	0/0	0/1	0/0	0/0	0/0
contig1	2341222	NA	CT	C	C-14T	intergenic_variant	GENE_contig1_2331013_2340819-GENE_contig1_2341397_2342752	0/0	0/0	0/0	0/1	0/0
contig1	2412053	NA	CA	C	C-16A	intergenic_variant	GENE_contig1_2408859_2411219-GENE_contig1_2412122_2412844	0/0	0/1	0/0	0/0	0/0
contig1	2531365	NA	AT	A	A-2T	intergenic_variant	GENE_contig1_2529404_2529856-GENE_contig1_2533999_2535355	0/0	0/1	0/0	0/0	0/0
contig2	2558	NA	GA	G	G-12A	intergenic_variant	GENE_contig2_1_529-GENE_contig2_2642_3868	0/0	0/1	0/0	0/0	0/0
contig2	79359	NA	CA	C	C-16A	intergenic_variant	GENE_contig2_78017_79306-GENE_contig2_79494_80786	0/0	0/1	0/0	0/0	0/0
contig2	161623	NA	CA	C	C-16A	intergenic_variant	GENE_contig2_160775_161347-GENE_contig2_163658_163900	0/0	0/0	0/1	0/0	0/0
contig2	164811	NA	TA	T	T-17A	intergenic_variant	GENE_contig2_163658_163900-GENE_contig2_168353_170518	0/0	0/0	0/0	0/0	0/1
contig2	165253	NA	CT	C	4T-C-11T	intergenic_variant	GENE_contig2_163658_163900-GENE_contig2_168353_170518	0/0	0/0	0/0	0/0	0/1
contig2	167128	NA	GA	G	G-16A	intergenic_variant	GENE_contig2_163658_163900-GENE_contig2_168353_170518	0/0	0/0	0/0	0/1	0/0
contig2	195358	NA	GA	G	2T-G-16A	intergenic_variant	GENE_contig2_190325_191983-GENE_contig2_196703_199252	0/0	0/0	0/0	0/0	0/1
contig2	268390	NA	AT	A	A-2T	intergenic_variant	GENE_contig2_263330_266335-GENE_contig2_273736_275592	0/0	0/1	0/1	0/1	0/1
contig2	269146	NA	CT	C	3T-C	intergenic_variant	GENE_contig2_263330_266335-GENE_contig2_273736_275592	0/0	0/1	0/1	0/1	0/1
contig2	333477	NA	CA	C	C-4A	intergenic_variant	GENE_contig2_329232_330224-GENE_contig2_344206_349027	0/0	0/1	0/0	0/0	0/0
contig2	336648	NA	TG	T	3T	intergenic_variant	GENE_contig2_329232_330224-GENE_contig2_344206_349027	0/0	0/1	0/1	0/1	0/1
contig2	336664	NA	GT	G	2A-G-5T	intergenic_variant	GENE_contig2_329232_330224-GENE_contig2_344206_349027	0/0	0/1	0/1	0/1	0/1
contig2	336669	NA	TC	T	4T-T-2C	intergenic_variant	GENE_contig2_329232_330224-GENE_contig2_344206_349027	0/0	0/0	0/0	0/1	0/0
contig2	336718	NA	GT	G	3T-G	intergenic_variant	GENE_contig2_329232_330224-GENE_contig2_344206_349027	0/0	0/1	0/1	0/1	0/1
contig2	336767	NA	AG	A	A-2G	intergenic_variant	GENE_contig2_329232_330224-GENE_contig2_344206_349027	0/0	0/0	0/1	0/0	0/1
contig2	370365	NA	CT	C	2A-C-4T	intergenic_variant	GENE_contig2_368614_369069-GENE_contig2_372794_377239	0/0	0/0	0/0	0/1	0/1
contig2	370425	NA	TA	T	T-5A	intergenic_variant	GENE_contig2_368614_369069-GENE_contig2_372794_377239	0/0	0/1	0/1	0/1	0/0
contig2	371576	NA	GA	G	G-4A	intergenic_variant	GENE_contig2_368614_369069-GENE_contig2_372794_377239	0/0	0/0	0/0	0/1	0/0
contig2	385889	NA	GA	G	G-15A	intergenic_variant	GENE_contig2_384593_385702-GENE_contig2_386057_387109	0/0	0/0	0/0	0/1	0/0
contig2	398466	NA	AT	A	A-20T	intergenic_variant	GENE_contig2_396888_398337-GENE_contig2_398541_399647	0/0	0/0	0/1	0/1	0/0
contig2	423302	NA	CT	C	2T-C-14T	intergenic_variant	GENE_contig2_421407_422783-GENE_contig2_423448_426234	0/0	0/0	0/1	0/1	0/0
contig2	506815	NA	GA	G	7A-G-12A	intergenic_variant	GENE_contig2_505185_506630-GENE_contig2_507505_508278	0/0	0/1	0/0	0/1	0/1
contig2	520360	NA	GA	G	G-17A	intergenic_variant	GENE_contig2_519361_520266-GENE_contig2_521846_523627	0/0	0/1	0/0	0/1	0/1
contig2	546017	NA	AT	A	5T-A-14T	intergenic_variant	GENE_contig2_545043_545996-GENE_contig2_554576_557428	0/0	0/1	0/0	0/1	0/1
contig2	574386	g1344.t1	GA	G	G-2A	frameshift_variant	g1344.t1	0/0	0/1	0/1	0/1	0/1
contig2	574399	g1344.t1	CT	C	4T-C	splice_region_variant&intron_variant	g1344.t1	0/0	0/0	0/1	0/1	0/0
contig2	599185	NA	GA	G	G-12A	intergenic_variant	GENE_contig2_595466_597511-GENE_contig2_599471_602257	0/0	0/1	0/1	0/1	0/1
contig2	686498	NA	CA	C	C-20A	intergenic_variant	GENE_contig2_673861_676038-GENE_contig2_687100_689331	0/0	0/0	0/1	0/0	0/0
contig2	689362	NA	AT	A	A-16T	intergenic_variant	GENE_contig2_687100_689331-GENE_contig2_690064_690930	0/0	0/1	0/0	0/1	0/1
contig2	691134	NA	GA	G	2A-G-14A	intergenic_variant	GENE_contig2_690064_690930-GENE_contig2_691250_691719	0/0	0/0	0/1	0/0	0/1
contig2	716998	NA	GC	G	G-2C	intergenic_variant	GENE_contig2_714374_714850-GENE_contig2_719809_721131	0/0	0/0	0/1	0/1	0/0
contig2	786383	NA	CA	C	2A-C-14A	intergenic_variant	GENE_contig2_782833_783978-GENE_contig2_786667_788436	0/0	0/1	0/1	0/1	0/1
contig2	816581	NA	AT	A	2A-A-20T	intergenic_variant	GENE_contig2_815273_816568-GENE_contig2_816725_817711	0/0	0/1	0/1	0/1	0/0
contig2	863389	NA	GA	G	4A-G-17A	intergenic_variant	GENE_contig2_860234_863179-GENE_contig2_863506_864030	0/0	0/1	0/1	0/1	0/0
contig2	867442	NA	AT	A	A-15T	intergenic_variant	GENE_contig2_866851_867384-GENE_contig2_869886_870731	0/0	0/1	0/1	0/1	0/1
contig2	869622	NA	GA	G	3A-G-15A	intergenic_variant	GENE_contig2_866851_867384-GENE_contig2_869886_870731	0/0	0/1	0/1	0/1	0/1
contig2	916240	NA	AT	A	5T-A-20T	intergenic_variant	GENE_contig2_913484_914116-GENE_contig2_916758_917279	0/0	0/0	0/0	0/1	0/1
contig2	917405	NA	CA	C	3T-C-17A	intergenic_variant	GENE_contig2_916758_917279-GENE_contig2_917596_918636	0/0	0/0	0/1	0/0	0/0
contig2	926100	NA	AC	A	A-11C	intergenic_variant	GENE_contig2_921824_925024-GENE_contig2_927343_928587	0/0	0/1	0/0	0/0	0/0
contig2	928635	NA	AT	A	A-13T	intergenic_variant	GENE_contig2_927343_928587-GENE_contig2_928766_930007	0/0	0/0	0/1	0/1	0/0
contig2	949540	NA	GA	G	G-13A	intergenic_variant	GENE_contig2_944929_946413-GENE_contig2_950960_953131	0/0	0/1	0/0	0/0	0/0
contig2	1009115	NA	AT	A	6T-A-16T	intergenic_variant	GENE_contig2_1008454_1009059-GENE_contig2_1010145_1013741	0/0	0/1	0/0	0/1	0/0
contig2	1022787	NA	GA	G	3T-G-18A	intergenic_variant	GENE_contig2_1021274_1022602-GENE_contig2_1022905_1025817	0/0	0/0	0/1	0/1	0/1
contig2	1057053	NA	AT	A	2G-A-17T	intergenic_variant	GENE_contig2_1056074_1056943-GENE_contig2_1057641_1057853	0/0	0/0	0/0	0/1	0/0
contig2	1073923	NA	AT	A	2T-A-14T	intergenic_variant	GENE_contig2_1072940_1073755-GENE_contig2_1074136_1077213	0/0	0/0	0/1	0/1	0/1
contig2	1124925	NA	GA	G	2T-G-16A	intergenic_variant	GENE_contig2_1123550_1124860-GENE_contig2_1125130_1126557	0/0	0/1	0/1	0/1	0/1
contig2	1141340	NA	AT	A	A-18T	intergenic_variant	GENE_contig2_1136168_1140988-GENE_contig2_1142332_1142997	0/0	0/1	0/1	0/1	0/1
contig2	1149709	NA	GA	G	2C-G-20A	intergenic_variant	GENE_contig2_1147037_1148506-GENE_contig2_1149913_1150752	0/0	0/0	0/1	0/0	0/0
contig2	1155814	NA	CA	C	C-18A	intergenic_variant	GENE_contig2_1154275_1155726-GENE_contig2_1155893_1156846	0/0	0/0	0/0	0/1	0/0
contig2	1169143	NA	CA	C	4A-C-20A	intergenic_variant	GENE_contig2_1165828_1169064-GENE_contig2_1170449_1170784	0/0	0/0	0/0	0/1	0/0
contig2	1202478	NA	CA	C	C-17A	intergenic_variant	GENE_contig2_1196035_1197684-GENE_contig2_1202836_1206450	0/0	0/0	0/0	0/0	0/1
contig2	1209834	NA	CA	C	C-20A	intergenic_variant	GENE_contig2_1207367_1209685-GENE_contig2_1210849_1211555	0/0	0/1	0/1	0/1	0/1
contig2	1230941	NA	TG	T	T-10G	intergenic_variant	GENE_contig2_1226012_1229641-GENE_contig2_1231156_1232379	0/0	0/1	0/1	0/1	0/0
contig2	1269268	NA	GA	G	G-14A	intergenic_variant	GENE_contig2_1268613_1269146-GENE_contig2_1269509_1271284	0/0	0/0	0/0	0/1	0/0
contig2	1281882	NA	TA	T	3T-T-16A	intergenic_variant	GENE_contig2_1280037_1281674-GENE_contig2_1282088_1283068	0/0	0/0	0/0	0/1	0/0
contig2	1287375	NA	GT	G	G-15T	intergenic_variant	GENE_contig2_1285786_1287264-GENE_contig2_1287649_1289754	0/0	0/0	0/0	0/1	0/0
contig2	1313895	NA	GT	G	G-13T	intergenic_variant	GENE_contig2_1310416_1312098-GENE_contig2_1314169_1316337	0/0	0/0	0/1	0/0	0/0
contig2	1319377	NA	GT	G	G-13T	intergenic_variant	GENE_contig2_1314169_1316337-GENE_contig2_1326081_1328033	0/0	0/0	0/0	0/0	0/1
contig2	1334795	NA	AC	A	A-2C	intergenic_variant	GENE_contig2_1332076_1333221-GENE_contig2_1335555_1335779	0/0	0/0	0/0	0/0	0/1
contig2	1364655	NA	TA	T	2T-T-20A	intergenic_variant	GENE_contig2_1362559_1364637-GENE_contig2_1364845_1367241	0/0	0/0	0/0	0/0	0/1
contig2	1371943	NA	AT	A	6A-A-14T	intergenic_variant	GENE_contig2_1368274_1370667-GENE_contig2_1372532_1375426	0/0	0/0	0/0	0/0	0/1
contig2	1395787	NA	AT	A	4T-A-15T	intergenic_variant	GENE_contig2_1391255_1393198-GENE_contig2_1395905_1398121	0/0	0/0	0/1	0/0	0/1
contig2	1398871	NA	GA	G	G-20A	intergenic_variant	GENE_contig2_1398200_1398667-GENE_contig2_1398983_1400584	0/0	0/0	0/1	0/0	0/0
contig2	1408844	NA	CT	C	3T-C-14T	intergenic_variant	GENE_contig2_1404043_1408728-GENE_contig2_1408977_1409330	0/0	0/0	0/1	0/0	0/0
contig2	1437593	NA	GT	G	2A-G-14T	intergenic_variant	GENE_contig2_1435890_1437320-GENE_contig2_1437917_1439515	0/0	0/1	0/1	0/1	0/0
contig2	1452762	NA	GT	G	9T-G-14T	intergenic_variant	GENE_contig2_1450966_1452573-GENE_contig2_1453099_1454817	0/0	0/1	0/1	0/1	0/0
contig2	1464485	NA	GA	G	G-14A	intergenic_variant	GENE_contig2_1463212_1464412-GENE_contig2_1464884_1465291	0/0	0/0	0/1	0/0	0/0
contig2	1474730	NA	AT	A	4T-A-12T	intergenic_variant	GENE_contig2_1473177_1474685-GENE_contig2_1476309_1478006	0/0	0/0	0/0	0/0	0/1
contig2	1475515	NA	GA	G	G-20A	intergenic_variant	GENE_contig2_1473177_1474685-GENE_contig2_1476309_1478006	0/0	0/0	0/0	0/0	0/1
contig2	1478188	NA	GA	G	G-17A	intergenic_variant	GENE_contig2_1476309_1478006-GENE_contig2_1478274_1483754	0/0	0/0	0/1	0/0	0/0
contig2	1511882	NA	GA	G	3T-G-13A	intergenic_variant	GENE_contig2_1509151_1511784-GENE_contig2_1513559_1514707	0/0	0/0	0/1	0/1	0/0
contig2	1526757	NA	CA	C	5A-C-13A	intergenic_variant	GENE_contig2_1525535_1526362-GENE_contig2_1526928_1527779	0/0	0/0	0/1	0/0	0/1
contig2	1530638	NA	TA	T	3A-T-17A	intergenic_variant	GENE_contig2_1528551_1530554-GENE_contig2_1531776_1535555	0/0	0/0	0/0	0/1	0/0
contig2	1542156	NA	CA	C	3A-C-14A	intergenic_variant	GENE_contig2_1539899_1542112-GENE_contig2_1544652_1545125	0/0	0/0	0/0	0/1	0/0
contig3	33722	NA	GT	G	G-16T	intergenic_variant	GENE_contig3_32229_33554-GENE_contig3_33895_35742	0/1	0/1	0/1	0/1	0/0
contig3	39388	NA	CA	C	C-16A	intergenic_variant	GENE_contig3_38313_39248-GENE_contig3_39512_40396	0/1	0/1	0/1	0/1	0/0
contig3	134826	NA	GT	G	G-13T	intergenic_variant	GENE_contig3_133939_134591-GENE_contig3_134925_136601	0/1	1/1	0/1	0/1	0/1
contig3	144760	NA	CA	C	C-3A	intergenic_variant	GENE_contig3_139857_141830-GENE_contig3_146745_148376	0/1	0/1	0/1	0/1	0/0
contig3	280959	NA	CA	C	3A-C-12A	intergenic_variant	GENE_contig3_278646_279416-GENE_contig3_281075_281498	0/1	0/1	0/0	0/0	0/0
contig3	403036	NA	CT	C	10T-C-20T	intergenic_variant	GENE_contig3_399545_401962-GENE_contig3_416047_418632	0/1	0/1	0/0	0/0	0/0
contig3	413987	NA	CT	C	C-12T	intergenic_variant	GENE_contig3_399545_401962-GENE_contig3_416047_418632	0/1	0/0	0/1	0/0	0/0
contig3	656443	NA	GC	G	G-2C	intergenic_variant	GENE_contig3_649036_650097-GENE_contig3_657010_657441	0/1	0/1	1/1	1/1	0/1
contig3	674840	NA	TA	T	T-17A	intergenic_variant	GENE_contig3_669637_670479-GENE_contig3_674965_676548	0/1	1/1	0/1	0/1	0/1
contig3	688113	NA	TA	T	T-12A	intergenic_variant	GENE_contig3_685919_687433-GENE_contig3_690332_690712	0/1	0/1	0/0	0/0	0/0
contig3	699087	NA	CA	C	2A-C-12A	intergenic_variant	GENE_contig3_696859_698988-GENE_contig3_700954_701487	0/1	0/1	0/1	0/1	0/0
contig3	716512	NA	CA	C	C-13A	intergenic_variant	GENE_contig3_715829_716443-GENE_contig3_717253_718524	0/1	0/1	0/0	0/0	0/0
contig3	768574	g2074.t1	GA	G	G-2A	frameshift_variant	g2074.t1	0/1	0/1	0/0	0/0	0/0
contig3	812323	NA	AT	A	A-17T	intergenic_variant	GENE_contig3_809495_811423-GENE_contig3_812426_812968	0/1	1/1	0/1	0/1	0/1
contig3	1041841	NA	GA	G	G-12A	intergenic_variant	GENE_contig3_1040969_1041529-GENE_contig3_1046475_1047794	0/1	0/1	0/1	0/0	0/1
contig3	1115390	NA	CT	C	4T-C-14T	intergenic_variant	GENE_contig3_1113583_1114290-GENE_contig3_1115524_1115880	0/1	0/1	0/0	0/0	0/0
contig3	1121409	NA	CT	C	10C-C-9T	intergenic_variant	GENE_contig3_1116436_1120017-GENE_contig3_1123648_1124346	0/1	0/1	0/0	0/0	0/0
contig3	1218994	g2251.t1	AG	A	A-2G	frameshift_variant	g2251.t1	0/1	0/1	1/1	1/1	0/1
contig3	1222535	NA	CT	C	2C-C-3T	intergenic_variant	GENE_contig3_1218976_1220462-GENE_contig3_1226380_1227873	0/1	0/1	0/1	0/1	0/0
contig3	1223180	NA	GA	G	G-3A	intergenic_variant	GENE_contig3_1218976_1220462-GENE_contig3_1226380_1227873	0/1	0/1	0/0	0/1	0/0
contig3	1225858	NA	GT	G	G-3T	intergenic_variant	GENE_contig3_1218976_1220462-GENE_contig3_1226380_1227873	0/1	0/1	0/1	0/0	0/1
contig3	1232991	NA	CA	C	C-6A	intergenic_variant	GENE_contig3_1231579_1232952-GENE_contig3_1234480_1235982	0/1	0/0	0/1	0/1	0/0
contig3	1233244	NA	AT	A	A-5T	intergenic_variant	GENE_contig3_1231579_1232952-GENE_contig3_1234480_1235982	0/1	1/1	1/1	0/1	0/1
contig3	1270669	NA	TC	T	T-3C	intergenic_variant	GENE_contig3_1268835_1270544-GENE_contig3_1270811_1272121	0/1	0/1	0/0	0/0	0/0
contig3	1270721	NA	AC	A	2C-A	intergenic_variant	GENE_contig3_1268835_1270544-GENE_contig3_1270811_1272121	0/1	0/1	0/0	0/0	0/0
contig4	130816	NA	GA	G	G-17A	intergenic_variant	GENE_contig4_129761_130507-GENE_contig4_131801_132337	0/1	0/0	0/0	0/0	0/0
contig4	135064	NA	GA	G	5G	intergenic_variant	GENE_contig4_131801_132337-GENE_contig4_140746_142719	0/1	0/0	0/0	0/0	0/0
contig4	195513	NA	TA	T	T-2A	intergenic_variant	GENE_contig4_193373_195025-GENE_contig4_196600_197568	0/1	0/1	0/1	0/1	0/0
contig4	199166	NA	CA	C	C-14A	intergenic_variant	GENE_contig4_196600_197568-GENE_contig4_199306_201000	0/1	0/0	0/0	0/1	0/1
contig4	202052	NA	TA	T	T-13A	intergenic_variant	GENE_contig4_199306_201000-GENE_contig4_203227_206853	0/1	0/0	0/1	0/1	0/1
contig4	207491	NA	CG	C	C-11G	intergenic_variant	GENE_contig4_203227_206853-GENE_contig4_208246_209406	0/1	0/0	0/1	0/1	0/1
contig4	215390	NA	GT	G	2A-G-15T	intergenic_variant	GENE_contig4_213753_214931-GENE_contig4_216140_218797	0/1	0/0	0/1	0/1	0/1
contig4	271366	NA	GA	G	G-17A	intergenic_variant	GENE_contig4_270068_271285-GENE_contig4_271503_273863	0/1	0/0	0/1	0/1	0/1
contig4	281398	NA	AT	A	2T-A	intergenic_variant	GENE_contig4_280587_281195-GENE_contig4_282577_284619	0/1	0/0	0/0	0/0	0/0
contig4	304493	NA	GT	G	G-11T	intergenic_variant	GENE_contig4_300889_302073-GENE_contig4_311046_312116	0/1	0/0	0/0	0/0	0/0
contig4	304652	NA	CA	C	2A-C-18A	intergenic_variant	GENE_contig4_300889_302073-GENE_contig4_311046_312116	0/1	0/0	0/0	0/0	0/0
contig4	330298	NA	CA	C	C-11A	intergenic_variant	GENE_contig4_329663_330220-GENE_contig4_330390_330953	0/1	0/0	0/1	0/1	0/1
contig4	404591	NA	GT	G	3T-G-20T	intergenic_variant	GENE_contig4_400756_403635-GENE_contig4_404841_405722	0/1	0/0	0/1	0/0	0/0
contig4	410885	NA	GA	G	G-18A	intergenic_variant	GENE_contig4_409298_410740-GENE_contig4_410960_412672	0/1	0/0	0/1	0/0	0/0
contig4	413295	NA	CT	C	C-12T	intergenic_variant	GENE_contig4_412740_413243-GENE_contig4_413876_414706	0/1	0/0	0/1	0/0	0/0
contig4	463851	NA	GA	G	G-14A	intergenic_variant	GENE_contig4_461478_462485-GENE_contig4_464471_468316	0/1	0/0	0/1	0/0	0/0
contig4	472524	NA	AT	A	A-11T	intergenic_variant	GENE_contig4_471924_472445-GENE_contig4_472834_473391	0/1	0/0	0/1	0/0	0/0
contig4	514503	NA	CT	C	3T-C-14T	intergenic_variant	GENE_contig4_512108_513613-GENE_contig4_514779_516827	0/1	0/0	0/0	0/1	0/0
contig4	560658	NA	CA	C	C-14A	intergenic_variant	GENE_contig4_557817_560459-GENE_contig4_561107_561982	0/1	0/0	0/0	0/1	0/0
contig4	730222	NA	AT	A	A-15T	intergenic_variant	GENE_contig4_729698_730180-GENE_contig4_730823_731632	0/1	0/0	0/0	0/0	0/0
contig4	734167	NA	GA	G	3A-G-12A	intergenic_variant	GENE_contig4_733279_734043-GENE_contig4_734262_735104	0/1	0/0	0/0	0/0	0/0
contig4	784618	g2639.t1	GA	G	G-2A	frameshift_variant	g2639.t1	0/1	0/0	0/0	0/0	0/0
contig4	784631	g2639.t1	AT	A	3A	frameshift_variant	g2639.t1	0/1	0/0	0/0	0/0	0/0
contig4	784667	g2639.t1	TG	T	T-2G	frameshift_variant	g2639.t1	0/1	0/0	0/0	0/0	0/0
contig4	888127	NA	CA	C	3A-C-12A	intergenic_variant	GENE_contig4_882404_886681-GENE_contig4_888844_890712	0/1	1/1	0/1	0/1	0/1
contig4	1025282	NA	AT	A	A-16T	intergenic_variant	GENE_contig4_1024295_1025157-GENE_contig4_1025501_1026475	0/1	0/1	0/0	0/1	0/0
contig4	1066700	NA	GA	G	G-20A	intergenic_variant	GENE_contig4_1064379_1066172-GENE_contig4_1077526_1079454	0/1	0/1	0/1	0/1	0/0
contig4	1070836	NA	GA	G	2T-G-15A	intergenic_variant	GENE_contig4_1064379_1066172-GENE_contig4_1077526_1079454	0/1	0/0	0/1	0/1	0/1
contig4	1144694	NA	CA	C	2A-C-13A	intergenic_variant	GENE_contig4_1143324_1144583-GENE_contig4_1145483_1146538	0/1	0/0	0/1	0/1	0/1
contig4	1149833	NA	AT	A	3A-A-16T	intergenic_variant	GENE_contig4_1147939_1149279-GENE_contig4_1150042_1151073	0/1	0/0	0/0	0/1	0/0
contig4	1196361	NA	GA	G	2A-G-17A	intergenic_variant	GENE_contig4_1194684_1196252-GENE_contig4_1196641_1198050	0/1	0/1	0/1	0/1	0/0
contig4	1204540	NA	GT	G	6G	intergenic_variant	GENE_contig4_1202952_1204178-GENE_contig4_1205568_1207025	0/1	0/1	0/1	0/1	0/0
contig4	1228501	NA	AT	A	A-15T	intergenic_variant	GENE_contig4_1226678_1228030-GENE_contig4_1228861_1232694	0/1	0/1	0/1	0/1	0/0
contig4	1246124	NA	CA	C	3T-C-14A	intergenic_variant	GENE_contig4_1244002_1245447-GENE_contig4_1246625_1248022	0/1	0/1	0/1	0/1	0/0
contig4	1279032	NA	GT	G	G-14T	intergenic_variant	GENE_contig4_1273321_1278162-GENE_contig4_1281282_1283069	0/1	0/1	0/1	1/1	0/1
contig4	1288784	NA	AT	A	4T-A-20T	intergenic_variant	GENE_contig4_1286925_1287449-GENE_contig4_1288912_1291956	0/1	0/1	0/1	0/1	0/0
contig4	1297877	NA	AG	A	2A-A-11G	intergenic_variant	GENE_contig4_1295246_1295840-GENE_contig4_1301817_1302126	0/1	0/1	0/1	0/1	0/0
contig5	45967	NA	GA	G	3T-G-14A	intergenic_variant	GENE_contig5_43793_45808-GENE_contig5_46087_46680	0/1	1/1	1/1	0/1	0/1
contig5	132868	NA	GA	G	G-19A	intergenic_variant	GENE_contig5_128446_129402-GENE_contig5_133066_136590	0/1	0/1	0/1	0/1	0/0
contig5	254690	NA	CT	C	C-8T	intergenic_variant	GENE_contig5_250256_250645-GENE_contig5_255600_256381	0/1	0/0	0/1	0/1	0/1
contig5	254698	NA	TC	T	8T	intergenic_variant	GENE_contig5_250256_250645-GENE_contig5_255600_256381	0/1	0/0	0/1	0/1	0/1
contig5	278588	NA	AT	A	2A-A-7T	intergenic_variant	GENE_contig5_274976_275587-GENE_contig5_283932_285935	0/1	0/1	0/0	0/0	0/1
contig5	324013	NA	GT	G	G-17T	intergenic_variant	GENE_contig5_320404_322692-GENE_contig5_324852_326192	0/1	0/1	0/0	0/0	0/0
contig5	389481	NA	AT	A	11A	intergenic_variant	GENE_contig5_388630_389374-GENE_contig5_389674_390165	0/1	0/0	0/0	0/0	0/0
contig5	440700	NA	AT	A	A-13T	intergenic_variant	GENE_contig5_439493_439894-GENE_contig5_441213_442280	0/1	0/0	0/0	0/0	0/0
contig5	477992	NA	TA	T	T-17A	intergenic_variant	GENE_contig5_476818_477768-GENE_contig5_485335_486240	0/1	1/1	1/1	1/1	0/1
contig5	478833	NA	CT	C	4T-C-17T	intergenic_variant	GENE_contig5_476818_477768-GENE_contig5_485335_486240	0/1	0/1	0/0	0/0	0/0
contig5	528203	NA	TA	T	T-6A	intergenic_variant	GENE_contig5_526677_528062-GENE_contig5_529110_529982	0/1	1/1	1/1	1/1	0/1
contig5	731811	NA	AT	A	5A-A-15T	intergenic_variant	GENE_contig5_727533_729611-GENE_contig5_736861_738780	0/1	1/1	1/1	0/1	0/1
contig5	755032	NA	AT	A	A-18T	intergenic_variant	GENE_contig5_753902_754954-GENE_contig5_755312_756352	0/1	0/0	0/1	0/1	0/1
contig5	763444	NA	GA	G	G-16A	intergenic_variant	GENE_contig5_760209_762896-GENE_contig5_767443_768225	0/1	0/0	0/1	0/1	0/1
contig5	811554	NA	GT	G	3T-G-16T	intergenic_variant	GENE_contig5_809756_811291-GENE_contig5_811697_813223	0/1	0/1	0/1	0/0	0/0
contig5	832032	NA	TA	T	T-14A	intergenic_variant	GENE_contig5_825673_827625-GENE_contig5_832643_834022	0/1	0/1	0/1	0/0	0/0
contig5	841170	NA	TA	T	T-15A	intergenic_variant	GENE_contig5_839498_840658-GENE_contig5_857261_858763	0/1	0/1	0/1	0/0	0/0
contig5	942504	NA	GT	G	G-13T	intergenic_variant	GENE_contig5_940665_941450-GENE_contig5_944937_945710	0/1	0/1	0/1	0/1	0/0
contig5	1021644	NA	CT	C	C-14T	intergenic_variant	GENE_contig5_1020972_1021400-GENE_contig5_1023029_1023691	0/1	0/1	0/1	0/1	0/0
contig5	1049087	NA	TA	T	T-14A	intergenic_variant	GENE_contig5_1046592_1049021-GENE_contig5_1052248_1053903	0/1	0/1	0/1	0/0	0/1
contig6	1407	NA	CA	C	C-2A	intergenic_variant	CHR_START-GENE_contig6_1562_2659	0/1	1/1	1/1	0/1	1/1
contig6	26527	NA	AT	A	A-4T	intergenic_variant	GENE_contig6_25279_26487-GENE_contig6_26686_27387	0/1	1/1	0/1	1/1	0/1
contig6	148633	g3395.t1	AC	A	2T-A-3C	frameshift_variant	g3395.t1	0/1	0/0	0/0	0/0	0/0
contig6	165929	NA	CA	C	2A-C-17A	intergenic_variant	GENE_contig6_164368_165693-GENE_contig6_166143_167333	0/1	0/0	0/1	0/1	0/1
contig6	172358	NA	CA	C	C-16A	intergenic_variant	GENE_contig6_170972_172156-GENE_contig6_174875_176386	0/1	0/0	0/1	0/1	0/1
contig6	228867	NA	CT	C	4T-C-14T	intergenic_variant	GENE_contig6_224686_226455-GENE_contig6_230428_231384	0/1	0/0	0/1	0/1	0/1
contig6	262067	NA	CA	C	C-16A	intergenic_variant	GENE_contig6_260051_261937-GENE_contig6_262278_264551	0/1	0/1	0/0	0/1	0/0
contig6	311421	NA	AT	A	A-19T	intergenic_variant	GENE_contig6_309507_310844-GENE_contig6_311507_313351	0/1	0/0	0/1	0/0	0/1
contig6	413279	NA	GT	G	G-15T	intergenic_variant	GENE_contig6_407809_409710-GENE_contig6_413441_415879	0/1	0/1	0/1	0/1	0/0
contig6	460316	NA	TA	T	T-14A	intergenic_variant	GENE_contig6_459211_459615-GENE_contig6_460387_460854	0/1	0/0	0/1	0/1	0/1
contig6	500550	NA	GT	G	2C-G-16T	intergenic_variant	GENE_contig6_498972_500390-GENE_contig6_501161_502810	0/1	0/1	1/1	1/1	0/1
contig6	509547	NA	AT	A	2A-A-20T	intergenic_variant	GENE_contig6_508639_509472-GENE_contig6_509648_513931	0/1	1/1	1/1	0/1	0/1
contig6	565744	NA	CT	C	C-9T	intergenic_variant	GENE_contig6_560949_561983-GENE_contig6_567794_569620	0/1	0/1	0/1	0/0	0/0
contig6	654773	NA	TA	T	T-3A	intergenic_variant	GENE_contig6_651949_654123-GENE_contig6_663696_665174	0/1	0/1	0/1	0/0	0/1
contig6	669983	NA	CA	C	3A-C-16A	intergenic_variant	GENE_contig6_669243_669758-GENE_contig6_671056_673353	0/1	0/1	0/1	0/0	0/1
contig6	716751	NA	CT	C	C-15T	intergenic_variant	GENE_contig6_715711_716571-GENE_contig6_716983_718866	0/1	0/1	0/1	0/0	0/1
contig6	768161	NA	CT	C	4T-C-16T	intergenic_variant	GENE_contig6_764953_767058-GENE_contig6_769402_770772	0/1	0/0	0/0	0/0	0/0
contig7	136907	g3761.t1	CA	C	3A-C	frameshift_variant	g3761.t1	0/1	0/0	0/1	0/0	0/1
contig7	136908	g3761.t1	AT	A	A-5T	frameshift_variant	g3761.t1	0/1	0/0	0/1	0/0	0/1
contig7	137232	NA	AC	A	A-3C	intergenic_variant	GENE_contig7_136557_137203-GENE_contig7_141177_142177	0/1	0/1	0/1	1/1	0/1
contig7	389302	NA	CT	C	2T-C-16T	intergenic_variant	GENE_contig7_388215_388533-GENE_contig7_390481_391767	0/1	0/1	1/1	1/1	0/1
contig7	611085	NA	CT	C	5T-C-12T	intergenic_variant	GENE_contig7_608991_610376-GENE_contig7_611403_611909	0/1	0/1	0/1	0/0	0/0
contig7	728692	g4018.t1	GT	G	G-3T	intron_variant	g4018.t1	0/1	0/0	0/1	0/1	0/0
contig7	753734	NA	AT	A	A-9T	intergenic_variant	GENE_contig7_752577_753302-GENE_contig7_754437_756944	0/1	0/1	0/1	0/0	0/1
contig7	770068	NA	CT	C	3T-C-15T	intergenic_variant	GENE_contig7_769227_769904-GENE_contig7_770147_770839	0/1	0/1	0/0	0/0	0/0
contig7	772356	NA	CA	C	C-14A	intergenic_variant	GENE_contig7_770859_771392-GENE_contig7_773218_775062	0/1	0/1	0/0	0/0	0/0
contig7	796404	NA	GT	G	G-13T	intergenic_variant	GENE_contig7_794594_796393-GENE_contig7_796861_798135	0/1	0/1	0/0	0/0	0/1
contig7	819986	NA	GT	G	3A-G-20T	intergenic_variant	GENE_contig7_816907_818634-GENE_contig7_820292_822640	0/1	0/1	0/1	0/1	0/0
contig7	826954	NA	GA	G	2A-G-13A	intergenic_variant	GENE_contig7_826304_826867-GENE_contig7_827085_829151	0/1	0/1	0/1	1/1	0/1
contig7	838496	NA	CA	C	2G-C-14A	intergenic_variant	GENE_contig7_836024_838429-GENE_contig7_839262_842024	0/1	0/1	0/1	0/1	0/0
contig7	879690	NA	CT	C	C-16T	intergenic_variant	GENE_contig7_879174_879635-GENE_contig7_879803_882214	0/1	0/1	0/1	0/1	0/0
contig7	892278	NA	AG	A	A-2G	intergenic_variant	GENE_contig7_889256_891025-CHR_END	0/1	0/1	0/1	0/0	0/1
contig8	100053	NA	AT	A	A-17T	intergenic_variant	GENE_contig8_94958_97663-GENE_contig8_100848_102176	0/1	0/1	1/1	1/1	0/1
contig8	314523	NA	AT	A	A-17T	intergenic_variant	GENE_contig8_314212_314460-GENE_contig8_314701_316359	0/1	0/1	0/0	0/0	0/1
contig8	319078	NA	TA	T	2A-T-17A	intergenic_variant	GENE_contig8_314701_316359-GENE_contig8_323079_324836	0/1	0/1	1/1	1/1	0/1
contig8	351363	NA	CA	C	C-17A	intergenic_variant	GENE_contig8_335094_336134-GENE_contig8_352214_353311	0/1	0/1	0/1	0/1	0/0
contig8	360913	NA	AT	A	2A-A-15T	intergenic_variant	GENE_contig8_359196_360779-GENE_contig8_362616_364343	0/1	0/0	0/0	0/0	0/0
contig8	460207	NA	AT	A	5C-A	intergenic_variant	GENE_contig8_458936_459664-GENE_contig8_464679_466160	0/1	1/1	1/1	1/1	0/1
contig8	460232	NA	CG	C	3T-C	intergenic_variant	GENE_contig8_458936_459664-GENE_contig8_464679_466160	0/1	0/0	0/0	0/1	0/1
contig8	460267	NA	TA	T	T-3A	intergenic_variant	GENE_contig8_458936_459664-GENE_contig8_464679_466160	0/1	0/1	0/0	0/0	0/1
contig8	460281	NA	TA	T	T-2A	intergenic_variant	GENE_contig8_458936_459664-GENE_contig8_464679_466160	0/1	0/0	0/0	0/0	0/0
contig8	460827	NA	CT	C	2A-C	intergenic_variant	GENE_contig8_458936_459664-GENE_contig8_464679_466160	0/1	0/0	0/0	0/0	0/0
contig8	462549	NA	TC	T	T-12C	intergenic_variant	GENE_contig8_458936_459664-GENE_contig8_464679_466160	0/1	0/0	0/0	0/0	0/0
contig8	499966	NA	AT	A	A-20T	intergenic_variant	GENE_contig8_498888_499712-GENE_contig8_501528_502688	0/1	0/0	0/0	0/0	0/0
contig8	574639	NA	CT	C	C-15T	intergenic_variant	GENE_contig8_572572_574044-GENE_contig8_575673_576464	0/1	1/1	0/1	1/1	0/1
contig8	670219	NA	AT	A	A-20T	intergenic_variant	GENE_contig8_667879_670134-GENE_contig8_670349_671128	0/1	1/1	1/1	1/1	0/1
contig8	673245	NA	CT	C	C-2T	intergenic_variant	GENE_contig8_671548_672699-GENE_contig8_673792_674346	0/1	0/0	0/0	0/0	0/0
contig8	673281	NA	AC	A	3T-A-2C	intergenic_variant	GENE_contig8_671548_672699-GENE_contig8_673792_674346	0/1	0/0	0/0	0/0	0/0
contig8	673283	NA	CT	C	C-2T	intergenic_variant	GENE_contig8_671548_672699-GENE_contig8_673792_674346	0/1	0/0	0/0	0/0	0/0
contig8	673307	NA	GA	G	2T-G-2A	intergenic_variant	GENE_contig8_671548_672699-GENE_contig8_673792_674346	0/1	0/0	0/1	0/0	0/1
contig8	736652	NA	AT	A	A-2T	intergenic_variant	GENE_contig8_731140_732762-GENE_contig8_738069_739427	0/1	0/1	0/1	0/0	0/1
contig8	736679	NA	AC	A	A-2C	intergenic_variant	GENE_contig8_731140_732762-GENE_contig8_738069_739427	0/1	0/0	0/0	0/1	0/0
contig9	70587	NA	CA	C	C-18A	intergenic_variant	GENE_contig9_68747_70273-GENE_contig9_70820_71815	0/1	0/0	0/1	0/1	0/0
contig9	128190	NA	CA	C	2A-C-15A	intergenic_variant	GENE_contig9_127370_127951-GENE_contig9_128503_129570	0/1	0/0	0/1	0/1	0/0
contig9	212213	NA	AT	A	A-16T	intergenic_variant	GENE_contig9_205798_207414-GENE_contig9_214472_215263	0/1	1/1	1/1	1/1	0/1
contig9	332872	NA	GT	G	11T-G-13T	intergenic_variant	GENE_contig9_330153_332813-GENE_contig9_332929_333825	0/1	0/0	0/1	0/1	0/0
contig9	363039	NA	AT	A	2A-A-15T	intergenic_variant	GENE_contig9_362123_362974-GENE_contig9_363210_365915	0/1	0/0	0/1	0/0	0/0
contig9	399764	NA	GA	G	G-12A	intergenic_variant	GENE_contig9_395366_396991-GENE_contig9_399782_402967	0/1	0/0	0/1	0/0	0/0
contig9	504316	NA	TA	T	T-15A	intergenic_variant	GENE_contig9_502148_503896-GENE_contig9_504497_507511	1/1	1/1	0/1	1/1	0/1
contig9	586343	NA	CA	C	C-20A	intergenic_variant	GENE_contig9_585797_586255-GENE_contig9_586493_592860	1/1	0/1	1/1	0/1	0/1
contig9	593916	NA	AT	A	5T-A-13T	intergenic_variant	GENE_contig9_592868_593845-GENE_contig9_593979_594683	1/1	0/1	1/1	0/1	0/1
contig9	723028	NA	CA	C	C-15A	intergenic_variant	GENE_contig9_719996_722392-GENE_contig9_723119_724363	1/1	0/1	0/1	1/1	0/1
contig9	767195	NA	CT	C	C-13T	intergenic_variant	GENE_contig9_764972_767041-GENE_contig9_768017_769390	1/1	1/1	1/1	1/1	0/1
contig9	782067	NA	GT	G	2A-G-14T	intergenic_variant	GENE_contig9_780381_781553-GENE_contig9_782524_783286	1/1	1/1	0/1	1/1	0/1
contig10	82503	NA	GT	G	G-15T	intergenic_variant	GENE_contig10_79718_82012-GENE_contig10_83272_83634	1/1	1/1	0/1	0/1	0/1
contig10	107854	NA	TA	T	T-17A	intergenic_variant	GENE_contig10_104286_104573-GENE_contig10_111494_112360	1/1	1/1	1/1	1/1	0/1
contig10	147196	NA	CT	C	3T-C-14T	intergenic_variant	GENE_contig10_145213_146799-GENE_contig10_147908_149530	1/1	1/1	1/1	1/1	0/1
contig10	447948	NA	TC	T	T-2C	intergenic_variant	GENE_contig10_440972_442600-GENE_contig10_451613_453025	1/1	0/1	1/1	0/1	0/1
contig10	448217	NA	TG	T	2G-T	intergenic_variant	GENE_contig10_440972_442600-GENE_contig10_451613_453025	1/1	0/1	1/1	0/1	0/1
contig11	27110	NA	AT	A	2T-A-12T	intergenic_variant	GENE_contig11_26537_27043-GENE_contig11_27672_28691	1/1	1/1	0/1	1/1	0/1
contig11	55238	NA	GT	G	G-12T	intergenic_variant	GENE_contig11_53514_55089-GENE_contig11_55487_57871	1/1	1/1	0/1	1/1	0/1
contig11	66937	NA	GT	G	2T-G-19T	intergenic_variant	GENE_contig11_65556_66935-GENE_contig11_67939_71052	1/1	0/1	1/1	1/1	0/1
contig11	116159	NA	GA	G	G-20A	intergenic_variant	GENE_contig11_113381_116074-GENE_contig11_116413_116916	1/1	1/1	1/1	1/1	0/1
contig11	139776	NA	CA	C	C-12A	intergenic_variant	GENE_contig11_138551_139174-GENE_contig11_139846_140697	1/1	0/1	0/1	0/1	0/1
contig11	150918	NA	GT	G	G-20T	intergenic_variant	GENE_contig11_149157_150758-GENE_contig11_152961_153453	1/1	0/1	0/1	0/1	0/1
contig11	162333	NA	TA	T	T-15A	intergenic_variant	GENE_contig11_160252_161367-GENE_contig11_162398_162904	1/1	1/1	1/1	0/1	0/1
contig11	221191	NA	GT	G	G-17T	intergenic_variant	GENE_contig11_220183_221107-GENE_contig11_221850_225629	1/1	1/1	1/1	1/1	0/1
contig11	282113	NA	GA	G	G-15A	intergenic_variant	GENE_contig11_273295_274914-GENE_contig11_286976_287500	1/1	0/1	0/1	0/1	0/1
contig11	298098	NA	AT	A	8A-A-15T	intergenic_variant	GENE_contig11_296115_297350-GENE_contig11_298240_299481	1/1	1/1	1/1	0/1	0/1
contig11	333182	NA	CA	C	C-12A	intergenic_variant	GENE_contig11_332377_333123-GENE_contig11_333273_333914	1/1	0/1	0/1	1/1	0/1
contig11	333200	NA	AT	A	2A-A-19T	intergenic_variant	GENE_contig11_332377_333123-GENE_contig11_333273_333914	1/1	1/1	1/1	1/1	0/1
contig11	369589	NA	CA	C	C-14A	intergenic_variant	GENE_contig11_367392_369086-GENE_contig11_369725_370312	1/1	1/1	1/1	1/1	0/1
contig11	398146	NA	GA	G	G-17A	intergenic_variant	GENE_contig11_397309_397923-GENE_contig11_398228_399469	1/1	1/1	1/1	1/1	0/1
contig11	412047	NA	CA	C	2A-C-9A	intergenic_variant	GENE_contig11_409575_410687-CHR_END	1/1	1/1	1/1	0/1	1/1
contig12	274644	NA	AT	A	A-15T	intergenic_variant	GENE_contig12_272937_274586-GENE_contig12_274846_275387	1/1	0/1	0/1	0/1	0/1
contig12	276497	NA	CT	C	2T-C-14T	intergenic_variant	GENE_contig12_274846_275387-GENE_contig12_276563_277237	1/1	0/1	0/1	0/1	0/1
contig12	328532	NA	TA	T	2T-T-2A	intergenic_variant	GENE_contig12_324305_325370-GENE_contig12_329268_331961	1/1	0/1	1/1	1/1	0/1
contig12	328534	NA	AT	A	A-3T	intergenic_variant	GENE_contig12_324305_325370-GENE_contig12_329268_331961	1/1	0/1	1/1	1/1	0/1
contig12	345876	NA	TA	T	T-15A	intergenic_variant	GENE_contig12_343622_344986-GENE_contig12_346943_347572	1/1	1/1	0/1	0/1	0/1
contig12	352697	NA	AT	A	5A	intergenic_variant	GENE_contig12_351606_351950-GENE_contig12_361754_363034	1/1	1/1	0/1	0/1	0/1
contig12	360310	NA	TA	T	T-15A	intergenic_variant	GENE_contig12_351606_351950-GENE_contig12_361754_363034	1/1	1/1	1/1	1/1	0/1
contig12	388335	NA	AT	A	2T-A-12T	intergenic_variant	GENE_contig12_387160_388182-GENE_contig12_388463_389995	1/1	1/1	0/1	0/1	0/1
contig13	19893	NA	AT	A	A-16T	intergenic_variant	GENE_contig13_18710_19798-GENE_contig13_19974_21389	1/1	1/1	1/1	1/1	0/1
contig14	90011	NA	AT	A	2A-A-20T	intergenic_variant	GENE_contig14_87816_89153-GENE_contig14_90325_90876	1/1	1/1	1/1	1/1	0/1
contig14	167369	NA	GT	G	2T-G-18T	intergenic_variant	GENE_contig14_165135_166778-GENE_contig14_169349_171598	1/1	1/1	0/1	1/1	0/1
contig14	179241	NA	AT	A	3T-A-14T	intergenic_variant	GENE_contig14_178249_179172-GENE_contig14_179320_180390	1/1	1/1	1/1	1/1	0/1
contig14	318996	NA	CA	C	2T-C	intergenic_variant	GENE_contig14_316408_318120-CHR_END	1/1	1/1	1/1	0/1	0/1
contig15	1439	NA	TC	T	2A-T	intergenic_variant	CHR_START-GENE_contig15_7356_8678	1/1	1/1	1/1	1/1	0/1
contig15	6119	NA	TC	T	T-2C	intergenic_variant	CHR_START-GENE_contig15_7356_8678	1/1	1/1	1/1	1/1	0/1
contig15	54330	NA	GA	G	G-11A	intergenic_variant	GENE_contig15_53700_54197-GENE_contig15_55761_56912	1/1	0/1	0/1	0/1	0/1
contig15	130439	NA	AT	A	A-17T	intergenic_variant	GENE_contig15_128489_130219-GENE_contig15_130539_132257	1/1	0/1	0/1	0/1	0/1
contig15	191329	NA	CA	C	2T-C-14A	intergenic_variant	GENE_contig15_189003_191027-GENE_contig15_193552_194766	1/1	0/1	0/1	0/1	0/1
contig15	233821	NA	TA	T	T-16A	intergenic_variant	GENE_contig15_231927_233668-GENE_contig15_233910_234674	1/1	0/1	0/1	0/1	0/1
contig15	238377	NA	GA	G	2T-G-13A	intergenic_variant	GENE_contig15_235882_236796-GENE_contig15_238694_240418	1/1	0/1	0/1	0/1	0/1
contig16	51992	NA	GA	G	2A-G-16A	intergenic_variant	GENE_contig16_47647_49890-GENE_contig16_52656_55784	1/1	1/1	0/1	1/1	0/1
contig16	116963	NA	AT	A	A-20T	intergenic_variant	GENE_contig16_116225_116908-GENE_contig16_117090_119603	1/1	0/1	0/1	0/1	0/1
contig16	251019	NA	TC	T	T-2C	intergenic_variant	GENE_contig16_249457_250500-CHR_END	1/1	0/1	0/1	0/1	0/1
contig17	53191	NA	CT	C	4T-C-17T	intergenic_variant	GENE_contig17_52080_53139-GENE_contig17_53789_55507	1/1	1/1	0/1	1/1	0/1
contig17	71438	NA	GT	G	G-13T	intergenic_variant	GENE_contig17_68986_69216-GENE_contig17_72216_73607	1/1	1/1	1/1	1/1	0/1
contig17	100585	NA	GT	G	3T-G-16T	intergenic_variant	GENE_contig17_96843_100556-GENE_contig17_102391_103125	1/1	1/1	0/1	1/1	0/1
contig17	130676	NA	CA	C	2T-C-16A	intergenic_variant	GENE_contig17_129225_130394-GENE_contig17_131815_133638	1/1	1/1	1/1	1/1	0/1
contig17	168676	NA	CT	C	C-15T	intergenic_variant	GENE_contig17_165815_167710-GENE_contig17_173797_174270	1/1	1/1	1/1	1/1	0/1
contig18	17673	NA	TA	T	T-13A	intergenic_variant	GENE_contig18_15578_17578-GENE_contig18_18429_19475	1/1	1/1	1/1	1/1	0/1
contig18	42551	NA	GT	G	G-12T	intergenic_variant	GENE_contig18_40642_40941-GENE_contig18_42985_45021	1/1	1/1	1/1	1/1	0/1
contig19	3952	NA	GA	G	G-19A	intergenic_variant	GENE_contig19_1217_3073-GENE_contig19_4022_5257	1/1	1/1	1/1	1/1	0/1
contig19	54256	NA	CT	C	2T-C-20T	intergenic_variant	GENE_contig19_52487_54145-GENE_contig19_54743_55429	1/1	0/1	1/1	1/1	0/1
contig22	52946	NA	AT	A	A-13T	intergenic_variant	GENE_contig22_52149_52895-GENE_contig22_53162_53485	1/1	1/1	0/1	1/1	0/1
contig25	11117	NA	GT	G	3A-G-14T	intergenic_variant	GENE_contig25_10075_11100-GENE_contig25_11203_11826	1/1	0/1	1/1	1/1	0/1

## Sheet: homopolymer_insertions
Homopolymer_insertion within C. tropicalis
Contig	Position	gene	Mutation		Homopolymer	Variant type	location	Genotype in
			Reference	Alteration				20151105232	20151105233	20160515214	20160515215	20160515216
contig1	376482		C	CT	2C-C-4T	intergenic_variant	GENE_contig1_374323_375681-GENE_contig1_378313_382113	0/0	0/0	0/0	0/1	0/0
contig1	1224225		T	TC	2A-T-9C	intergenic_variant	GENE_contig1_1223498_1223920-GENE_contig1_1224250_1224648	0/0	0/0	0/1	0/1	0/0
contig1	1537426		A	AG	9A	intergenic_variant	GENE_contig1_1535854_1536576-GENE_contig1_1537499_1537837	0/0	0/1	0/1	0/1	0/1
contig1	1608588		A	AT	3A	intergenic_variant	GENE_contig1_1606658_1607113-GENE_contig1_1610525_1611349	0/0	0/1	0/0	0/1	0/1
contig1	1739638		G	GA	G-17A	intergenic_variant	GENE_contig1_1737533_1739518-GENE_contig1_1739823_1741823	0/0	0/0	0/1	0/0	0/1
contig1	1764700		C	CA	2A-C-9A	intergenic_variant	GENE_contig1_1761648_1763552-GENE_contig1_1764906_1766337	0/0	0/0	0/0	0/1	0/1
contig1	2050973		T	TG	2A-T	intergenic_variant	GENE_contig1_2039784_2041514-GENE_contig1_2052101_2052405	0/0	0/0	0/0	0/1	0/1
contig1	2105326		T	TA	T-16A	intergenic_variant	GENE_contig1_2103528_2104961-GENE_contig1_2105343_2106062	0/0	0/1	0/0	0/0	0/1
contig1	2184698		C	CT	4T-C-17T	intergenic_variant	GENE_contig1_2180680_2184606-GENE_contig1_2185210_2186501	0/0	0/0	0/0	0/1	0/0
contig1	2363739		T	TC	3C-T-10C	intergenic_variant	GENE_contig1_2362022_2363407-GENE_contig1_2363855_2365087	0/0	0/0	0/1	0/1	0/0
contig1	2531377		T	TA	3T	intergenic_variant	GENE_contig1_2529404_2529856-GENE_contig1_2533999_2535355	0/0	0/1	0/0	0/0	0/0
contig1	2537285		A	AG	3T-A-12G	intergenic_variant	GENE_contig1_2536774_2537279-GENE_contig1_2539639_2542545	0/0	0/1	0/0	0/0	0/0
contig2	121814		T	TC	17T	intergenic_variant	GENE_contig2_118009_119832-GENE_contig2_121987_122814	0/0	0/1	0/1	0/0	0/1
contig2	267853		T	TC	2A-T-2T	intergenic_variant	GENE_contig2_263330_266335-GENE_contig2_273736_275592	0/0	0/1	0/0	0/1	0/0
contig2	278098		A	AC	A-6C	intergenic_variant	GENE_contig2_275811_277187-GENE_contig2_278496_280349	0/0	0/1	0/1	0/1	0/1
contig2	281327		T	TC	T-11C	intergenic_variant	GENE_contig2_278496_280349-GENE_contig2_284212_285762	0/0	0/1	0/1	0/1	0/1
contig2	336749		C	CT	C-4T	intergenic_variant	GENE_contig2_329232_330224-GENE_contig2_344206_349027	0/0	0/0	0/0	0/0	0/1
contig2	336752		T	TC	3T	intergenic_variant	GENE_contig2_329232_330224-GENE_contig2_344206_349027	0/0	0/0	0/1	0/0	0/1
contig2	371253		T	TG	2C-T	intergenic_variant	GENE_contig2_368614_369069-GENE_contig2_372794_377239	0/0	0/1	0/1	0/1	0/0
contig2	371282		T	TA	T-2A	intergenic_variant	GENE_contig2_368614_369069-GENE_contig2_372794_377239	0/0	0/1	0/1	0/1	0/0
contig2	716566		A	AG	6A	intergenic_variant	GENE_contig2_714374_714850-GENE_contig2_719809_721131	0/0	0/1	0/0	0/0	0/1
contig2	1331387		G	GA	2T-G-19A	intergenic_variant	GENE_contig2_1329430_1331322-GENE_contig2_1331526_1331825	0/0	0/0	0/0	0/0	0/1
contig2	1334082		G	GA	G-16A	intergenic_variant	GENE_contig2_1332076_1333221-GENE_contig2_1335555_1335779	0/0	0/0	0/0	0/0	0/1
contig2	1525448		G	GA	2C-G-17A	intergenic_variant	GENE_contig2_1524484_1525323-GENE_contig2_1525535_1526362	0/0	0/0	0/1	0/1	0/0
contig2	1551657		G	GA	G-14A	intergenic_variant	GENE_contig2_1549665_1551140-GENE_contig2_1551735_1551956	0/0	0/0	0/0	0/1	0/0
contig3	307735		G	GC	G-3C	intergenic_variant	GENE_contig3_306481_307071-GENE_contig3_308114_311442	0/1	0/1	0/0	0/0	0/0
contig3	404510		T	TG	T-9G	intergenic_variant	GENE_contig3_399545_401962-GENE_contig3_416047_418632	0/1	0/0	0/1	0/0	0/0
contig3	774027		A	AC	17A	intergenic_variant	GENE_contig3_772439_773977-GENE_contig3_774694_776733	0/1	1/1	0/1	0/1	0/1
contig3	883443		C	CT	C-10T	intergenic_variant	GENE_contig3_881545_883065-GENE_contig3_884891_885739	0/1	0/0	0/1	0/1	0/1
contig3	984474		A	AT	2C-A-9T	intergenic_variant	GENE_contig3_978575_979840-GENE_contig3_984979_986406	0/1	0/1	0/0	0/1	0/0
contig3	984895		G	GA	G-12A	intergenic_variant	GENE_contig3_978575_979840-GENE_contig3_984979_986406	0/1	0/1	0/0	0/0	0/0
contig3	999317		A	AT	6A-A-13T	intergenic_variant	GENE_contig3_997499_998002-GENE_contig3_1000530_1001582	0/1	0/1	0/1	0/0	0/1
contig3	1123474		A	AT	A-15T	intergenic_variant	GENE_contig3_1116436_1120017-GENE_contig3_1123648_1124346	0/1	0/1	0/1	0/0	0/1
contig3	1222327		A	AT	2T-A	intergenic_variant	GENE_contig3_1218976_1220462-GENE_contig3_1226380_1227873	0/1	0/0	0/0	0/0	0/0
contig3	1274266	g2273.t1	A	AG	3A	frameshift_variant	g2273.t1	0/1	0/1	0/0	0/1	0/0
contig3	1274281	g2273.t1	T	TC	4T	frameshift_variant	g2273.t1	0/1	0/1	0/0	0/1	0/0
contig3	1274302	g2273.t1	C	CT	2T-C	frameshift_variant	g2273.t1	0/1	0/1	0/0	0/1	0/0
contig3	1274306	g2273.t1	G	GA	2A-G	frameshift_variant	g2273.t1	0/1	0/1	0/0	0/1	0/0
contig4	91652		T	TC	25T	intergenic_variant	GENE_contig4_90624_91097-GENE_contig4_91877_93154	0/1	0/0	0/0	0/0	0/0
contig4	329268		T	TG	2A-T-11G	intergenic_variant	GENE_contig4_327455_329194-GENE_contig4_329663_330220	0/1	1/1	0/1	0/1	0/1
contig4	562154		G	GA	G-16A	intergenic_variant	GENE_contig4_561107_561982-GENE_contig4_562356_563402	0/1	0/0	0/0	0/1	0/0
contig4	784616	g2639.t1	A	AG	3T-A	frameshift_variant&stop_gained	g2639.t1	0/1	0/1	0/0	0/0	0/0
contig4	1015735		A	AT	3A	intergenic_variant	GENE_contig4_1013639_1014048-GENE_contig4_1016828_1019266	0/1	0/1	0/1	0/0	0/1
contig4	1209361		G	GA	G-9A	intergenic_variant	GENE_contig4_1207888_1208691-GENE_contig4_1209860_1210168	0/1	0/1	0/1	0/1	0/0
contig5	132832		G	GA	4A-G-14A	intergenic_variant	GENE_contig5_128446_129402-GENE_contig5_133066_136590	0/1	0/1	0/1	0/0	0/1
contig5	171874		G	GT	2G-G-20T	intergenic_variant	GENE_contig5_169812_171716-GENE_contig5_172033_172518	0/1	1/1	1/1	1/1	0/1
contig5	253863		A	AG	3A	intergenic_variant	GENE_contig5_250256_250645-GENE_contig5_255600_256381	0/1	0/1	0/1	0/0	0/1
contig5	277181		G	GA	3A-G-4T	intergenic_variant	GENE_contig5_274976_275587-GENE_contig5_283932_285935	0/1	0/1	0/0	0/0	0/1
contig5	296124		T	TC	T-5C	intergenic_variant	GENE_contig5_291313_291768-GENE_contig5_297074_298357	0/1	0/1	0/0	0/0	0/0
contig5	443905		T	TA	T-15A	intergenic_variant	GENE_contig5_442698_443786-GENE_contig5_443968_446010	0/1	0/0	0/0	0/0	0/0
contig5	557755		C	CA	C-20A	intergenic_variant	GENE_contig5_555237_557006-GENE_contig5_558750_560795	0/1	0/1	0/0	0/0	0/0
contig5	823154		T	TG	2T-T-2A	intergenic_variant	GENE_contig5_820721_822157-GENE_contig5_823934_824815	0/1	0/1	0/1	0/0	0/0
contig5	887116		T	TA	23T	intergenic_variant	GENE_contig5_885380_886930-GENE_contig5_887261_888691	0/1	0/1	0/1	0/1	0/0
contig6	216164		T	TG	T-10G	intergenic_variant	GENE_contig6_212925_214628-GENE_contig6_217531_218269	0/1	0/0	0/1	0/1	0/1
contig6	272927		A	AT	5A	intergenic_variant	GENE_contig6_270566_272905-GENE_contig6_272935_273939	0/1	0/1	0/1	0/0	0/0
contig6	366929		A	AT	A-8T	intergenic_variant	GENE_contig6_359438_364723-GENE_contig6_367029_369257	0/1	0/1	0/1	0/1	0/0
contig6	654763		T	TA	6T	intergenic_variant	GENE_contig6_651949_654123-GENE_contig6_663696_665174	0/1	0/1	0/1	0/0	0/1
contig7	89852		C	CA	C-20A	intergenic_variant	GENE_contig7_88194_89744-GENE_contig7_91975_95127	0/1	0/0	0/0	0/0	0/0
contig7	136904	g3761.t1	A	AG	3A	frameshift_variant	g3761.t1	0/1	0/0	0/1	0/1	0/1
contig7	327090		T	TC	3T	intergenic_variant	GENE_contig7_325181_326296-GENE_contig7_328794_330167	0/1	0/0	0/1	0/1	0/1
contig7	437948		A	AG	4A	intergenic_variant	GENE_contig7_435959_437137-GENE_contig7_437951_440491	0/1	0/1	0/1	1/1	0/1
contig7	493925		C	CT	C-3T	intergenic_variant	GENE_contig7_491220_492191-GENE_contig7_496905_498800	0/1	0/1	0/1	0/0	0/1
contig7	508297	g3919.t1	T	TA	T-2G	frameshift_variant	g3919.t1	0/1	0/0	0/0	0/0	0/0
contig7	739856		A	AG	3A	intergenic_variant	GENE_contig7_736713_739046-GENE_contig7_741082_742779	0/1	0/1	0/1	0/1	0/0
contig8	408188		T	TC	T-8C	intergenic_variant	GENE_contig8_406431_407621-GENE_contig8_408352_408837	0/1	1/1	0/1	0/1	0/1
contig8	460291		A	AG	2A-A-3T	intergenic_variant	GENE_contig8_458936_459664-GENE_contig8_464679_466160	0/1	0/0	0/0	0/0	0/0
contig8	506162		T	TA	T-8A	intergenic_variant	GENE_contig8_503796_505793-GENE_contig8_507991_508629	0/1	0/1	0/1	1/1	0/1
contig8	671463		T	TC	T-2C	intergenic_variant	GENE_contig8_670349_671128-GENE_contig8_671548_672699	0/1	0/0	0/0	0/0	0/0
contig9	780299		G	GA	G-20A	intergenic_variant	GENE_contig9_774419_776653-GENE_contig9_780381_781553	1/1	1/1	1/1	0/1	0/1
contig9	801430		G	GT	G-17T	intergenic_variant	GENE_contig9_800043_800402-CHR_END	1/1	1/1	0/1	1/1	0/1
contig11	204800		A	AG	A-10G	intergenic_variant	GENE_contig11_202432_204156-GENE_contig11_206178_208013	1/1	1/1	1/1	1/1	0/1
contig11	338236		G	GA	3A-G-18A	intergenic_variant	GENE_contig11_337550_338134-GENE_contig11_338319_341063	1/1	0/1	1/1	0/1	0/1
contig12	328286		T	TC	3T	intergenic_variant	GENE_contig12_324305_325370-GENE_contig12_329268_331961	1/1	1/1	1/1	1/1	0/1
contig12	352672		T	TA	T-2A	intergenic_variant	GENE_contig12_351606_351950-GENE_contig12_361754_363034	1/1	0/1	0/1	0/1	0/1
contig14	319000		T	TA	2C-T-6T	intergenic_variant	GENE_contig14_316408_318120-CHR_END	1/1	1/1	1/1	0/1	0/1
contig16	478		T	TG	T-2C	intergenic_variant	CHR_START-GENE_contig16_2362_4038	1/1	1/1	0/1	1/1	0/1
contig16	46058		C	CT	2T-C-20T	intergenic_variant	GENE_contig16_44470_45912-GENE_contig16_46122_47231	1/1	1/1	1/1	1/1	0/1
contig16	251058		T	TA	T-2A	intergenic_variant	GENE_contig16_249457_250500-CHR_END	1/1	1/1	1/1	1/1	0/1
contig21	6713		C	CT	C-3A	intergenic_variant	CHR_START-GENE_contig21_11325_12938	1/1	1/1	0/1	0/1	0/1
contig25	28493		T	TG	T-2C	intergenic_variant	GENE_contig25_26661_27749-CHR_END	1/1	1/1	1/1	1/1	0/1
contig26	3610		T	TG	4A-T-2A	intergenic_variant	GENE_contig26_249_811-GENE_contig26_5964_6602	1/1	0/1	0/1	1/1	0/1
