# Supplementary material for: In Vivo Microevolutionary Analysis of a Fatal Case of Rhinofacial and Disseminated Mycosis Due to Azole-Drug-Resistant Candida Species
Source: J Fungi (Basel). 2023 Aug 2;9(8):815. doi: 10.3390/jof9080815 (PMC10455694; doi:10.3390/jof9080815)
Supplement: Supplementary file 1 [file jof-09-00815-s001.zip › Supplementary_files/Supplementary_Table_6.xlsx]

## Sheet: MSH2
Isolate	Position in reference	REF	ALT	Type	AA change
MSH2
2015_Ct 1	234	T	C	synonymous SNP	—
	615	T	C	synonymous SNP	—
	1230	G	C	synonymous SNP	—
	1257	A	G	synonymous SNP	—
	2190	C	T	synonymous SNP	—
2015_Ct 2	234	T	C	synonymous SNP	—
	615	T	C	synonymous SNP	—
	1230	G	C	synonymous SNP	—
	1257	A	G	synonymous SNP	—
	2190	C	T	synonymous SNP	—
2016_Ct 1	1681	C	T	missenve SNP	L561F
	2190	C	T	synonymous SNP	—
2016_Ct 2	234	T	C	synonymous SNP	—
	615	T	C	synonymous SNP	—
	1230	G	C	synonymous SNP	—
	1257	A	G	synonymous SNP	—
	2190	C	T	synonymous SNP	—
2016_Ct 3	615	T	C	synonymous SNP	—
	1681	C	T	missenve SNP	L561F
	2190	C	T	synonymous SNP	—
2015_Cm 3	2020	A	G	missense SNP	V674A
2015_Cm 4	2020	A	G	missense SNP	V674A
2015_Cm 1	2020	A	G	missense SNP	V674A
2015_Cp	2630	G	A	missense SNP	S877N
2015_Cm 2	2020	A	G	missense SNP	V674A
MPH1
2015_Ct 1	—	—	—	—	—
2015_Ct 2	22	A	C	missenve SNP	I8L
	261	C	T	synonymous SNP	—
	582	G	A	synonymous SNP	—
	726	G	A	synonymous SNP	—
	775	A	G	missenve SNP	N259D
	1065	T	C	synonymous SNP	—
	1593	G	A	synonymous SNP	—
	2124	T	C	synonymous SNP	—
2016_Ct 1	—	—	—	—	—
2016_Ct 2	22	A	C	missenve SNP	I8L
	261	C	T	synonymous SNP	—
	582	G	A	synonymous SNP	—
	726	G	A	synonymous SNP	—
	775	A	G	missenve SNP	N259D
	1065	T	C	synonymous SNP	—
	1593	G	A	synonymous SNP	—
	2124	T	C	synonymous SNP	—
2016_Ct 3	582	G	A	synonymous SNP	—
	726	G	A	synonymous SNP	—
	1593	G	A	synonymous SNP	—
	2124	T	C	synonymous SNP	—
2015_Cm 3	—	—	—	—	—
2015_Cm 4	—	—	—	—	—
2015_Cm 1	—	—	—	—	—
2015_Cp	—	—	—	—	—
2015_Cm 2	—	—	—	—	—
POL32
2015_Ct 1	—	—	—	—	—
2015_Ct 2	—	—	—	—	—
2016_Ct 1	—	—	—	—	—
2016_Ct 2	—	—	—	—	—
2016_Ct 3	—	—	—	—	—
2015_Cm 3	—	—	—	—	—
2015_Cm 4	—	—	—	—	—
2015_Cm 1	—	—	—	—	—
2015_Cp	635	T	C	missense SNP	I215T
2015_Cm 2	—	—	—	—	—
MUS81
2015_Ct 1	225	—	T	insertion	frameshift 100*
2015_Ct 2	225	T	—	deletion	frameshift 122*
2016_Ct 1	225	T	—	deletion	frameshift 122*
2016_Ct 2	225	T	—	deletion	frameshift 122*
2016_Ct 3	225	T	—	deletion	frameshift 122*
2015_Cm 3	—	—	—	—	—
2015_Cm 4	—	—	—	—	—
2015_Cm 1	—	—	—	—	—
2015_Cp	1248	C	T	synonymous SNP	—
2015_Cm 2	—	—	—	—	—

## Sheet: MPH1
Isolate	Position in reference	REF	ALT	Type	AA change
20151105232	—	—	—	—	—
20151105233	22	A	C	missenve SNP	I8L
	261	C	T	synonymous SNP	—
	582	G	A	synonymous SNP	—
	726	G	A	synonymous SNP	—
	775	A	G	missenve SNP	N259D
	1065	T	C	synonymous SNP	—
	1593	G	A	synonymous SNP	—
	2124	T	C	synonymous SNP	—
20160515214	—	—	—	—	—
20160515215	22	A	C	missenve SNP	I8L
	261	C	T	synonymous SNP	—
	582	G	A	synonymous SNP	—
	726	G	A	synonymous SNP	—
	775	A	G	missenve SNP	N259D
	1065	T	C	synonymous SNP	—
	1593	G	A	synonymous SNP	—
	2124	T	C	synonymous SNP	—
20160515216	582	G	A	synonymous SNP	—
	726	G	A	synonymous SNP	—
	1593	G	A	synonymous SNP	—
	2124	T	C	synonymous SNP	—
20150403218	—	—	—	—	—
20150405224	—	—	—	—	—
20150401227	—	—	—	—	—
20150401228	—	—	—	—	—
20150401229	—	—	—	—	—

## Sheet: POL32
Isolate	Position in reference	REF	ALT	Type	AA change
20151105232	—	—	—	—	—
20151105233	—	—	—	—	—
20160515214	—	—	—	—	—
20160515215	—	—	—	—	—
20160515216	—	—	—	—	—
20150403218	None	None	None	None	None
20150405224	None	None	None	None	None
20150401227	None	None	None	None	None
20150401228	635	T	C	missense SNP	I215T
20150401229	None	None	None	None	None

## Sheet: MUS81
Isolate	Position in reference	REF	ALT	Type	AA change
20151105232	225	—	T	insertion	frameshift 100*
20151105233	225	T	—	deletion	frameshift 122*
20160515214	225	T	—	deletion	frameshift 122*
20160515215	225	T	—	deletion	frameshift 122*
20160515216	225	T	—	deletion	frameshift 122*
20150403218	—	—	—	—	—
20150405224	—	—	—	—	—
20150401227	—	—	—	—	—
20150401228	1248	C	T	synonymous SNP	—
20150401229	—	—	—	—	—
