# Supplementary material for: In Vivo Microevolutionary Analysis of a Fatal Case of Rhinofacial and Disseminated Mycosis Due to Azole-Drug-Resistant Candida Species
Source: J Fungi (Basel). 2023 Aug 2;9(8):815. doi: 10.3390/jof9080815 (PMC10455694; doi:10.3390/jof9080815)
Supplement: Supplementary file 1 [file jof-09-00815-s001.zip › Supplementary_files/Supplementary_Table_7.xlsx]

## Sheet: SVs (＞50)
SVs(＞50bp) within C. tropicalis
Contig	Position	gene	Mutation		AA change	variant type		location	Genotype in
			Reference	Alteration					2015_Ct 1	2015_Ct 2	2016_Ct 1	2016_Ct 2	2016_Ct 3
contig1	91944	g127.t1	N	<DEL>	NA	DEL	chromosome number variation	contig1	0/0	0/0	0/1	0/0	0/0
contig1	275556	g127.t1	N	CGGTCCGGTACTGGAAACCTGAAACTCAAACGCACCGGTCGCAGGTACTGAAACGAAACTCAACCA	NA	INS	intron variant	c.763+13delAinsCGGTCCGGTACTGGAAACCTGAAACTCAAACGCACCGGTCGCAGGTACTGAAACGAAACTCAACCA	0/1	0/0	0/1	0/1	0/1
contig1	403847	NA	N	TAGATACCAATGTTGGAGGAGTTAGATGTAAATCTTACTCTTCAAAAATCAAACAATCTCCTTCTTTATCGGCGAAATTATCATTTGTGAATAAGTCCGTAATTACGCTAGCCGCTTCAGCCCACCGCCCTCAAATCCCTATTCATTGCATATTAATGTAGATATAATCATTCTCTATACTATTTCATTTTATTTTACAGTTCTTTTAAACCATTATCCTATGCTCAAAGGGCTCCATCAGGATCTCAAGGGTTTATTCCCGTGAAATCCAAATCGGTTTCACGCACGAAAAAATACCAAATTTTGACGTGAATCTCTTCTCTCCATACAAATGTAACTGTGATATATTTTCAGTTGTACTGGTGATTAACATGCATCCATGTGGTTTTATCGGCATCC…	NA	INS	intergenic variant	GENE contig1 399722 402067-GENE contig1 406855 408159	0/0	0/0	0/0	0/1	0/1
contig1	497903	NA	N	TACCTCCGACATGACTGATGCGACCCCCCCCCCCCAAATTGAAAA	NA	INS	intergenic variant	GENE contig1 484576 489411-GENE contig1 500201 500710	0/0	0/1	0/0	0/0	0/1
contig1	648734	g261.t1	N	<DEL>	p.Glu283fs	DEL	frameshift variant&stop lost&splice region variant	c.849 *54del	0/0	0/0	0/1	0/1	0/1
contig1	649933	g262.t1	N	GCTCCATCTGGTGCTGGAATCTACTGGTGTTCCATCTGATCTAATGGTGCGCCATCTGGTTCTTGAACTGCTCAGTTCATCGGTTCCGAAACTGCTCCAATCTGGGTGCTGAATCGTACCTGGTGTTCCATCTGAATC	p.Ile296fs	INS	frameshift variant&stop gained&synonymous variant	c.885delAinsGCTCCATCTGGTGCTGGAATCTACTGGTGTTCCATCTGATCTAATGGTGCGCCATCTGGTTCTTGAACTGCTCAGTTCATCGGTTCCGAAACTGCTCCAATCTGGGTGCTGAATCGTACCTGGTGTTCCATCTGAATC	0/0	0/0	0/1	0/0	0/0
contig1	651514	g262.t1	N	<DEL>	p.Val228_Pro268del	DEL	conservative inframe deletion	c.680 802del	0/0	0/0	0/1	0/1	0/0
contig1	651736	g262.t1	N	TGTCTGTGGTTGTGTTTGGTGGTCTGGGGGTTGTGGGGGTGGTTTTTGGGACTCGGTTTTGGGGTTTTTTTTTTGTTTTATTTTGGCGTTGTGTTTGTTTGTTGTTTTTTTCATGA	p.Ala301fs	INS	frameshift variant&missense variant	c.901delAinsTGTCTGTGGTTGTGTTTGGTGGTCTGGGGGTTGTGGGGGTGGTTTTTGGGACTCGGTTTTGGGGTTTTTTTTTTGTTTTATTTTGGCGTTGTGTTTGTTTGTTGTTTTTTTCATGA	0/1	0/0	0/0	0/0	0/0
contig1	652582	g263.t1	N	<DEL>	p.Gly566fs	DEL	frameshift variant	c.1696 1840del	0/1	0/0	0/1	0/1	0/1
contig1	655124	g264.t1	N	<DEL>	p.His300_Ter301del	DEL	stop lost&conservative inframe deletion&splice region variant	c.898 *184del	0/1	0/0	0/1	0/1	0/0
contig1	656015	g264.t1	N	<DEL>	p.Ser97fs	DEL	frameshift variant&splice donor variant&splice region variant&intron variant	c.289 353+75del	0/0	0/0	0/1	0/0	0/1
contig1	656855	g267.t1	N	<DEL>	NA	DEL	intron variant	c.354-397 354-251del	0/1	0/1	0/1	0/0	0/1
contig1	666424	g304.t1	N	<DEL>	p.Phe622fs	DEL	frameshift variant	c.1863 1987del	0/0	0/0	0/1	0/0	0/1
contig1	743366	g418.t1	N	GTGTGATGATTAAACATTATATATCCAACAAACGGAGGAGGGAGAGGACAAGTAGAGGATTGGTATTTAACTCAGAAAACGAATATATCATAACAAGTCGATGATCTTATCTATTTTATACAACAGATCATTTCATGTTGTAACGAATTGTGAACTGATGTTATAAAAATATTGATCTTCGAGCCGAAATTCGAAGTACTTACAAGTAAGTATATCAGATGATAGATGTAATCAAGACATTAAAGACTTACATGTTGTTGATACTTTTGATGGTTACTGGAGGAAAAAAAATACTTCGAGACCGGAACTGCATTCATCTATCAGCAAGAATAGTGCTTCTCCTCTTCGTGTCCTCCAATAAGGAATGTTAGTCTGTAGACACGTTCTTGCAAGTACTTG…	p.Thr445fs	INS	frameshift variant&stop gained&synonymous variant	c.1331delAinsGTGTGATGATTAAACATTATATATCCAACAAACGGAGGAGGGAGAGGACAAGTAGAGGATTGGTATTTAACTCAGAAAACGAATATATCATAACAAGTCGATGATCTTATCTATTTTATACAACAGATCATTTCATGTTGTAACGAATTGTGAACTGATGTTATAAAAATATTGATCTTCGAGCCGAAATTCGAAGTACTTACAAGTAAGTATATCAGATGATAGATGTAATCAAGACATTAAAGACTTACATGTTGTTGATACTTTTGATGGTTACTGGAGGAAAAAAAATACTTCGAGACCGGAACTGCATTCATCTATCAGCAAGAATAGTGCTTCTCCTCTTCGTGTCCTCCAATAAGGAATGTTAGTCTGTAGACACGTTC…	0/0	0/0	0/1	0/0	0/0
contig1	795391	NA	N	TCCTTTTTATGTTTTCTTATGGTAGTTTAGGTGTTGTGTTAATTCAGTATCGTTGTGTGTTTGTTTAATT	NA	INS	intergenic variant	GENE contig1 793244 795319-GENE contig1 795981 797372	0/1	0/0	0/0	0/0	0/0
contig1	795961	NA	N	CCGCGGACCTGGAGAACTCGTCTGAATTAGATGCTGTTGACTTTAACAAGGAAGTCATCTACACTATCCAAGTTCGTCACATCACTGGCCTTCACCAAAGCGACGTATATCTCCGTTTGCATTGCTGAAAACCTAATTAATGCTAGCAATTTTCTCCACCTTTCATGACTAATTTTGACTTCACACCTATATTTTATGTTTCTTAAACCTATCCCTTCCCTGCTCGTCCTTTACCTCTACTCAATCCTTCCACCCTCAACTGAACTCATCCTCTACTAACCTCTCTACGCCGTTATCCCACTTCTTCCTAAGTCCTCAAACCTTCTCACCCTCATCCTTCCACCCTCCTTAACCCTTCCCCCTCGTGTCTTACCTCCATCCCGGCTCTTCTCCTCCCTT…	NA	INS	intergenic variant	GENE contig1 793244 795319-GENE contig1 795981 797372	0/0	0/0	0/1	0/0	0/0
contig1	1051058	g481.t1	N	TTTTAATTTATTGTGGGTTGCGGGGAGTCGCGGCGGAGGGAGGCTGCGGGGCGTTAGGATTCTGGCTGCGTCGCTGAGGGCGCGGGGCGTATTGCAGGGGCGGCGGGGTGGTCAGCAGGGGGGGTTGCTGGGGGTGGCGAGTGGGGGCAAGCGGGAGGGGGCGCGGCCGATCGGAGGAGTGTGGCCAGGGCGGAGGGAATGGTCATTCACCTGGGTGCCGTAGAGTGCGGGTACGCCGGGGGCAGGGAGCCCGGGAGCGCGGGAGGGGGAGGCGGCCGGGAGGCGGGGGGGCATACTGTGGGGAGGGACTGTTGGGGAGTTTCGCCAGCCGGGCAAGCGGCGCGCGTGCGGGGTGGGTGCGGGGGATAGCAGGGGGGAGTTGCGGGATCTTCGGCGAGA…	p.Leu65delinsPheTerPheIleValGlyCysGlyGluSerArgArgArgGluAlaAlaGlyArgTerAspSerGlyCysValAlaGluGlyAlaGlyArgIleAlaGlyAlaAlaGlyTrpSerAlaGlyGlyValAlaGlyGlyGlyGluTrpGlyGlnAlaGlyGlyGlyAlaAlaAspArgArgSerValAlaArgAlaGluGlyMetValIleHisLeuGlyAlaValGluCysGlyTyrAlaGlyGlyArgGluProGlySerAlaGlyGlyGlyGlyGlyArgGluAlaGlyGlyHisThrValGlyArgAspCysTrpGlyValSerProAlaGlyGlnAlaAlaArgValArgGlyGlyCysGlyGlyTerGlnGlyGlyValAlaGl…	INS	stop gained&disruptive inframe insertion&synonymous variant	c.193delAinsTTTTAATTTATTGTGGGTTGCGGGGAGTCGCGGCGGAGGGAGGCTGCGGGGCGTTAGGATTCTGGCTGCGTCGCTGAGGGCGCGGGGCGTATTGCAGGGGCGGCGGGGTGGTCAGCAGGGGGGGTTGCTGGGGGTGGCGAGTGGGGGCAAGCGGGAGGGGGCGCGGCCGATCGGAGGAGTGTGGCCAGGGCGGAGGGAATGGTCATTCACCTGGGTGCCGTAGAGTGCGGGTACGCCGGGGGCAGGGAGCCCGGGAGCGCGGGAGGGGGAGGCGGCCGGGAGGCGGGGGGGCATACTGTGGGGAGGGACTGTTGGGGAGTTTCGCCAGCCGGGCAAGCGGCGCGCGTGCGGGGTGGGTGCGGGGGATAGCAGGGGGGAGTTGCGGGA…	0/0	0/1	0/0	0/0	0/0
contig1	1584613	g734.t1	N	TTCGGTAATTTTATGATGCTATAACATTTTCAGCCCATTCAGGTTTTCTTCAAATTTTAGACCCTTATTAATTTCTCTATAGATTAGGTTTTCAGGAGAATTCCCGTATTTTCTTATTAAAATGGGAATAGGAGGGGGGAATTATGTGTGGTGTGGTGGCTGGTGTTGCTACAGTAAAATGACCCATACGACCACCAACCACTTATAACTTATGGTCAGAAAAGCACTTCCTTCGCCTAACCAAGAAATTAGCTGAAACTTGGCCGCGGTCACCTAGGCATCCCACTCCAAGAGAAAATTATTATAGCAGGGCGCCAAGGGATAATGATTCTTATTTAGGTTTGACTTAGGCCATATTACCCAAAGGAAAAACCTTTTTAATTCTACCATAGTTCTTTT…	p.Ala421fs	INS	frameshift variant&stop gained&missense variant	c.1260delTinsTATAGCCAATGTGTCGATAAAGAAATAGAACATATAAATGCTGGCTTAACACTCAACAACAATTAATCAATCTTACCGATACCTAAAGACCCCGAGACACCAAACCCACTCTTTATGCCATCAATAGTGCTATTCTTATTCTTTAAGGCAAGAAGTGCTGGTAATATCTTTTCTTGAAAAATGACCTGGATATTCAGAGAAACCAGCCAAAAGAAAAAGCTCATTCCTCCCCAAATAAGAAAATAAAAATGCAAGAGCAAAAACAAATCCAATATTAACCGATAAAAATCAAACATGTGTAATATATGTGACTCAAAAGACCCATCACAGTGCTAAGCTTGATGTACAATATCTAACTTCAAAAGTTGTCTGTCTAATATTAGTTT…	0/0	0/0	0/1	0/0	0/0
contig1	1608709	NA	N	<INV>	NA	INV	intergenic variant	GENE contig1 1606658 1607113-GENE contig1 1610525 1611349	0/1	0/1	0/0	0/0	0/1
contig1	1692201	g769.t1	N	TTGAATAGAAATTTGCGATATTAACATTCCCGAGGTGCAATACACGAGAACCAAGAATGGGGAGGTGGTTTTCCCTACACGTTACTAGGAACATATATATATAGTCATCCAGACTCATCGATACATAGACAAGGAGATTAAATCATGCATCTAATGACTGCGTTCATATGTATGAATCGTAACAGATATTAAAGGATAAAGTGCTTGACCCCATTAAATTCGCATACAGCAGTTCAGAATATCCATTCAACAAGATATTCAATCCGCACTACACAATGAGAACTGGATAGACAAAAGCTCCAGGTAATGGATATATATAAGAATAACACAACCAAGACAAACCAAAGCGTCAAGCTCGCTCAGTTAATGAATATTCAACTGGAAGAGAGTACCTTGTAT…	p.His464fs	INS	frameshift variant&stop gained&missense variant	c.1391delAinsTTGAATAGAAATTTGCGATATTAACATTCCCGAGGTGCAATACACGAGAACCAAGAATGGGGAGGTGGTTTTCCCTACACGTTACTAGGAACATATATATATAGTCATCCAGACTCATCGATACATAGACAAGGAGATTAAATCATGCATCTAATGACTGCGTTCATATGTATGAATCGTAACAGATATTAAAGGATAAAGTGCTTGACCCCATTAAATTCGCATACAGCAGTTCAGAATATCCATTCAACAAGATATTCAATCCGCACTACACAATGAGAACTGGATAGACAAAAGCTCCAGGTAATGGATATATATAAGAATAACACAACCAAGACAAACCAAAGCGTCAAGCTCGCTCAGTTAATGAATATTCAACTGGAAGA…	0/0	0/0	0/1	0/0	0/0
contig1	1760182	g954.t1	N	TTTTTTTTTCTTTTCTTTTTTTTTTTTTTTTTTTTTTTTTTTTTTTTTTTTTTTTTTTT	p.Glu352fs	INS	frameshift variant&synonymous variant	c.1051delTinsAAAAAAAAAAAAAAAAAAAAAAAAAAAAAAAAAAAAAAAAAAAAGAAAAGAAAAAAAAA	0/1	0/0	0/1	0/1	0/1
contig1	1817604	NA	N	<INV>	NA	INV	intragenic variant	GENE contig1 1816791 1819409	0/0	0/0	0/0	0/1	0/0
contig1	2042897	NA	N	<INV>	NA	INV	intergenic variant	GENE contig1 2039784 2041514-GENE contig1 2052101 2052405	0/1	0/0	0/1	0/1	0/1
contig1	2168068	NA	N	<DEL>	NA	DEL	intergenic variant	GENE contig1 2166083 2167942-GENE contig1 2168151 2168681	0/1	0/1	1/1	0/1	0/1
contig1	2280249	NA	N	AAAAGAAAAAAAAAAAGGAGGGAAAAAAAAAAAAAAAAAAAAAAAAAAAAAAAAAAAAAAAAAAAAAAAAAAAAAAAAAAAAAAAAAAAA	NA	INS	intergenic variant	GENE contig1 2277552 2279436-GENE contig1 2281692 2282732	0/1	0/0	0/0	0/0	0/0
contig1	2404716	NA	N	GGTGCGGGGGGGGGGGGGGGGGGGGGGGGGTGAGGGTGGGGGGTGGGGGGGGGGGGGGGGGGGGGGGGGGGGGGGACGGGGCGTGGGGGGGGGGGGGGGGGGGGGGGGGGGGGGGGGGGGTGGGGGTGGGGGGAGGGAGGGGGGGGGAGGGGGGGGGGAAGGAAAGGGGGGGGGGGGGGGGGGGGGGTGGGGGGGGGGTTGGGGGGGGGGGGAGGGGGGGGGGGGGGGGGGGAACAACGGTGGGGGGGGGGGGGGGGGGGGGGGGGGGGGGGGCTATTTGGGGGGGGGGGGGGTGGGGGGGGGGGGGGGGGGGGGGGGGGGGGGGGGGGGGGAAAGGGGGGGAAACTGGGGGAGGCGGCGGCGGGGTTGGGTGAGTAGGGTGGGGTGGGTGTTCGGGGG…	NA	INS	intergenic variant	GENE contig1 2398863 2401931-GENE contig1 2406158 2408710	0/0	0/1	0/0	0/0	0/0
contig1	2425407	NA	N	CCACCTACAGATTGCCGATCCATAACAAATATAGCCACCCAAAAGAAACAAACCACAGATAATGTAGATAGCTAGCATCATAGTCGGGGGGA	p.Thr502fs	INS	frameshift variant&stop gained&synonymous variant	c.1503delTinsTCCCCCCGACTATGATGCTAGCTATCTACATTATCTGTGGTTTGTTTCTTTTGGGTGGCTATATTTGTTATGGATCGGCAATCTGTAGGTGG	0/0	0/0	0/1	0/0	0/0
contig1	2433462	g1172.t1	N	<INV>	NA	INV	inversion		0/1	0/1	0/0	0/0	0/0
contig2	4973	NA	N	GATTTCAAAGTACCCCTGTACTTGTTTGCACCTACGAAGCGCCTGATGTGCC	NA	INS	intergenic variant	GENE contig2 2642 3868-GENE contig2 5008 7200	0/0	0/0	0/1	0/0	0/0
contig2	27536	NA	N	<INV>	NA	INV	intragenic variant	GENE contig2 27250 28131	0/0	0/0	0/1	0/0	0/0
contig2	129151	NA	N	<INV>	NA	INV	intragenic variant	GENE contig2 128902 131769	0/0	0/0	0/1	0/0	0/0
contig2	237789	NA	N	<INV>	NA	INV	intergenic variant	GENE contig2 235672 236610-GENE contig2 239274 240536	0/0	0/0	0/0	0/1	0/0
contig2	283210	NA	N	GTCTCCTTCCTTTCTCCTTCCTTCTCCTTCTTTCCCCTCTC	NA	INS	intergenic variant	GENE contig2 278496 280349-GENE contig2 284212 285762	0/1	0/1	0/1	0/0	0/1
contig2	576097	g1387.t1	N	<INV>	NA	INV	inversion	c.866 1037inv	0/0	0/0	0/1	0/0	0/0
contig2	695690	NA	N	<INV>	NA	INV	intragenic variant	GENE contig2 695604 697538	0/0	0/0	0/0	0/1	0/0
contig2	907512	NA	N	ACGAGAAAGCTTTCGGCGAGGAGCAGCGGCACTGCGCTACCTG	NA	INS	intergenic variant	GENE contig2 904897 906288-GENE contig2 909893 912355	0/1	0/1	0/0	0/0	0/0
contig2	1297450	g1738.t1	N	TACTTTTTTACCTTTATTTATTTTTTTCCTCACCTTTTTTTTTTTTTTTTTTTTTTTGTTTCACTTCCCATTTTATTACTTTCCCTTATTTTTTTTTTTTTCCATTTTTTTTTTTTTTTTTTTTTTTTTTTTTTTTTTTATTCCCCTGCCCCTTCTTTTTGTTCTTTTTCCTTTTTTCCCCTTTTTTTTTTCCCCCCATTTTTTCCCTTTTTTCCTTTCTTTTTTTTCCACTTTTATCCTTTTTTTTATTGTTTTTATTTTTTTTTTATTCTTTTTTTTTTTTTTTCACCTCCTTTTTTTCCTTTTTTTTTCCCCTGTTTTTTTTTCTTTATTTTTTTTTTTTTTTTTTCCACCCTTTTTATCCTTTTCTTTTTTTTTTTCTTTTTTTTTTTTTTTTTT…	p.Pro76fs	INS	frameshift variant&stop gained&synonymous variant	c.225delAinsTACTTTTTTACCTTTATTTATTTTTTTCCTCACCTTTTTTTTTTTTTTTTTTTTTTTGTTTCACTTCCCATTTTATTACTTTCCCTTATTTTTTTTTTTTTCCATTTTTTTTTTTTTTTTTTTTTTTTTTTTTTTTTTTATTCCCCTGCCCCTTCTTTTTGTTCTTTTTCCTTTTTTCCCCTTTTTTTTTTCCCCCCATTTTTTCCCTTTTTTCCTTTCTTTTTTTTCCACTTTTATCCTTTTTTTTATTGTTTTTATTTTTTTTTTATTCTTTTTTTTTTTTTTTCACCTCCTTTTTTTCCTTTTTTTTTCCCCTGTTTTTTTTTCTTTATTTTTTTTTTTTTTTTTTCCACCCTTTTTATCCTTTTCTTTTTTTTTTTCTTTTTT…	0/0	0/1	0/0	0/0	0/0
contig2	1378185	NA	N	TTTTTTCATGATTTAGTTTGGATTTTTTTCTTTTAATATTTTTATATTTATATACATATAACTGAAAACGGATCATGATTATATATAATTATATCTATTAATTAATTTATCTTTTTATGAATATAGGATTGATATCTTTTTGTTTTTATAATTTATAAATACTATATATTTGATATTAATTATTATATTTCTTTATTTTATTAAATTAATATTTTATTAATCTTTTATTTTATATAATATTTATTTTATTTGATTTTTTCTACTCTCCAATACTTAATTTTTGATATAGAGATAAAAATTTCTTTTTTTATATTATACTTAATATTAATAATCGATTATTTCATTTTATTTGATTTTTTTCATGATATGATTATATATTTATATAATATATATATCATA…	NA	INS	intergenic variant	GENE contig2 1372532 1375426-GENE contig2 1380324 1381829	0/0	0/0	0/1	0/0	0/0
contig2	1522262	g1825.t1	N	<INV>	NA	INV	inversion	c.992 1205inv	0/0	0/0	0/1	0/0	0/0
contig3	115143	g1825.t1	N	AAAACATACCAAAAAAAAAACAAAACACAAAAACAAAAAAAAAAAACAGAAAACAAAAAAT	p.Ter2263fs	INS	frameshift variant&stop lost&splice region variant	c.6787 6788insATTTTTTGTTTTCTGTTTTTTTTTTTTGTTTTTGTGTTTTGTTTTTTTTTTGGTATGTTTT	0/1	0/1	0/0	0/0	0/0
contig3	121454	g1826.t1	N	<DEL>	p.Pro120fs	DEL	frameshift variant	c.357 475del	0/0	0/0	0/1	0/0	0/0
contig3	122646	NA	N	TGATCTGAGTCGCCGACACACATGTAGATGCCTGTAACACGAAGCTATGCGCGAGTGAT	NA	INS	intergenic variant	GENE contig3 115141 122003-GENE contig3 122660 124501	0/1	0/1	0/0	0/0	0/0
contig3	122673	g1880.t1	N	<DEL>	p.Ala572fs	DEL	frameshift variant	c.1714 1828del	0/0	0/0	0/1	0/0	0/0
contig3	261339	g1891.t1	N	GGTTTTTCTGCACTACCAGGGCTCTGCCGCCAGTTCCTAGCTCCTCTCTCTCCC	p.Asn44fs	INS	frameshift variant&stop gained&missense variant	c.130delTinsGGGAGAGAGAGGAGCTAGGAACTGGCGGCAGAGCCCTGGTAGTGCAGAAAAACC	0/0	0/0	0/1	0/0	0/0
contig3	292994	g2226.t1	N	TATTATCGTAGAGATGAGAGTGCTATATAGATGAGTGTGTGTTTGTGGAGTGTGATCGTGTACAATACGCAGAA	p.Ala49fs	INS	frameshift variant&missense variant	c.146delTinsTTCTGCGTATTGTACACGATCACACTCCACAAACACACACTCATCTATATAGCACTCTCATCTCTACGATAATA	0/1	0/0	0/0	0/0	0/1
contig3	293406	NA	N	<INV>	NA	INV	intergenic variant	GENE contig3 291880 293139-GENE contig3 295703 298810	0/0	0/0	0/1	0/0	0/0
contig3	394595	NA	N	ACAAAATTTCCGCTCTCAGCCAAAATTCTAAGAAATCAGAAGAAAAGAAAAACATAATCCCTCAAAATATAAACAAACAAAAATTTGATAATAAACAACGGAAACAGCAGTAAATAATACTCTATTAAAGCGCTAGTGGTAAACTGATTACCTGCTACTTTAGACCATCTAATATTTGTCTGACCATAAGTTCTCTTTAGAAATTTTTGGTGGCTGTTATATTCAACAGCTTCAAAAAGGCATGGTTCATTGCTTTTCGTTTCTGCATACAAAATTCATTTTTTTTCTATTGGAGGTGAGTCATTTTTTGAATTGTTTTGATCACGGAGTAAAATATTTGTAATAGACACTACTTTCTTTTTAATTTTTACTAATAGATTTTCGCCACTTTTCACTAAC…	NA	INS	intergenic variant	GENE contig3 392837 393943-GENE contig3 395602 397045	0/1	0/0	0/1	0/1	0/1
contig3	1154099	g2226.t1	N	AGAGAGGGGAGTTGAAGGATAAGGTAACACATCCCAGACGGGGGGGAGTTTCACCTACAAGGTGGTACAACGGACTGACACAGAACTGGCAGGGAAGAAAGAGGTGGGGTGGAGAAGGTGGGGTACGCGCAGGCAGTGAAACCAGCTTGGTGCGTGACTAACAGG	p.Leu53fs	INS	frameshift variant&stop gained	c.158delCinsAGAGAGGGGAGTTGAAGGATAAGGTAACACATCCCAGACGGGGGGGAGTTTCACCTACAAGGTGGTACAACGGACTGACACAGAACTGGCAGGGAAGAAAGAGGTGGGGTGGAGAAGGTGGGGTACGCGCAGGCAGTGAAACCAGCTTGGTGCGTGACTAACAGG	0/0	0/0	0/1	0/1	0/1
contig3	1155161	g2234.t1	N	TTGTGTATCAAAATGCTCATAAGATAACACCTTTCTAGAATTGCTAAATACCGTTCGGCTTATGTTATCCAACCGTAAGTTTTTTGTCGTAATTCTAAAAAATTAAAAAGCGGAATTCAACACCATCAAGAATAATTACATGCGGGGGGGGGATACATTATCTCATATAAAGTGGTGGCCGTGGGGCGGGCGCTTTCTTATTAAATATTCCATTCAAAAAATCCGGATATTTCAAAATTTCAATGGCTTTCTTTCTCTTTATTGTTTATTTCTCCGATTGGCGGAATATAATGCGCTACATTGAAATTTTCTTGTAGTCCCAGTTCGCGTTAAGATATTCCGTTCTTTTTTTTTTTCATTCTTCTTAATTGATCTTATCTGAAAGTAATAACAACGCAT…	p.Ser389_Leu390insCysValSerLysCysSerTerAspAsnThrPheLeuGluLeuLeuAsnThrValArgLeuMetLeuSerAsnArgLysPhePheValValIleLeuLysAsnTerLysAlaGluPheAsnThrIleLysAsnAsnTyrMetArgGlyGlyAspThrLeuSerHisIleLysTrpTrpProTrpGlyGlyArgPheLeuIleLysTyrSerIleGlnLysIleArgIlePheGlnAsnPheAsnGlyPheLeuSerLeuTyrCysLeuPheLeuArgLeuAlaGluTyrAsnAlaLeuHisTerAsnPheLeuValValProValArgValLysIlePheArgSerPhePhePheSerPhePheLeuIleAspLeuIleTer…	INS	stop gained&conservative inframe insertion&synonymous variant	c.1167delAinsTTGTGTATCAAAATGCTCATAAGATAACACCTTTCTAGAATTGCTAAATACCGTTCGGCTTATGTTATCCAACCGTAAGTTTTTTGTCGTAATTCTAAAAAATTAAAAAGCGGAATTCAACACCATCAAGAATAATTACATGCGGGGGGGGGATACATTATCTCATATAAAGTGGTGGCCGTGGGGCGGGCGCTTTCTTATTAAATATTCCATTCAAAAAATCCGGATATTTCAAAATTTCAATGGCTTTCTTTCTCTTTATTGTTTATTTCTCCGATTGGCGGAATATAATGCGCTACATTGAAATTTTCTTGTAGTCCCAGTTCGCGTTAAGATATTCCGTTCTTTTTTTTTTTCATTCTTCTTAATTGATCTTATCTGAAAGT…	0/0	0/1	0/0	0/0	0/0
contig3	1183072	g2234.t1	N	AGCAACCACTGAAAGTACTCCAACTGTTCAACCACTTGTAGCGTCCCAGTTAAGTATATCTTCCAAACCTGCGTCTACAAGACTACGTCTGTTCTGTTTTTCACTGTGTTCAGCGTACTTAATCAATCATTGGCTCACAACCAGTGAAACCCTTGAAAGTAGTACTAACTCCCCAGAAACTTCTCTGAAGTAACTACTGAACCAACCCTGAAATGCTAACACTGACCAACTAACTGAGACCAAACTGAACCAACAACTGAAGCCTTACTACTTGAAATCCAACCATCTGAAAGTTACCAACGGGAACCAACTGCACTGAGCCAACCACTGAAGCACCCACAACAACC	p.Asp499fs	INS	frameshift variant&stop gained	c.1496 1497insAGCAACCACTGAAAGTACTCCAACTGTTCAACCACTTGTAGCGTCCCAGTTAAGTATATCTTCCAAACCTGCGTCTACAAGACTACGTCTGTTCTGTTTTTCACTGTGTTCAGCGTACTTAATCAATCATTGGCTCACAACCAGTGAAACCCTTGAAAGTAGTACTAACTCCCCAGAAACTTCTCTGAAGTAACTACTGAACCAACCCTGAAATGCTAACACTGACCAACTAACTGAGACCAAACTGAACCAACAACTGAAGCCTTACTACTTGAAATCCAACCATCTGAAAGTTACCAACGGGAACCAACTGCACTGAGCCAACCACTGAAGCACCCACAACAACC	0/0	0/0	0/1	0/1	0/1
contig3	1218759	NA	N	AGCACCGGAAATTCAGAAGCAGTACCGTTCCATGTAGATGAGCGGATTCAGAAGAACCAGTGGGATTCAGCACCAGAGGCAGCTGGAACTGCGGATTGAGAAGCCAGTAACTTGAGCACCGGA	NA	INS	intergenic variant	GENE contig3 1216620 1218286-GENE contig3 1218976 1220462	0/0	0/0	0/1	0/0	0/0
contig3	1219667	g2403.t1	N	TCAAGCGGGATCCTCTGATCAATCTGTGATTGCTTTACTTTATCCCCCAATTGTGGATTTCTCTTTTACTTGTCTTTTTCGTTGCTCTTCTCTATGTCTACTTCCTCCTCCTTAACACTT	p.Val248fs	INS	frameshift variant&stop gained&synonymous variant	c.740delTinsAAGTGTTAAGGAGGAGGAAGTAGACATAGAGAAGAGCAACGAAAAAGACAAGTAAAAGAGAAATCCACAATTGGGGGATAAAGTAAAGCAATCACAGATTGATCAGAGGATCCCGCTTGA	0/1	0/0	0/1	0/1	0/1
contig4	195869	NA	N	TACTTAAAACTCACCAATGTACACGACCTTTTGTTTACAGAAGAATTAGAGCCATTAGCAGGAGAGCCTATAGTCCTATAAACATTATAGTTTTGCTTAACGACCCTCAAACTATCTTCCGTTTAGCAGGCATGGGTAATTTACTCTCCTATTCATATTTCTCCGGACATTAACTCTTCCACCATTGTGTTCCCCTCATTCCCGAGAATATGTATAGCCCCACTTGGCAATCACAAACATATCTATCTGTACAACTTTGTAACCAGCCATGTATATACTTAACAAGTACCAAAATACATACTATTATATAACTGACCCACCATTATGGTCTCACACAGTTAATACTTTTGCATACCCTTTTCAGTTCTGTGTACTACACACAAGCACTGATAGCCTTCC…	NA	INS	intergenic variant	GENE contig4 193373 195025-GENE contig4 196600 197568	0/0	0/0	0/1	0/1	0/1
contig4	276619	g2573.t1	N	CAATTCAGGGTCTTCCGAGATGAACAAGTGGGTTCCAGAAAAGGAGAATCCAGCCGAAGTTCGCTTCGGGCCAACTGGTTTCAACAACAACCAAAAGCACCACCGTCAATTGCAACGATACTCGTCCCCAGCCCTTCAAGTAACGGTTTGAACAATAGTGAACTTGGCAGCATCAATCATCGTCCCCGTAAAACTGTGACTTGTCAACCAGATGTAGAATAGGTAACTTCCTGCGAATCGAATTGACCTTGAATGAGCAATGGCATTGGTGGGTCCACTGTTGTATTATCTGTGCCTCGAAATTGAAATTCTTGATCACAATGCAGTGTGATCTCTGTCGCACCGCCGGAGCTGTCAACAGAAACCTTACCTAGCAGCATAGAAGAATGAACCAATTCA…	p.Lys436fs	INS	frameshift variant&stop gained&synonymous variant	c.1305delTinsTTCATTTCATGGCGCGAGGGTAAGGTTTTCTCGTTGACAGCTCCGGGCGGATGCGAAGAGACACCGCTGAATTTGTGATCAAGAACTTGTGTTGTACCTGTGGAAACACTGTGCGACGGAAGTAAGGAATTTGCCAATCGGCTATCAGTTGTACATTTTAGATGAAGCAGTGTGATTCTTCTCTACCGACCAACGATGAACGTGATTGTATTTGGAGGTGATCTTTGTTTGATGCTACGAAAATTCACACTCTCTGGCATGTACTTGAAGGCTGGGTGGACAGGTATGTTGCAATTGCACTCGGTTGGTTCGTTTGGTTTGTTGTTGAAACCAGATGCGCGAAGCCACTTCGGGCTGGATTCTTTCTTTGCGACGACCACTTGTCT…	0/1	0/0	0/0	0/1	0/0
contig4	448801	NA	N	<DEL>	NA	DEL	intergenic variant	GENE contig4 447321 447899-GENE contig4 449259 449792	0/1	0/1	0/0	0/1	0/1
contig4	448984	NA	N	AAAAAAAAAAAAAAAAAAAAAAAAAAAAAAAAAAAGAAATAAAAAAAAAAAAACTAAACACAAAAAAACACTAGAAACATAATCCCGCCCCCCC	NA	INS	intergenic variant	GENE contig4 447321 447899-GENE contig4 449259 449792	0/1	0/1	1/1	0/1	0/1
contig4	645718	g2575.t1	N	GACCTTCCCCTTTCCTTCGTCCTACTGCTCCCCTTCCTCCCCTGCTACCTTCCGTATTATTATCCTTCACCCCATTTCTCTTCTCTTCCGATCCCTCCACTCCTCGCCTCCCCCTTCATTTATTCCTCCCCTCTCTCGTGTTCCCTTTTTCCTGCTATCCCCCTTCACCGCAGTATCCTCGCTCATAGCCACGCCTTGAGCAAATATCCCCACCCCCTCTTTCCGGAGTCTGCCCGCCCTCCCTCTCCCCTCCCAAAATTCCTCCAGGCCCCGTCTGTCATTGCACCTTCTTCTGCCTGCCTTAACCCTCCGTTCACACATTCGTCATACCTCCTCCACTTCCTCACCCATACAGCCTCCACTACCCACCTTTTCAACCACCCTCTCTTCCCGTTTCCC…	p.Ile886fs	INS	frameshift variant&stop gained	c.2655 2656insGACCTTCCCCTTTCCTTCGTCCTACTGCTCCCCTTCCTCCCCTGCTACCTTCCGTATTATTATCCTTCACCCCATTTCTCTTCTCTTCCGATCCCTCCACTCCTCGCCTCCCCCTTCATTTATTCCTCCCCTCTCTCGTGTTCCCTTTTTCCTGCTATCCCCCTTCACCGCAGTATCCTCGCTCATAGCCACGCCTTGAGCAAATATCCCCACCCCCTCTTTCCGGAGTCTGCCCGCCCTCCCTCTCCCCTCCCAAAATTCCTCCAGGCCCCGTCTGTCATTGCACCTTCTTCTGCCTGCCTTAACCCTCCGTTCACACATTCGTCATACCTCCTCCACTTCCTCACCCATACAGCCTCCACTACCCACCTTTTCAACCACCCTC…	0/0	0/1	0/0	0/0	0/0
contig4	653644	g2639.t1	N	<DEL>	p.Gly638_Gly656del	DEL	conservative inframe deletion	c.1911 1967delNNNNNNNNNNNNNNNNNNNNNNNNNNNNNNNNNNNNNNNNNNNNNNNNNNNNNNNNN	0/0	0/0	0/1	0/0	0/1
contig4	753182	NA	N	<INV>	NA	INV	intergenic variant	GENE contig4 750955 752568-GENE contig4 754560 755345	0/0	0/0	0/1	0/0	0/0
contig4	784701	g2647.t1	N	AATGGTTTGAATATGGTCATGATAAAGTCACAATTACTAAACTCGAGTCTTTGTGTTGCCGCCCCATTCGAGAACAGCACTTAGTTTTAGTTTTCCGATCATGTCGTTAATGACTATTCATCAATTAGGAAATATACAGCCTTGATATATTATTGGATCCTTCATTGTTCTAAATTTCCCGAAATTATTTGTGTTGAGAGAAGATTGTTTTCCCAATTTTGCACGAGTTTATATTTTCTGCAAAGAATATTGGTCTATTAAAACCCTCGTTTCCTGTGTTGAACGCCCCATCGTCAAATTCATCTACTGTGTTGGATGATAGGTTGGTTATGTTCCCCAAATTTTGGGTTGATTTCTTCAAATTGTGGTGATTTAACTATCGAAGACATGAAATCTTTC…	p.Ser105fs	INS	frameshift variant&stop gained	c.314 315insAATGGTTTGAATATGGTCATGATAAAGTCACAATTACTAAACTCGAGTCTTTGTGTTGCCGCCCCATTCGAGAACAGCACTTAGTTTTAGTTTTCCGATCATGTCGTTAATGACTATTCATCAATTAGGAAATATACAGCCTTGATATATTATTGGATCCTTCATTGTTCTAAATTTCCCGAAATTATTTGTGTTGAGAGAAGATTGTTTTCCCAATTTTGCACGAGTTTATATTTTCTGCAAAGAATATTGGTCTATTAAAACCCTCGTTTCCTGTGTTGAACGCCCCATCGTCAAATTCATCTACTGTGTTGGATGATAGGTTGGTTATGTTCCCCAAATTTTGGGTTGATTTCTTCAAATTGTGGTGATTTAACTATCGAAGAC…	1/1	0/1	1/1	0/1	0/1
contig4	798380	g2701.t1	N	CGAGGAGGAGGTTGGAGGAAAGAAAAAAAAGTAGAAAAAGTGAGTTAGAGTATAGGGCAAAAGGGAATAAGGAGTAAGAAATGGGGGGTGAGTAAAGAGAAATGGTGAGAGAGAATGGGAGATGCCCAGCGAAAGAGAGGAGTGTTTAAGCGAGGAAGAGAGCAGGTTGTAGGGGCGGGGTGGAGAGGCTGAAGGTGGGGTTTTGGGGGTCCGTAAGGGAGAGACATGTAGAAGCAGCGTGGGAAGAGCGGCGCAGGAAGTGGAGGAGAGGAAGGGCGGAGTAAGTGGGCTCAAAGATAGCACAAGAGTGGGAAGGACCGGTTGTCTGGACGGGACGAGTGTAGGCGATAAAAAGGACCGAGCAACTAGGAGACAAAAATAAGTGCTAGGTAGGAGGAG…	p.Pro214fs	INS	frameshift variant&stop gained&synonymous variant	c.638delAinsCGAGGAGGAGGTTGGAGGAAAGAAAAAAAAGTAGAAAAAGTGAGTTAGAGTATAGGGCAAAAGGGAATAAGGAGTAAGAAATGGGGGGTGAGTAAAGAGAAATGGTGAGAGAGAATGGGAGATGCCCAGCGAAAGAGAGGAGTGTTTAAGCGAGGAAGAGAGCAGGTTGTAGGGGCGGGGTGGAGAGGCTGAAGGTGGGGTTTTGGGGGTCCGTAAGGGAGAGACATGTAGAAGCAGCGTGGGAAGAGCGGCGCAGGAAGTGGAGGAGAGGAAGGGCGGAGTAAGTGGGCTCAAAGATAGCACAAGAGTGGGAAGGACCGGTTGTCTGGACGGGACGAGTGTAGGCGATAAAAAGGACCGAGCAACTAGGAGACAAAAATAAGTGCT…	0/0	0/1	0/0	0/0	0/0
contig4	829601	NA	N	AGAGGGTATGAAGCTTGCATAGCAATGACTGATCCGGATGCAGTACTCGGTGGCAACAATGAAACTATTACGCAAGATGAAGCAATAAATTAGCTTAGAAGTTGCCGTTACAA	NA	INS	intergenic variant	GENE contig4 822649 824217-GENE contig4 829614 829976	0/1	0/0	0/1	0/1	0/1
contig4	912300	g2742.t1	N	<INV>	NA	INV	inversion&splice region variant	c.446 *392inv	0/0	0/0	0/1	0/0	0/0
contig4	1005323	g2745.t1	N	TTACGGCTGGACTATTTTTGATCCATTTGATTCCTATTGTTACAGTGAGATCGTTTGTAGTGTGTTGGCCACCAATGTTATGTGTGTTCTCATTTTTGTAATCCGTTTGTTATTTCCACAAGTTATGGAATCCATTTGGATATTTGTCTTTATTTGATTTACCTAATCATACATATTTGAATCCATAATAGGGTTGATTCGCCCAATATGAATTTTGCTTACTAAAGTAAGATGTCGGAGATAAGTGCTACATGCTACAGTTGGTCAACATTTTGAGTCCGATTGTTACAACACCAGCTAGTGGCTCATTTGAGTACCCACATAGTGTCATACTTTAATCATCCTATTATGCATAATCATGTTGGCTATGGTTGTTTACAAGTAGAGTGTTGCTTTTAC…	p.Gly485fs	INS	frameshift variant&stop gained	c.1452 1453insACTACCTGACTCCTCACGCCATACCAAAATTTCCTGAGTAACCACTGACCTCATTATGGTAGACAAATTTGACTAACAAAATGTGGAATCACACAGGTTATGGTAAAACTATATACAGACATGTACTTCTTTTGAAGTAAACTCCTAGATAGCGATTTTTCAAAATTGGTTATTTCGTGGTGATAACTGTTATTAAGAAAGTTATACGTATGTATTGGTGATATATATTGGATCCAAATGGATTCTTTGCGAATACTAGACTCTCTTTAGTTCAGTATTATAAGCACGTATTGTTATTATCGAAGGGATAAGATAAGCATAAGTGTTTCTGTCTCATCCCAGACTCTGCGGGTAGAAAATGAGTTCAAAATTGCATCTCAATTAG…	0/0	0/0	0/1	0/0	0/0
contig4	1013760	g2746.t1	N	CTATACACAACATATAAATAAGTACATGGATTCAAATCTCAGCGGAGAGAGAGAGGAACTAC	p.Tyr80fs	INS	frameshift variant&stop gained&missense variant	c.239delTinsGTAGTTCCTCTCTCTCTCCGCTGAGATTTGAATCCATGTACTTATTTATATGTTGTGTATAG	0/0	0/0	0/1	0/1	0/1
contig4	1017110	g2746.t1	N	GGCTGTTCACAGTATCACTCCATCAGTTTGACTGTTCTCCTCACAGTGTCACCTCCATCAGTTG	p.Gly720fs	INS	frameshift variant&stop gained	c.2157 2158insCAACTGATGGAGGTGACACTGTGAGGAGAACAGTCAAACTGATGGAGTGATACTGTGAACAGCC	0/1	0/0	0/1	0/1	0/1
contig4	1017433	g2798.t1	N	<DEL>	p.Glu580fs	DEL	frameshift variant	c.1739 1833delNNNNNNNNNNNNNNNNNNNNNNNNNNNNNNNNNNNNNNNNNNNNNNNNNNNNNNNNNNNNNNNNNNNNNNNNNNNNNNNNNNNNNNNNNNNNNNN	0/1	0/1	0/1	0/0	0/1
contig4	1158700	g2798.t1	N	<DEL>	p.Ser296fs	DEL	frameshift variant	c.886 1009del	0/1	0/1	0/0	0/0	0/0
contig4	1294478	NA	N	ATGGCTCATTGCGATAAATTTTGGGGTTTAATTGGCTT	NA	INS	intergenic variant	GENE contig4 1292368 1293595-GENE contig4 1295246 1295840	0/0	0/1	0/0	0/0	0/1
contig5	55290	NA	N	<INV>	NA	INV	intragenic variant	GENE contig5 55194 56069	0/0	0/0	0/1	0/0	0/0
contig5	88668	g2945.t1	N	<DEL>	p.Glu141fs	DEL	frameshift variant	c.422 474delNNNNNNNNNNNNNNNNNNNNNNNNNNNNNNNNNNNNNNNNNNNNNNNNNNNNN	0/1	0/1	0/0	0/1	0/0
contig5	108613	NA	N	TTTTTTTTTTTTTCTTTTTTTTTTTTTTTTTTTTTTTTTTTTATTTTTTTTTTTTTTTTTTTC	NA	INS	intergenic variant	GENE contig5 107076 107675-GENE contig5 109105 109614	0/0	0/0	0/0	0/1	0/0
contig5	174240	g3014	N	<INV>	NA	INV	inversion	c.1448 1618inv	0/0	0/0	0/0	0/1	0/0
contig5	253114	NA	N	ATGTCCGACCCAATTCCATAGATCCATAGATTTGT	NA	INS	intergenic variant	GENE contig5 250256 250645-GENE contig5 255600 256381	0/0	0/1	0/1	0/0	0/0
contig5	279537	NA	N	<DEL>	NA	DEL	intergenic variant	GENE contig5 274976 275587-GENE contig5 283932 285935	0/0	0/0	0/0	0/1	0/0
contig5	279834	NA	N	GCCTTACTTTGAATGGCAATAAAAATCAATCAAATTAG	NA	INS	intergenic variant	GENE contig5 274976 275587-GENE contig5 283932 285935	0/0	0/1	0/0	0/1	0/0
contig5	284387	NA	N	<INV>	NA	INV	intragenic variant	GENE contig5 283932 285935	0/0	0/0	0/0	0/1	0/0
contig5	347550	NA	N	<INV>	NA	INV	gene fusion	-	0/0	0/0	0/0	0/1	0/0
contig5	503731	NA	N	AGGGACCATTGGCCACTTAACTTTTCCAAGTTGATAGTAGTTTCATTCGGCAGGTTGTACTAATGCATTAGTATATGTTAATGTTCGACTTTCTTGTAATAACTCTTGTGATCAGGAAGTGAAATTCTTAAAAATACTAACTAAAACAGATTCATCAATAATTCTAACACTTTTTAAAGTCTCCGGTACTCAATAGGGGAATTTATTGACGGTAATTGAAAAATCAATTTCACCTCGAGCCCATTAGCCGTCCAAATATTAAACTGTTACCTTGTTCATTAACAGGAGCTTGGTAATTGTCATACCATCACTTCCAAGTTCAAATTTAGTTGATTGTTATATAAAAATGGATCCTGAAAAAACATGACTTGGATATAGTTTGGTTTATGATCAATCTCG…	NA	INS	intergenic variant	GENE contig5 502500 503387-GENE contig5 504172 507888	0/0	0/0	0/1	0/0	0/0
contig5	522758	g3157.t1	N	<DEL>	NA	DEL	feature ablation		0/1	0/1	1/1	0/1	0/1
contig5	681595	g3383.t1	N	CTGAATAGGTGATCTCCTATAAAATTTGATATATGTGGAATCATACACTCCGTCTCACAGAACTGGTACGATCTGTATATTTTAACATAAACTCAATAGAAACTATTCAAACAATTTGGGTCATAGAATAGAAATTCACACATTATACTTGGTAACAGCACTCCAAATTCTAGGCTACAGCTTCAAACTTGTTCAATCACCAAATTTATGACGGATTTAAAATGTGATAAATGTGTGTTAGGAATCACTATACATCAAATTTATATAAGCCGTAGGGTGTTGTCAGGCAGAGTTCCATGATGGAGTGTGATACTTTAAGTATCTTTCTAATAGACAAAGAGTTTTGAAGCATAGTCGATATTATATTGGGTATGTTATGTGGAATGGCACAGCAATAGA…	p.Ala436fs	INS	frameshift variant&stop gained	c.1306 1307insTTTGACAACTGTATATCATATTAGCGCAAAATTGCAAATATCACGAGAGAAAATGGAATAATATTTGACGATCATGGACTTTTTGAACTCTTCTCTTTCCTCTCTACCGTGGGTAAGATATAAGGTATGTATGACTATTAGAGAAGATGAGTATATCTATGGATATATGGATCCTGGAGAGTATTAATTCACATGAACAAAAAAAGGTCGCAAAAGACTCCATTCTTTGAGTAAAAGGTTCCTTGATCGTAAAACAATTTTGTGACATATTGATTCACAGGTGAAGCCCCTTTGGACTAATGTCTGAGTTCTGCATGGAGTCACTATTTAAGCCCATTCACCGATTGTATTCATGATTTTAAAGAGTTTAAACATATGAATGAAT…	0/0	0/0	0/0	0/1	0/0
contig5	822430	NA	N	<INV>	NA	INV	intergenic variant	GENE contig5 820721 822157-GENE contig5 823934 824815	0/0	0/0	0/0	0/1	0/0
contig5	823018	NA	N	TAGTGGTTTATACTTTCAGTTCGTACATAGTGCAAAGAAATTATTAATACTAGTGCGACAAATTTAATTCATGTAAGGGAGATTAATGTTCATAGAAATGGATGTCAAAAGTTCACACCAGGCGGGAAATACATTACTTTCAAACTAGCTGCCCTTTTTTGTTCATACCATAATCAATAAATTTTCAGTATGAACAAAATAGAGGTCATCGTCAATATGAACATTTTGAGCACTGTATCAAAAAATATTGACGCCGTAATATGAACTTTTCTTTGCAAATAGTTGCGAATAATTTTGACTCACTGATCTTGAAAATATGCTTCAAACTACGCGAAATAAACTGCAAACGACT	NA	INS	intergenic variant	GENE contig5 820721 822157-GENE contig5 823934 824815	0/1	0/1	0/1	0/0	0/1
contig5	841772	NA	N	TTCTTCTTCTTCTTCTTCTTTCTTTCTTCTTCTCTTCTTCTTT	NA	INS	intergenic variant	GENE contig5 839498 840658-GENE contig5 857261 858763	0/1	0/0	0/1	0/1	0/1
contig5	954982	NA	N	AGGGGGGGATAAGGAGAGGGGCTACTGGAGAAGGAGAGGAAAAAAAGGGGGAAAGAGGTAAATC	NA	INS	intergenic variant	GENE contig5 948389 952141-GENE contig5 955479 957101	0/1	0/1	1/1	0/1	0/1
contig6	65898	NA	N	GGCTTTTTTCTCCGCAGAAATAATTACACAAATTTCATTGAAAACCAAATGGTGAAATTAATTTTGAAATCATTATCAAAAAAATAAACAATGTGTGCAAACACCTGACAACAAGATTCACCTTACACAATATTTCATCTTAAGACACGATGGAATTTTGCTGATCGTCGTCGCAATTTCATTTAGATCTCCTTAAAACAGATTCTCCTTACAACACGATTGAATTTTTGCTATCGCAATTCTTTAGAATCGATGGGATATCGATGTGCCAAGGCAAATTAGTTTAGGGAGATCTTTGTTTTCATTCCTTTCAACATCCTTACACAGATTCATCCTTAACCATTGAATTTGCTATCACGCAAATTCAATTAGAATCCTCTAATATCATTTCAATGTAAT…	NA	INS	intergenic variant	GENE contig6 63859 65613-GENE contig6 67040 68206	0/1	0/1	0/0	0/1	0/0
contig6	117011	g3385.t1	N	ACCGAGTAGTAGACCCATTGCCAGTGAGTAATGTAGATCCAGGAGTAGAGCAGTGCAGAGGAGAAGCAACACCAGGAGTGACCCATGAGACTCCGTGCCAGGGAGTAACGGGTAGATCCAGGAGTCGAAGCAGTGCCATGAGTGACGCATTTTCCGAGGTGAGAAGCAGTACCAGGATTAGACCCAGTGCAGAGTAACGGTAAGATCCAGGAGG	p.Gly64fs	INS	frameshift variant	c.187 188insCCTCCTGGATCTTACCGTTACTCTGCACTGGGTCTAATCCTGGTACTGCTTCTCACCTCGGAAAATGCGTCACTCATGGCACTGCTTCGACTCCTGGATCTACCCGTTACTCCCTGGCACGGAGTCTCATGGGTCACTCCTGGTGTTGCTTCTCCTCTGCACTGCTCTACTCCTGGATCTACATTACTCACTGGCAATGGGTCTACTACTCGGT	0/1	0/0	0/1	0/1	0/1
contig6	119745	g3398.t1	N	<DEL>	p.Gly16_Arg36del	DEL	splice donor variant&conservative inframe deletion&splice region variant&intron variant	c.46 108+41del	0/1	0/0	0/0	0/1	0/0
contig6	153569	g3476.t1	N	GTATGGTTTGATCAATCAACACTGCGGTCAATGACATGAACACTGATTATACTCAGTGAT	p.Asn161fs	INS	frameshift variant&stop gained&missense variant	c.483delAinsGTATGGTTTGATCAATCAACACTGCGGTCAATGACATGAACACTGATTATACTCAGTGAT	0/0	0/0	0/1	0/1	0/1
contig6	302029	NA	N	TCCTCCCCCTCTCTCCCTTCTCTCTCCCCCTCCTCTCTCTCTCTCTCG	NA	INS	intergenic variant	GENE contig6 300355 301896-GENE contig6 302168 303136	0/1	0/1	0/0	0/0	0/0
contig6	365504	NA	N	GGGAATAAAACAATACAGACAGATATAAGGACAGAACGCACTCCGACCGAAGAAGAATATTTAAAAG	NA	INS	intergenic variant	GENE contig6 359438 364723-GENE contig6 367029 369257	0/0	0/0	0/1	0/0	0/1
contig6	431553	NA	N	ATCATAATTTAGAGCACCCGGGTTCCCATAGAATGCAAAGTATTAAATCAAAGCACTTCACGCCCAAATTTACCCAAGAAAAAGAAACAAATCTAACAGTCCACAAACATCAGGCACCCGTTACCGGCTCTCACAAACAACAGCTCGATGCAAAGTATCTAACCCATATGTTCTAAAATAAAACTGACAGTCCAATCCTTTACCCTAAAAAACCCTATACTCAGTTCAACAAAGCAATAATAAAAAATAACTAAAAGACCCAACAAAAATACTACATTCAACCCATCAACCAAAGCTCTCCCGTCCAATATCCCCCTCACTTTATTAAACAACACAAACTTAATAAACCATACACTGCCCCCACCCAACTAGTGAGCTGTGCAAAACCCCGTTTAAAAC…	NA	INS	intergenic variant	GENE contig6 430371 431411-GENE contig6 431774 432349	0/0	0/1	0/0	0/0	0/0
contig6	438146	g3625.t1	N	CGTGGGGGTGGTTGGCCTGGGGGTGAGTCCTTCTTTGGAGTCCTACCCTCGCAGTCAGTGTGTGCTCGTAGACCCGGTCGCCGCGCTGTCTCGGCTTACGGCTTTGTTTCGCGCGAGCAGTATCGTATGGCTTGCACCGCTTGTGTTGTCTGCGGTTAATGGTGCCTTCGACTTTGTGCTGGAGTTTTGAAGTTTGTGCGGAGTCTAGACTACGCGCCACCGCTTCCTTGGACTGCTTCTGTCCCGTCCAACTTGCTATTTGCTGTTCCGAGTTCTACCGACTGACATTATGGCTTGCGCAATTTTTTTTGCTCGCCCCCCTCTATCCGCACCTCCTATGCCGACCCTCTCACTTGGGTGGAGTGGCACCGTGCGTTTTCCTTTAGCGGACATAACTGT…	p.Glu1764fs	INS	frameshift variant&stop gained	c.5291 5292insCGTGGGGGTGGTTGGCCTGGGGGTGAGTCCTTCTTTGGAGTCCTACCCTCGCAGTCAGTGTGTGCTCGTAGACCCGGTCGCCGCGCTGTCTCGGCTTACGGCTTTGTTTCGCGCGAGCAGTATCGTATGGCTTGCACCGCTTGTGTTGTCTGCGGTTAATGGTGCCTTCGACTTTGTGCTGGAGTTTTGAAGTTTGTGCGGAGTCTAGACTACGCGCCACCGCTTCCTTGGACTGCTTCTGTCCCGTCCAACTTGCTATTTGCTGTTCCGAGTTCTACCGACTGACATTATGGCTTGCGCAATTTTTTTTGCTCGCCCCCCTCTATCCGCACCTCCTATGCCGACCCTCTCACTTGGGTGGAGTGGCACCGTGCGTTTTCCTTTA…	0/0	0/1	0/0	0/0	0/0
contig6	655853	NA	N	AAAACAATAAACTAAACTGGAATTAGATAAGCTACTTTATAACCGCAGCGCTTTGATGAGTCACACCATTTTTAGGGACAGCACGGACATAGCCCGGGATTTTGTATACAGTGTTTTCTA	NA	INS	intergenic variant	GENE contig6 651949 654123-GENE contig6 663696 665174	0/1	0/0	0/0	0/0	0/0
contig6	737894	g3670.t1	N	<INV>	NA	INV	inversion	c.676 771inv	0/0	0/0	0/1	0/0	0/0
contig6	854264	g3723.t1	N	GGGACCAGGATCTAAAAAGAACCTTGAGAGGAGAAAAAGCAGGGAAGAGGGGGGAAAAGAAGAAAAAGGAAAGAGAGAAAGAAAGGAAAAATAAAAAGGAAGGGGGAGGGGGAAAGAAAAAAGAAAAAAAGAAGGGAAGAAAAAAAGAGAAGAAGGGGGGAAGGGGGGGGGGGGGAAAAGGGGGAAAAAAAAGAAAAAGGGGGGAAATAGGAAGAAGGGGGAAGGGGGGGAAAAGAGAAAAAAAAAAGGGAGGAAGGGAGAGAAGGGGAAGAAGGGAGTAAGGTGGGGGGGGGGGGGGGGAGAAAAAAAGAAGGGGGTTTGCAGGAAAGGTGAGAAAGAAGAGGGGGAAGAAAAAAGGAATGGAAATGAAGAAAAGAAGGAGGAAAAGGAGAGGGGGGG…	p.Leu492fs	INS	frameshift variant&stop gained	c.1474 1475insGGGACCAGGATCTAAAAAGAACCTTGAGAGGAGAAAAAGCAGGGAAGAGGGGGGAAAAGAAGAAAAAGGAAAGAGAGAAAGAAAGGAAAAATAAAAAGGAAGGGGGAGGGGGAAAGAAAAAAGAAAAAAAGAAGGGAAGAAAAAAAGAGAAGAAGGGGGGAAGGGGGGGGGGGGGAAAAGGGGGAAAAAAAAGAAAAAGGGGGGAAATAGGAAGAAGGGGGAAGGGGGGGAAAAGAGAAAAAAAAAAGGGAGGAAGGGAGAGAAGGGGAAGAAGGGAGTAAGGTGGGGGGGGGGGGGGGGAGAAAAAAAGAAGGGGGTTTGCAGGAAAGGTGAGAAAGAAGAGGGGGAAGAAAAAAGGAATGGAAATGAAGAAAAGAAGGAGGAA…	0/0	0/1	0/0	0/0	0/0
contig7	45414	NA	N	GTTCGCACGCGACAGGGACGAGGGGAGGAAGCCGAGCGAACGTGCCGCGAGGGTAGACGGCGGCGCCAACCCCCGCGAGGGCGCACGAGCGGCGCCGGGCTGCCGCAGCGCCGCGAGCGCGCCACGGGCGCGGAGACGGCGCGGCCGCGCCGCTCACCCGAGACAGAGGAGGAGAGGAGGGGGGCCGTACCGATCAGGCGCGAGGCTAGAAGAGAGTAAGGAGGATGAGAGAGAGAGGAACTGAGGAGAAAGAGTAGAAAAGGCGCGCAAGGCAGAACAGGACGGAAGGAGAGCGCGCAGAGCGAGGCGAAGAGGAAGGCGAAGAAAGAGAGAGAGGCGGCTCGAGAACAGAGAGAATGACGAGAGGAAGGAGGAGCGAGAAGGAGCGAAGAGAGGAGC…	NA	INS	intergenic variant	GENE contig7 42527 43699-GENE contig7 46182 49037	0/0	0/1	0/0	0/0	0/0
contig7	49756	g3919.t1	N	GAAAAAACAAAAAAAAAAAAATAAAAAATGGTTTAAACACAAAAAATAAAAAAAAAAAATTATAAAAAACAAAAAAAAAAAATTTATACCCCCCCCCCCCCTCCCCCCCCACCCTTTCCCCCCCCCCCCCCCCCCCCCCTTTTCTTATTCCTCCTTCTTCCTCCCTCCTTTCCCCCCTCCTCCCCCTTTTCCCCTCTCCTCCCGTCCTCCCCCCCCCCCCCACCTCCCCCCCCCACTCCTCCCTCTCCCCCCTCCCCCCCCACCTCCCCTCCCCCACCCCCGTTTCCCCCCTTCCCCCCCCCCCCCCCCCACCCCCCCCTCTCCCCTTCACCCACCTCCTTTCCCCTCCCCCCCCCCCTTTCTCTCTCCCCCTTCCATTCCCTCCCCCCCTCTTCCCCC…	p.Val75fs	INS	frameshift variant&stop gained&missense variant	c.223delTinsGGGGAGGAAAGGAAGGGGGGGTGGGGGGAGAGGGGAGGGGAGGGGACGGGGGGGGAAAAAGAAGGGGGAAAGGACAGGGGGGGGGGGGGGGAGAGGGAGGGGGGGGGGGGGGAGGGGGGGGAGGCGGGGAGGTGGAAAAGGGGGGGGGGGGGGAGGGGGGGGGGGTGGGGGGGGGGGGGGGGTAGGGGAAGGAAGAGGGGGGCGGGGGAAAGGGGGGAGAAGGGGAAGAGGGGGGAGGGGGGGGAGGGGGGGGAGGGGGGGGGACTACGGGAGGGGAGGGGGGGGGGGGGGGGGCGGGGGGGAACAGGGCAAAGGGAGGAAGGAAGGGGGAAAGGTAGGGGGGGGGAGGGGGCAAAAGGAGGGAAGAGCGGGGGAGGGGGGAGGAAA…	0/0	0/1	0/0	0/0	0/0
contig7	69127	NA	N	<DEL>	NA	DEL	intergenic variant	GENE contig7 64908 68108-GENE contig7 71190 73640	0/1	0/0	0/0	0/1	0/0
contig7	75502	NA	N	<DEL>	NA	DEL	intergenic variant	GENE contig7 74436 75308-GENE contig7 80944 81399	1/1	0/1	0/1	0/1	0/1
contig7	174597	NA	N	<DEL>	NA	DEL	intergenic variant	GENE contig7 173285 173971-GENE contig7 178113 178457	0/1	0/1	0/0	0/1	0/1
contig7	507456	g3980.t1	N	CCGCCACTGTTCATAGATCACAAAACGTTACCAGCAGCGTGATCCCAGAATCTTCTCACGTATGTGCCACTGAGTGGCAATCGGAGGTAGATTCTCTTGT	p.Val265fs	INS	frameshift variant&stop gained	c.793 794insACAAGAGAATCTACCTCCGATTGCCACTCAGTGGCACATACGTGAGAAGATTCTGGGATCACGCTGCTGGTAACGTTTTGTGATCTATGAACAGTGGCGG	0/1	0/1	0/1	0/0	0/1
contig7	645818	g4098.t1	N	AAAGATACCACAAGAATAAAAAAGAAAAACACGAACAAAAACGTAACCCCAATAACACACCTCCCAAAAATAGAAAAAAATCTAACTCCAAAAAGAATAAAAACGCACAAAAAAAAAAAACATAAAAACAGAACACTACGCCCCACCACACTCAACAAAACCCCCCAACAATCGCCGAATCACAGCGATCACCCCAACAACGCTCCCACCCCCTATCCACCCTTCCCCCCTCACCACCCCGCCGCACACTCCCCCCTCTCCCACCCACCCCCCCCTTCCCCCACATCCCTCCCTTTCCCCCCCCGAACACACACAGCACCCACCTCCCCCCGCCACACCCTTCCCCTCTCCACCCAAGCCCCCCCGCTCTCCTGCCTCTCCCCACTTCACCCCCTCCCC…	p.His10fs	INS	frameshift variant&stop gained	c.29 30insAAAGATACCACAAGAATAAAAAAGAAAAACACGAACAAAAACGTAACCCCAATAACACACCTCCCAAAAATAGAAAAAAATCTAACTCCAAAAAGAATAAAAACGCACAAAAAAAAAAAACATAAAAACAGAACACTACGCCCCACCACACTCAACAAAACCCCCCAACAATCGCCGAATCACAGCGATCACCCCAACAACGCTCCCACCCCCTATCCACCCTTCCCCCCTCACCACCCCGCCGCACACTCCCCCCTCTCCCACCCACCCCCCCCTTCCCCCACATCCCTCCCTTTCCCCCCCCGAACACACACAGCACCCACCTCCCCCCGCCACACCCTTCCCCTCTCCACCCAAGCCCCCCCGCTCTCCTGCCTCTCCCCACTTCA…	0/0	0/1	0/0	0/0	0/0
contig7	753620	NA	N	TTTTTAATATTTACTTTTGTGTTTTTTTATTATTCTTTTTGATTTTTTTTTTGTTG	NA	INS	intergenic variant	GENE contig7 752577 753302-GENE contig7 754437 756944	0/0	0/1	0/0	0/0	0/1
contig7	754164	NA	N	<DEL>	NA	DEL	intergenic variant	GENE contig7 752577 753302-GENE contig7 754437 756944	0/1	0/1	0/1	0/0	0/1
contig8	10464	g4169.t1	N	TGTTGTGGGGGGGGGCGGGAGGGGGTGTCGGGCGGTGGGTTGGGGGGGGGGGGGGGGGGGGGGGGGGGGGGGACGGGGGTGGGGGGGGGGGGGAGGTGGGGGGGGCGGGAAGTGGGGGTGGGTGGCGCGGGGTGAGGGGGGGGGGGGGGGGGGCGGGGGGGGGGGCGGGTGGGGGGGGGTGGGGGGGGGGGGGGGGGTGGGGGGGGGATGGGGGGGGGGGGGGGTTTGCAGGGGGGGGTGGGGGGGGGGGGGGGGGGGGGGGGGGGGCTGTGGGGGGGGGGGAGGCGGGGGAGGGCTTGGGGGGGGGGGGGGGGGGGGGGGAGGGGGAGTGGGGAGGGGGGGTGGGGGGGGGGGGGGGGGTTGGGGGGGGGTAGGGGTGGGTGGGGGGGGGCGGTGGGG…	p.Leu196fs	INS	frameshift variant&stop gained&missense variant	c.588delAinsTGTTGTGGGGGGGGGCGGGAGGGGGTGTCGGGCGGTGGGTTGGGGGGGGGGGGGGGGGGGGGGGGGGGGGGGACGGGGGTGGGGGGGGGGGGGAGGTGGGGGGGGCGGGAAGTGGGGGTGGGTGGCGCGGGGTGAGGGGGGGGGGGGGGGGGGCGGGGGGGGGGGCGGGTGGGGGGGGGTGGGGGGGGGGGGGGGGGTGGGGGGGGGATGGGGGGGGGGGGGGGTTTGCAGGGGGGGGTGGGGGGGGGGGGGGGGGGGGGGGGGGGGCTGTGGGGGGGGGGGAGGCGGGGGAGGGCTTGGGGGGGGGGGGGGGGGGGGGGGAGGGGGAGTGGGGAGGGGGGGTGGGGGGGGGGGGGGGGGTTGGGGGGGGGTAGGGGTGGGTGGGGG…	0/0	0/1	0/0	0/0	0/0
contig8	158007	g4182.t1	N	<INV>	NA	INV	inversion	c.255 453inv	0/0	0/0	0/0	0/1	0/0
contig8	186986	g4191.t1	N	TTATGAACGACCAAAGAAAAGAAAAAAAGAACAAAAAAACAAAAAACAAGAAAAAAAAAAAAAAAAAAAACAACAAAAAAGAGAGATTTTTTCTGACAACTTGTTCCATTTATTGGTTGAATATCTCTTGTCACCATCAATCATATTATTATGGTGGTTGATCAATTTGTCATTTGATCAAGAATTTTGTTGTTGTTTTCAATTAGCATGATCTATTATGATGAATTAAATGTATCGTTAATGATGTATTTGAAAATCTATAAAGTTCGACCCAATAATATCTGAAGAATGACTCTATGTTGACAATTTCACGTTGCTTTCTGTAATTATGTCTTCTCTGCTTTTTTTTTTTTCGTACTTCTGCATTTTCTCTTCTCTGTTTAAATGAATAATTTTTTT…	p.Glu41fs	INS	frameshift variant&stop gained	c.121 122insTTATGAACGACCAAAGAAAAGAAAAAAAGAACAAAAAAACAAAAAACAAGAAAAAAAAAAAAAAAAAAAACAACAAAAAAGAGAGATTTTTTCTGACAACTTGTTCCATTTATTGGTTGAATATCTCTTGTCACCATCAATCATATTATTATGGTGGTTGATCAATTTGTCATTTGATCAAGAATTTTGTTGTTGTTTTCAATTAGCATGATCTATTATGATGAATTAAATGTATCGTTAATGATGTATTTGAAAATCTATAAAGTTCGACCCAATAATATCTGAAGAATGACTCTATGTTGACAATTTCACGTTGCTTTCTGTAATTATGTCTTCTCTGCTTTTTTTTTTTTCGTACTTCTGCATTTTCTCTTCTCTGTTTAAATG…	0/0	0/0	0/1	0/0	0/0
contig8	203103	NA	N	AGCAGCACTAACTTGATGTTTCATCTTGAGCAGCACTACTTGATGTTCATCTTG	p.Phe263fs	INS	frameshift variant&synonymous variant	c.787delGinsCAAGATGAACATCAAGTAGTGCTGCTCAAGATGAAACATCAAGTTAGTGCTGCT	0/1	0/0	0/1	0/1	0/1
contig8	204004	g4205.t1	N	<INV>	NA	INV	inversion		0/0	0/1	0/0	0/1	0/0
contig8	221614	g4215.t1	N	CAACCCCCACCCCCCACCCCCCACCACCCCCCCCCCCAAAGGAGAAAATACCCCC	p.Arg454fs	INS	frameshift variant	c.1359 1360insGGGGGTATTTTCTCCTTTGGGGGGGGGGGTGGTGGGGGGTGGGGGGTGGGGGTTG	0/0	0/0	0/1	0/0	0/0
contig8	249462	g4217.t1	N	<DEL>	p.Thr440_Ser464del	DEL	conservative inframe deletion	c.1316 1390delNNNNNNNNNNNNNNNNNNNNNNNNNNNNNNNNNNNNNNNNNNNNNNNNNNNNNNNNNNNNNNNNNNNNNNNNNNN	0/1	0/1	0/0	0/0	0/0
contig8	251579	g4334.t1	N	<DEL>	p.Thr455fs	DEL	frameshift variant&stop lost&splice region variant	c.1365 *2delNNNNNNNNNNNNNNNNNNNNNNNNNNNNNNNNNNNNNNNNNNNNNNNNNNNNNNNNNNNNNNNNNNNNNNNNNNNNNNNNNNNNNNNNNN	0/1	0/0	0/0	0/1	0/0
contig8	572590	NA	N	ATATCAGAATTTCCATTTATCAGAATTTCCATATAGAATTTCCATTTCAAGAATTTCCCTTATAGAATTATCCGGTTGGATTGATT	p.Gly486fs	INS	frameshift variant&stop gained	c.1455 1456insAATCAATCCAACCGGATAATTCTATAAGGGAAATTCTTGAAATGGAAATTCTATATGGAAATTCTGATAAATGGAAATTCTGATAT	0/1	0/0	0/1	0/1	0/1
contig8	633507	g4472.t1	N	<DEL>	NA	DEL	feature ablation		1/1	0/1	0/1	0/1	0/1
contig8	734491	NA	N	GATAAAAAAAAAATTGTTTGATTTTTGAAGAGTTAAGTTTGATAGATAACTCCACCAATGCTTACCAATCCTTCAGGCAGTAAGTGTGACAGTATTAAACAGTGCATACCAAATAACATCATGTTGTTTAAGCAATAGAATTCAAGCTAGAACGCATAATCTAGCAAAACATGGACAACTTCATGAAATTACTTTAGTTTGCAAAATATGCAAATAATTTCCTGTCGTCGCATTTTGCAAAGTCTCTTAAAATTACCGAGGTTTTTGTTTCACCTTTGGCAACTTTTAGAGGCAACCTTATAATGATGCCACTTTCAGCAACATAATGAGCGGTTTCAACAAAACTAAAAAGAATACTGCGATTTCTCACTTTTTATTATTTTTTAAAGTCTTCCGCAA…	NA	INS	intergenic variant	GENE contig8 731140 732762-GENE contig8 738069 739427	0/1	0/1	0/0	0/1	0/0
contig8	734510	NA	N	<DEL>	NA	DEL	intergenic variant	GENE contig8 731140 732762-GENE contig8 738069 739427	0/1	0/1	1/1	0/1	0/1
contig9	60924	g4644.t1	N	CCCAATTAGAGTAGACAAACGTATCAAGTGGAAATAGACTCAATCTATGGAGGCAAGCCAAGCGTCTGATAGTACAATGAGTATTGAGAGTTACACGAAATATCAATCAAGCTACAAAGGAACTAAAGAGGATTAAGACAGAATCTTATAAGAAGCTTACAAAGAGAGTAAGACTCGAATACAGAGAACAAACTCAAATATCTCGGTATTGTTAGTGACAGAACTAGCGAATTGACATATGATCACAACCCACACTCTTCTGGAATGATATATAAATATATCACTGAATTTTGATCGAAAAGTGTGTTGCTAGGCAGTGTAACAGAAATTCTTCACCTAAACCATAAGCGCAATGTCTTACAACTATTACACAAAAGATCCCAATGCCACAATGCTCTA…	p.Ser160fs	INS	frameshift variant&stop gained	c.476 477insCCCAATTAGAGTAGACAAACGTATCAAGTGGAAATAGACTCAATCTATGGAGGCAAGCCAAGCGTCTGATAGTACAATGAGTATTGAGAGTTACACGAAATATCAATCAAGCTACAAAGGAACTAAAGAGGATTAAGACAGAATCTTATAAGAAGCTTACAAAGAGAGTAAGACTCGAATACAGAGAACAAACTCAAATATCTCGGTATTGTTAGTGACAGAACTAGCGAATTGACATATGATCACAACCCACACTCTTCTGGAATGATATATAAATATATCACTGAATTTTGATCGAAAAGTGTGTTGCTAGGCAGTGTAACAGAAATTCTTCACCTAAACCATAAGCGCAATGTCTTACAACTATTACACAAAAGATCCCAATGC…	0/0	0/1	0/0	0/1	0/0
contig9	372353	NA	N	<INV>	NA	INV	intragenic variant	GENE contig9 371966 374884	0/0	0/0	0/1	0/0	0/0
contig9	464820	g4728.t1	N	<INV>	NA	INV	inversion	c.2290 2464inv	0/0	0/0	0/0	0/1	0/0
contig9	693763	g4738.t1	N	TTTCGCAGCAGAAACAGATACATAAGCTCAGTGGTGTGACAGTTTGGGTTCATGGGTCGATGACCAAAACAGTGTCAGTTTTCACACTGTGGGTTGTGGTAGGTGATAGGT	p.Ala1105fs	INS	frameshift variant&stop gained&missense variant	c.3313delTinsACCTATCACCTACCACAACCCACAGTGTGAAAACTGACACTGTTTTGGTCATCGACCCATGAACCCAAACTGTCACACCACTGAGCTTATGTATCTGTTTCTGCTGCGAAA	0/1	0/0	0/1	0/1	0/1
contig9	695530	g4738.t1	N	AAACAAAAAACAGTGTCAGTTTCACCTTGGTGGGTGGTGTTAGAGTTTGATGGTGGTTGCAGCAAAACAAACCATACTCAGTGGGTCGTGACAGTGGATTCATGGTCGATA	p.Pro516fs	INS	frameshift variant&stop gained&missense variant	c.1546delGinsTATCGACCATGAATCCACTGTCACGACCCACTGAGTATGGTTTGTTTTGCTGCAACCACCATCAAACTCTAACACCACCCACCAAGGTGAAACTGACACTGTTTTTTGTTT	0/1	0/0	0/1	0/1	0/1
contig9	695869	g4768.t1	N	<DEL>	p.Thr367_Ile402del	DEL	conservative inframe deletion	c.1099 1206del	0/1	0/1	0/0	0/0	0/0
contig9	785964	g4809.t1	N	CACAAACATTCAATCAATTTCATCAATCACAAAAATCAATTCAACATCATTCCAAAAATCCACAAATCAAAAAACCCAAACAAAATTCAATTTCAGCACAAAATTCATCAAAATTTTCCAAAATCATTCATTTTCCACCATCACAAAAACAAACCCCAACAACAAATTTCAAATCATCACCCCCCCAAGAAACATCAATTCCGAACACATCATTTCCCACCAAATCAATCCAAACAACAACCACATCCCACACTTCCCAACCACCCAAGCGTTTTCCTGCTTTCAACCATTTCACCTTTTCCAATCACCACAATTCCATTCATTCCAACATTCATTTCACAAACCAAAACAACATTCCATTCATCACATTTCACATCAACAAAATCAATTTCCAAAAAA…	p.Lys98fs	INS	frameshift variant&stop gained&synonymous variant	c.291delTinsGTTTTGGAAATGTTGATGATGTTGAAATGAATTGATTTTGATGATGATGTGTTGTGAGTGTGATGCGTTGAAGAATGTTTTGATGAAATTGTGAAATTGAGTTTGGGGGGGGGGGGTGGAAGTTGGTGGGGGGGAAGTGTTTGATGGAAATTTTTTTTGGAATGTGTTGTTGTTTGATGATGATTGGATTGTTGTGATGTGGATTGTTGATGTGATGTGATGATTTGATGTTGTTATGGTGAATGATGATTGAAAAGGTGAAAGTTGAATTGAATGTTTTTGAAAAGTTGTGTGTTTTGTGATGATGAAGGATTGAAGAAATTGAAAAATGTTGTTTGGAAGAAAGGTTTGTGAGTGTTTGATGTGAAATTGAAATGTTGATGAATG…	0/0	0/1	0/0	0/0	0/0
contig10	70622	g4851.t1	N	GCCACAAGGCTTCAAAAAGCCATTGCCGCGTAAAACTAAGCGTTGCGATAGATATCCATTGCAGAAATATGCGGATCAAACGTCCATCTCAAGCCTTTTAAAATTCAAATCATTGTCTATTATTTTAGACAATTATGAAGTCAACAAGAATATTACCTCAACGTCAGAATTTCGCTATTAAATTTTTAGCCTTGGAATTCAATTTCCTCAATTCATTGCCAATTTTCAAAAATAATTTGCCCGAATCACAAGCGTTAGATTATTCGCTAAGAAACTCACTCATATGCTCAAGGTCCCGAATCCATTAATTTATTGATATCAACCAAATTTGTGCTTTAACTGCGTACAGGCAAATGCGCAACCAGCCACAATAACGCGAACTCACACACATTACAAATC…	p.Gly87fs	INS	frameshift variant&stop gained&missense variant	c.256delTinsACTACATTCTAAGAACTTATAGGAAAATGAATTTATGATAATTTTGTAATGTAATTTTTATTTACACATTCAATGTAAAGGTCTTGGGGTTCAAATCAATCATTCTGTTGTATCTGACAAAAACGAAAATGTGGTTAAGCAAATGAGAAAAAAGAAATAAGTCAATGAAAAGAGTGACAGGGAGATATGAGATAAGAATGATTAGTTGTTTTTCCGTCACTTTTAATTCTCTGGCTAGTTCTCATTATCTCTCACGCATTTAATTTTGGGTTTCCAGGTTTTCTGGTTGCCACAAGATATGCAGAATGCTTACAACATGTTCAAATTTTTTCGTGTACTGGGCCGTTTTCAAATTAGATTTTTTACAAGATTTCGAGCTGCGCGATA…	0/0	0/0	0/1	0/0	0/0
contig10	179683	g4925.t1	N	GGGGGGGGGGCGGGAAGGGGGGGGGGAGGGGGAGGAAGAGAGGGAGGTGAGGAGGGGGAAAAAAGAAGGGAAGGGGGGTGGGAGAGAGGAAGCAGAAGGGGATGGAAAAGGGAAGAGGGGGGGGGGGAGGTGGGGGGAGAAGGTGTGAAGGAGGATGTGAGGGGTGGGGGGGGGGGGAAGGGGAGGAGAGGGGGGGTAAAAGAGGGTGGGGGGATAGGGGGGAGGGGAGGCGGGAAAGAGGGGGGGGAAAAAAGGGGGGGGGGTAAGTTAGAGGGAAAGAGATGGGAGTTGAAAGAGAAATGGGAGGGAAAAGAAGGAGGCGGGGTGAGGGGGGGAACGATGGGTTGGGCGGGTGGGGGAAGAGCGGGGGGGGGGTGGGGGGGGGAAACGGAAGGGGGG…	p.Thr510fs	INS	frameshift variant&stop gained	c.1528 1529insTGTATTTTTTTTGTTCTGCTCCAACCTATGCTCACCTCCTGCCGTCCACAAACCTGTTCGTTTATACCGCCTTTTCCGAATCATTTATGCCTCTAGCCCCGGTAACTACTCCTCCAACCCCCTTTGTATTCTTCCCCTTATCTCACCCAGACGCCGCGATTCGCCTTATGATTTGCTCCCTTTCCTTCCTTTCCCTTTCGTCTCATACTCTTCTCTACCCCCTGTTCACCTTTGCCCTCTGTCTGTGCGGTCTTTTCCTCCTTCCACCTCTCTTATGCGCCTCTTTCTCGCTCTTCTCCGTTCCTCTTTCTTCGTGCCTTCTCAAAACCGTTGCTTCTACTCTCTAACCACCTCTTTTTGTATGTCCATTGTTCCCCTGACCCCA…	0/0	0/1	0/0	0/0	0/0
contig10	205156	NA	N	<DEL>	NA	DEL	intergenic variant	GENE contig10 201525 204521-GENE contig10 210397 213228	0/1	0/1	0/1	1/1	0/1
contig10	257106	NA	N	<INV>	NA	INV	intragenic variant	GENE contig10 256082 257566	0/0	0/0	0/1	0/0	0/0
contig10	356129	g4925.t1	N	ACAAATGTGAAATTGACTCCGTGCATTTGGTCTGTGACCTAGGAAGAAGGTACTGTGGATGCTTAGTGGTATCAGTGAAACTCTTATATACTTTGTTGGTATTACACGCTTGTGAAAAGTTATGACGTCAAGATTCCACGTTATGCGACGCTGTGATGAGATACTGAATTTCATTGAAAACTACGAAAACCCACACCAGAACACATTGATCCAGCTGAACCTAGTAAATCAAGGTAAGTTGGGTGAAACGACGTACCCTATCAACCAATGAGATTACTTACTGGAGTAGAAGACATGCCTTGTTACTATTGACAAGAAACGATATTTGAAATTGGTGAAGAAAATGGTAAAGTTACTCCGTGCATTGCTCTTGTGACTAGAAAAGTACTGATTGAGGCT…	p.Ala219fs	INS	frameshift variant&stop gained&synonymous variant	c.653delCinsACAAATGTGAAATTGACTCCGTGCATTTGGTCTGTGACCTAGGAAGAAGGTACTGTGGATGCTTAGTGGTATCAGTGAAACTCTTATATACTTTGTTGGTATTACACGCTTGTGAAAAGTTATGACGTCAAGATTCCACGTTATGCGACGCTGTGATGAGATACTGAATTTCATTGAAAACTACGAAAACCCACACCAGAACACATTGATCCAGCTGAACCTAGTAAATCAAGGTAAGTTGGGTGAAACGACGTACCCTATCAACCAATGAGATTACTTACTGGAGTAGAAGACATGCCTTGTTACTATTGACAAGAAACGATATTTGAAATTGGTGAAGAAAATGGTAAAGTTACTCCGTGCATTGCTCTTGTGACTAGAAAAGTA…	0/0	0/1	0/0	0/0	0/0
contig11	117972	NA	N	<INV>	NA	INV	intragenic variant	GENE contig11 117189 118643	0/0	0/0	0/1	0/0	0/0
contig11	152166	NA	N	CCTACCGAATCAAAAAACCGAGACAACAAACCAGCACCTAAAAACCAGCCAAAAACAAATCCACTAACCCCACGACCCAGAAGGCCGGGTTTTATCCAAAACAAACACGAACGTACGAGATCAAAGCCTACACAAACACCTACAAAATCGACGCAGCGGAACCCGGCACGCATCCCCACACAATTCCACAGCAGGGAAACCCAAGGGTAGACACATGCACCAGGCAAGGAGAGTGAACAACAAAGAATATTAGAGGCGGAGGAAAACCGACAAAACACCATCCGCCAAAAACGAAAAACCCCAACACGAACAACAAAGAGAAAAAACAAACAGCACACACTCACAAATAAGCGGAACGGTGGTGCATTGGGAAGAAGGAACGAGCGAACCACAAAACCA…	NA	INS	intergenic variant	GENE contig11 149157 150758-GENE contig11 152961 153453	0/0	0/1	0/0	0/0	0/0
contig11	259734	NA	N	<INV>	NA	INV	intergenic variant	GENE contig11 258889 259707-GENE contig11 260082 263951	0/0	0/0	0/0	0/1	0/0
contig12	88952	g5212.t1	N	<DEL>	p.Ala77fs	DEL	frameshift variant	c.228 346del	0/1	0/1	1/1	0/1	0/1
contig12	271628	NA	N	<INV>	NA	INV	intergenic variant	GENE contig12 270155 271081-GENE contig12 271982 272551	0/0	0/0	0/1	0/0	0/0
contig12	328220	NA	N	ATCAAGATTCTTGATTCACCAGTTTCGTGTTAAATTCAACCACTTTAGCCCTCCTTAGCGAGAAAAATATCATCATCTTTATTTACCATTAAGGATATTGCCCGCCGTTCTTTCCGAAAGTCGTCCATTGTACCATGCAGATGCAGATCCTCGGAATAACAACTTGTTTTGGCATTTGTAAAGAATGGAAAATATTGCGACTTTTCGTTCAACCATCAAAGTGGTAACGAGCCTCTGAGCTCTAGTTAAATACCATGTTAATAAATGATTAACCCTAGTGGGGGTGCAAGGTAACCACTCTAATTTGCAAGTTTGATTGTACTGGTATCAGCAACACATTATTTATTGGGTCAGGTGTGAGATCTCGCCTAAGTTGGAAATCTTAGACACAGCAATACC…	NA	INS	intergenic variant	GENE contig12 324305 325370-GENE contig12 329268 331961	0/0	0/0	0/1	0/0	0/0
contig12	347705	NA	N	CCGCCCCACCCACCCCCAGACTATACTATACCTCCCCCCCCCC	NA	INS	intergenic variant	GENE contig12 346943 347572-GENE contig12 347811 348521	0/0	0/1	0/0	0/1	0/0
contig12	367376	NA	N	AGGGAGACGGGATTGAGAGAAAGCAAAGTAAAAATGAATGGAAAAATGCATTTAAA	NA	INS	intergenic variant	GENE contig12 365142 366737-GENE contig12 367433 368935	0/1	0/1	0/0	0/0	0/1
contig12	380149	NA	N	TTACTTAAAATATTATTTATTATTTTATAAATATTATTCTTTATTAATATTTAATATT	NA	INS	intergenic variant	GENE contig12 376660 379302-GENE contig12 381727 385224	0/1	0/1	1/1	0/1	0/1
contig12	396858	NA	N	TCTTTTCTTTTACTGTATTAATTCACAACTAAAAACCATATGAGAAAAGAAGAACGACCTTCAAGTGCAATTGGGTAATTGAAAGTGGTTCAACTTAACCGGCGGAATCAATTTTAATTTTTTCTCCTTTTGTTTTTTATTACTAAAACACTTAATGGGCATTAATAAACCATCCTCCCCATGGGACTCGTTTCAGTCCACAACACAAAGGTTCTTTGCAAATAATCAAAACTCATCAAATGGTAAAGATTAAAGGTTGTTGTTGTAGATGAGATCTGATGATTGATAATGACACACACACTCCCCAAAGAC	NA	INS	intergenic variant	GENE contig12 395568 395855-GENE contig12 397212 398804	0/1	0/0	0/1	0/1	0/1
contig13	29454	NA	N	AGTCGCTGCAAAAAGTTGTGTTCCTAAATTTTGTTGTCAAAATCGAAAACACCACAAAAACGGAAAACACCAAAGTGTTCTCGCCTGTTTTTCACGTCCGTTCTACAAAAGAAATTCACTGCCAGAATACACAGGGCTAAAACTACCTAGATCTTGTATATTACATCATTTCTAGAATGTATCGATAGACTACATATGTATTTTCTAGTGACAAATTCAATTACATTATTAGGATGAAAGTAAAAAGTTTCTCGGTCCTATCGGAATGTGTCCGATACACGATCTTTGTTATTAAGTTTGTGTTTCATGTATTATCCAGTACAACTTTTTGATTTTTTTTAAAAAAAATTTAAAAAACTTTTGCAAGCGACTGTAA	NA	INS	intergenic variant	GENE contig13 21960 25577-GENE contig13 32566 34452	0/1	0/0	0/1	0/1	0/1
contig13	339000	NA	N	GGGACCTTTAACTCCTGCTCTTTTTACGTATTCTTCTTGCCCCCCTTTGGTTGTTCGGCTTACCTCCTTAAATGCCACTTCTTTTTATAGTTTGATGTCATCGTG	NA	INS	intergenic variant	GENE contig13 337612 338207-GENE contig13 342015 342680	0/1	0/1	0/0	0/0	0/0
contig14	2236	NA	N	CTCCTCTCTCCCCCTGACCCTTCCCTATATTGTTCCCCTTTGGTGTACGGTTTTCCCCCTCCCCAA	NA	INS	intergenic variant	CHR START-GENE contig14 3882 4334	0/0	0/0	0/1	0/0	0/0
contig14	148353	NA	N	GGGTGGGTTGGTAGGTTAAAGGCGGTTATAGGTAAAGAACT	NA	INS	intergenic variant	GENE contig14 147479 148225-GENE contig14 148619 151071	0/1	0/0	0/1	0/0	0/1
contig14	150129	g5618.t1	N	AAAAAAAAAAAGAAAAAAAAAAAAAAAAAAAAAAAAAAAAAAAAAAAAAAAAAAAAAAAAAAAAC	p.Phe482fs	INS	frameshift variant	c.1442 1443insAAAAAAAAAAAGAAAAAAAAAAAAAAAAAAAAAAAAAAAAAAAAAAAAAAAAAAAAAAAAAAAAC	0/1	0/0	0/1	0/1	0/1
contig14	298717	g5630.t1	N	CCCACAAACGCCCCCCACCCCCCCCCCCCCCACCCGCACACCCCCCCACCCCCCCCCCCCCCCCCCACCCCCCCGACACAACCCCCCCCCCCCACCCCCCCCCCCCTCCCCGCCCACCCCCCCCCCCCGACCCCCCCCCCCCCCCCCCCCCCCCACCCCCCCCCCACCCCCCCACCCCCCCCCCCCCCCCCCCCCCCCCCCCCGCCCCCCCCGACCCCCCCACCCACCACCCCACCCCCCCACCCCGAACCCCCCCCACCCACCCCCCCCAACATACCCCCCCCCCCCCCGCCCCTCCCCCCCGCCAACCACAGAGCCCCACCCCCCCCCCCCCCTACCCCCCCCCCCCCCCCCCCCCCCCCGACCCCCGCCCCGACCCCGCCCCCCCCCCCCCCCCCC…	p.Val131fs	INS	frameshift variant&stop gained	c.389delTinsTAGGGGGGGGGGTTTGTGATGTCGGGGGGTGGGGGGGGGAGGGGTGGTGGGTGGGGGTGGGGGGGGGGGGGGTGGGGGGGGGGAGTGGGGGGGGGGGGGGGTGGGGGCGGGGGGGTGTGTGGGGGAGGTTGGGGGGGCGGGGGGGGGGGAGGGTGGGGGTGGGTGGGCGTGGTGGTGGTTGGGGGGCGGGGTGGGTTGGGGGGAGGGGGTGGGGGGGGGGGGGAGGGGGGTGGAGGGGGGGGGGTTGGGGGGGGGGGCGGGGGTGGGTGGGGGGGGGGGGGGGGGGGGGGGGGGGTGTGTGGGGGTTGGGGGGGGGGGAGTGGGGGGGGGGTGGGGGGGGGGCGCGGGGGGGGGGGGGGCTGGGGGGTCGGGGGGGTGGGCGCGGGG…	0/0	0/1	0/0	0/0	0/0
contig14	312018	g5743.t1	N	CCCCCCCCCCCCCCCCCCCCCCCCCCCCCCACCCCACCCCCCCACCCCCCCCCCCCCCCCCCCCCCCCCCCCCCCCCCACCCCCCCCCCCCCCCCCCCCCCCCCCACCCCCCCCCCCCCCCCCCCCCCCCCCCCGCCCCCCCCCCCCCCCCCCCCCCCCCCCCCCCCCCGCCACCCGCCCCTCCCCCCCCCCCCCCCCTCCCCCCCCCCGCCCCCCCCACCCCCACCCCCCTTTTTTTTTTTTGTTTTTTTTGTTGTTTTTTTTGGGTAATTTGTTTTATGTCTTTTGGATTTTGTTTCCCGTATTTTTTTGTTAATTTTTTTTTTTTTTAATGAAGTTTGGATTTGTATTGTTTTTTTATTTGTTTTTTATTGATTTTTTCTTAGGTCACAACCCAAC…	p.Lys179fs	INS	frameshift variant&stop gained&missense variant	c.536delTinsGGGGGGGGTGGGGTGTGGGGGGGGGGGGGGTGGGGGGTGGGGGGGGGGGGGGGGGGGGTGGGGGGGGACGGGGGGGGTGGGGGGGGGGGGGGGGAGAGGCTGGGTGGGGGGGGGGTGGGCGGGCCGGGGGGGGGGCTTGGGGGGGGGGCCGGGGGGTGGGGGTGGGCGGGGGGGGGTGCCGGGTGGGGGGGCGGGGTGGGGGGGGGGGGTGTACATAAAAAATAACAAAAATGGTGAGTAAACAACAACACACAAAAATAAAAAAAACAAATAAAAAAAAAAAAAAAAAAAAAATCGACTGGGGTGTTTGTGTCGTGTTGGTTTTTGTTTGGGTTTGTTTTTGTGTTTTTTTGTTTGTTGTTTTTTGGTTCGGTTTTGTTTTGAACA…	0/0	0/1	0/0	0/0	0/0
contig15	229649	g5769.t1	N	CCATTAAATGCCTATTACCAATGCTGTCTTATGTCTGAAAGATCAAGGACACAACCCGGGAAATTATTTCATATACTTACTAGACAAATAGACAATCTTGAAGTCATCTGGATGTGGTTGTCCGAGAGTCTAGTTATATAAACATGAGTGGCTTGATTTCTGCCTAGAGGAGATGTATTCAGCGATACGATCCATGCAGGGGAATCGACTTTCAATTAAGAGTGTGAGAGTTATTGTGTCCGGAGGTCCTGAGTGCCTAGATTTAAAGACTTTGTGGATAATTTTATTTAAAAGGTATTTCTACTGGCAACTCCCGATGCTGTTGTGTTACCACAGCATAATAAACAACAAGAATATTCTTGAAATGCAAGACATTATAAAGTTCCACCAAAATGTGTT…	p.Tyr380fs	INS	frameshift variant&stop gained&missense variant	c.1138delAinsCCATTAAATGCCTATTACCAATGCTGTCTTATGTCTGAAAGATCAAGGACACAACCCGGGAAATTATTTCATATACTTACTAGACAAATAGACAATCTTGAAGTCATCTGGATGTGGTTGTCCGAGAGTCTAGTTATATAAACATGAGTGGCTTGATTTCTGCCTAGAGGAGATGTATTCAGCGATACGATCCATGCAGGGGAATCGACTTTCAATTAAGAGTGTGAGAGTTATTGTGTCCGGAGGTCCTGAGTGCCTAGATTTAAAGACTTTGTGGATAATTTTATTTAAAAGGTATTTCTACTGGCAACTCCCGATGCTGTTGTGTTACCACAGCATAATAAACAACAAGAATATTCTTGAAATGCAAGACATTATAAAGTTCC…	0/0	0/0	0/1	0/0	0/0
contig15	287479	g5952.t1	N	TTGTGCCTGTGGTTGTGCTGTGGTTGTGCTGTGGTTGTCCTGTTGGTTGTACTTGTGGTTGTGCCTGTTTTT	p.Pro261fs	INS	frameshift variant&missense variant	c.781delTinsAAAAACAGGCACAACCACAAGTACAACCAACAGGACAACCACAGCACAACCACAGCACAACCACAGGCACAA	0/1	0/0	0/0	0/1	0/1
contig17	142871	g6050.t1	N	GGAGGGGGGGAGGAAAAAAGAGGAACAGAAAAGAAAGAAAAAAAGGGGGGAAAAAAAGGGGGGGGGAGGGGGGCGAAGGAGGTGGAGGGGGGGGGAAGGGGGGGGAAGGGGGAGGAGGGGGGTGGGGGAGGGATGGGGGATGAAGAGAGGGTGGCAAGAAAAGGAGTAAAAAAGAAAAGGGGGGGAGAAAGGGGGGGGGAGTTGAAAAAGAGAAGGGGAAAAGGAAGGGGAGGAAAAGGAAGTAGGCGGGGAAGGAGGGGGGGGAGGGGGAAAGGAAGAGGAGGGGGGGGGGGGGGGAGGAAAAAGATGAATGGGGAAAAAAAGGAAGGGGGAGGGGGGGAAGGGGGGTGAAGGGGGGGGGGGGGGGAGAGGAAGGGGAAGGAAAAGAAAGTAAGGGGA…	p.Pro406fs	INS	frameshift variant&stop gained&missense variant	c.1216delAinsGGAGGGGGGGAGGAAAAAAGAGGAACAGAAAAGAAAGAAAAAAAGGGGGGAAAAAAAGGGGGGGGGAGGGGGGCGAAGGAGGTGGAGGGGGGGGGAAGGGGGGGGAAGGGGGAGGAGGGGGGTGGGGGAGGGATGGGGGATGAAGAGAGGGTGGCAAGAAAAGGAGTAAAAAAGAAAAGGGGGGGAGAAAGGGGGGGGGAGTTGAAAAAGAGAAGGGGAAAAGGAAGGGGAGGAAAAGGAAGTAGGCGGGGAAGGAGGGGGGGGAGGGGGAAAGGAAGAGGAGGGGGGGGGGGGGGGAGGAAAAAGATGAATGGGGAAAAAAAGGAAGGGGGAGGGGGGGAAGGGGGGTGAAGGGGGGGGGGGGGGGAGAGGAAGGGGAAGGAAAA…	0/0	0/1	0/0	0/0	0/0
contig17	222308	NA	N	<DEL>	NA	DEL	intergenic variant	GENE contig17 218634 219299-GENE contig17 223226 224035	0/1	0/1	0/0	0/0	0/0
contig18	156433	g6053.t1	N	TCTTCGCCACCAAGTGCATTTTTTTTTGGTGTCGGGCAGCAGGGTGCAAGATGCAGCTATTTTTTTCACGGAAAGAACACCACAGCATCGGGAACTAAAACGGATTTCGCTTGGCCAGCAATGCAACAATTGAGAGGTAGGGAATGCGGATCAGCGACGAATGGACAGTTAACGCTAGTCTACAGACACACCGCTGAAGAGAGTTCATCTGGAAGCATAGGCGCGCGTACGAGCATGGGAGTGCTCGGTACACTAAGCAAGCCGAAGTACGTAGTTACGGAGGATGACGAAGAGGGACAAGGCCTCAGGAAATAATCAGCAACACGAGGAAGAGAGCAGAAAAGGGGCTCAAGAGGAGGAAGGAACAATAAGAGGTAGAGAAGGGCAACAGACAGGGAA…	p.Ser22fs	INS	frameshift variant&stop gained&missense variant	c.65delAinsTCTTCGCCACCAAGTGCATTTTTTTTTGGTGTCGGGCAGCAGGGTGCAAGATGCAGCTATTTTTTTCACGGAAAGAACACCACAGCATCGGGAACTAAAACGGATTTCGCTTGGCCAGCAATGCAACAATTGAGAGGTAGGGAATGCGGATCAGCGACGAATGGACAGTTAACGCTAGTCTACAGACACACCGCTGAAGAGAGTTCATCTGGAAGCATAGGCGCGCGTACGAGCATGGGAGTGCTCGGTACACTAAGCAAGCCGAAGTACGTAGTTACGGAGGATGACGAAGAGGGACAAGGCCTCAGGAAATAATCAGCAACACGAGGAAGAGAGCAGAAAAGGGGCTCAAGAGGAGGAAGGAACAATAAGAGGTAGAGAAGGGCAA…	0/0	0/1	0/0	0/0	0/0
contig18	166246	g6091.t1	N	GGGGGGGTGGGGAGGGGTCGAAGGGGGTCGTGATTGGGGGGGGCTGGGGCGGGGGGGGGGGGGGTGGATGGGGTGGGGGGGGCGGGGTGTGGGGGGGGGGGGTGAGGTGGATTTTAGGGGGGGGTGTGGGGGGGGGGGGGGGTGGTGGGTGGGTGGGGGGAGAGGGGGGGGGGGGGGGGGGGGGTGGGGGGGAGGGGAGGGGGGGGGGGGTGTGGGGGGGGGGTTGGGGGTGGAGTGGTGGAGGGGGTGAGGGGGGGGGGTGGCGGGGGGTGAGGGGGGGGGCGGGGGGGGGGGGGGGGGGGGGGGGGGGGTGGGGGTGTGGGGCGGGGGGGGAGGGGGGGGGGGGGGGGGGGGGGGGGGGGGGGGGGGGGGGGGGGAGGGGGGGGCGGGGGGTGGGGG…	p.Leu1010fs	INS	frameshift variant&stop gained	c.3029delAinsGGGGGGGTGGGGAGGGGTCGAAGGGGGTCGTGATTGGGGGGGGCTGGGGCGGGGGGGGGGGGGGTGGATGGGGTGGGGGGGGCGGGGTGTGGGGGGGGGGGGTGAGGTGGATTTTAGGGGGGGGTGTGGGGGGGGGGGGGGGTGGTGGGTGGGTGGGGGGAGAGGGGGGGGGGGGGGGGGGGGGTGGGGGGGAGGGGAGGGGGGGGGGGGTGTGGGGGGGGGGTTGGGGGTGGAGTGGTGGAGGGGGTGAGGGGGGGGGGTGGCGGGGGGTGAGGGGGGGGGCGGGGGGGGGGGGGGGGGGGGGGGGGGGGTGGGGGTGTGGGGCGGGGGGGGAGGGGGGGGGGGGGGGGGGGGGGGGGGGGGGGGGGGGGGGGGGGAGGGGGGGG…	0/0	0/1	0/0	0/0	0/0
contig19	64585	g6092.t1	N	TGATTCAATGCCGGGCAGCAGAAACTGGATTCACACTGGTTGGCACGCCAGATCTG	p.Ile1391fs	INS	frameshift variant&synonymous variant	c.4171delTinsCAGATCTGGCGTGCCAACCAGTGTGAATCCAGTTTCTGCTGCCCGGCATTGAATCA	0/0	0/0	0/1	0/0	0/0
contig19	71095	NA	N	AAAAAGCATCAAAGCACAACAAAACTGCAAACAGCAAGCACAGGCAAGCACAATGAAATGCAAACACAAAGCAAAAGCAAAAAGCAAGCAAAACAAAGCAAAAGACAATGCATCAAAACCTGTCAAAATGCACAATTCAACATAGCAACCAAAAATAATCAAGCACAAAAAAAAAATGCTCAAACGCAAACATTCAAAACATCAAAGCAAAATAAAATGCAAACAAAATCAACAAAGAAGCAAAAAACTGCCATTCAAAAAACTAATGCACCAAATATGCAAAAAAAAAGCAAAAAAGCAGCAACTCAAACCGAAAAAAACAATGCAACAACAAATAAAATGCCCCACAGCAAAACAAAAATGCAAATGCAAGCACACAAGCAAAAAACACAAAAGCAA…	NA	INS	intergenic variant	GENE contig19 62837 68755-GENE contig19 72984 74710	0/0	0/1	0/0	0/0	0/0
contig19	73992	g6093.t1	N	ATCCATTACCAGATCATTACCAGAACTTGAGCCAGATCCATTTACCAGGATTCCATTTACCAGAT	p.Ser205fs	INS	frameshift variant&stop gained	c.612 613insATCTGGTAAATGGAATCCTGGTAAATGGATCTGGCTCAAGTTCTGGTAATGATCTGGTAATGGAT	0/1	0/0	0/1	0/1	0/1
contig19	76996	NA	N	TATTGTGAAATAGTGGTGGGTGGTCGATTTGAGGTTTGGGGCGTTGTGGGAGTTTTCTGACCAGCCTGTGAGTGGTGAGCG	p.Ser471fs	INS	frameshift variant&missense variant	c.1411delTinsCGCTCACCACTCACAGGCTGGTCAGAAAACTCCCACAACGCCCCAAACCTCAAATCGACCACCCACCACTATTTCACAATA	0/1	0/0	0/1	0/1	0/1
contig20	11621	NA	N	CTCCAAGCTTATAATAGTGGAAAATATTCTCTAAGTATATTGGTGGGAAAATTTTTTCCTAAGTATATGGATAAAGAATTTTCTCTAAGTATAGGATTTTTCTTAGTGGTAAATATTTCTTAGTGATTACATAATATAATAATGATTACGTAAAAAACATTGTGAATATTGTAAATGGCTCTGCCGAATTCGAACACTCTTAGCTGTAAAAAAAAAAATCGTGATGCTAAAAACAAACACCAACCACTAGGCTATGAGATCGTTGAATGGATATATATTAAAAAGGGGAAGTTGTATATATGGCGAACGGGAGCCAAAAATCTCGCCTTAACGACCACACGCCCGACGGCTCGGTCGACGGAAATTGTAGGCTAATAATTTCTCTTTTTTCTTCTTTTC…	NA	INS	intergenic variant	CHR START-GENE contig20 28479 32951	0/0	0/0	0/1	0/0	0/0
contig20	65562	g6172.t1	N	<DEL>	NA	DEL	feature ablation		0/1	0/1	0/1	1/1	0/1
contig21	7253	NA	N	CATTTTTTTTTTTTTTTCCCCCCCCCCCCCCCCCCCCCCCCCCCCCCCCTTTTTTTTTCTCTTAT	NA	INS	intergenic variant	CHR START-GENE contig21 11325 12938	0/1	0/1	0/0	0/1	0/0
contig21	12819	NA	N	<INV>	NA	INV	inversion&splice region variant	c.1496 *54inv	0/0	0/0	0/0	0/1	0/0
