# Supplementary material for: In Vivo Microevolutionary Analysis of a Fatal Case of Rhinofacial and Disseminated Mycosis Due to Azole-Drug-Resistant Candida Species
Source: J Fungi (Basel). 2023 Aug 2;9(8):815. doi: 10.3390/jof9080815 (PMC10455694; doi:10.3390/jof9080815)
Supplement: Supplementary file 1 [file jof-09-00815-s001.zip › Supplementary_files/Supplementary_Table_8.xlsx]

## Sheet: 2015_Ct 1
PHI annotation within 2015_Ct 1
gene	Protein ID	PHI ID	Gene name	Pathogen ID	Pathogen species	Phenotype
g13.t1	V6RRH2	PHI:1594	GzOB034	5518	Fusarium_graminearum	unaffected_pathogenicity
g26.t1	G1UA43	PHI:359	KER1	5476	Candida_albicans	reduced_virulence
g27.t1	G1UA43	PHI:359	KER1	5476	Candida_albicans	reduced_virulence
g31.t1	J9VLE6	PHI:11158	Ubi1_(CNAG_00370)	5207	Cryptococcus_neoformans	reduced_virulence
g34.t1	I1RRL4	PHI:10692	FgDnfB_(FGSG_06743)	5518	Fusarium_graminearum	unaffected_pathogenicity__reduced_virulence
g43.t1	A0A384JGZ2	PHI:10665	RPD3_(Bcin05g02590)	40559	Botrytis_cinerea	reduced_virulence
g45.t1	Q8TGW9	PHI:320	SSN6	5476	Candida_albicans	reduced_virulence
g49.t1	Q5ADP6	PHI:8892	Sus1	5476	Candida_albicans	reduced_virulence
g70.t1	Q5ADM9	PHI:454	PMT2	5476	Candida_albicans	reduced_virulence
g72.t1	Q5ADN1	PHI:6074	Tpd3	5476	Candida_albicans	reduced_virulence
g102.t1	I1RS57	PHI:1253	FGSG_06970	5518	Fusarium_graminearum	unaffected_pathogenicity
g109.t1	A0A1D8PKM5	PHI:8896	Pem2_(C3_06570C_A)	5476	Candida_albicans	increased_virulence_(hypervirulence)
g111.t1	Q4WQ27	PHI:2519	LYS9	746128	Aspergillus_fumigatus	lethal
g122.t1	Q6FM27	PHI:3793	ANP1	5478	Candida_glabrata	increased_virulence_(hypervirulence)
g127.t1	B0LFQ7	PHI:3523	Bx-Prx	6326	Bursaphelenchus_xylophilus	loss_of_pathogenicity
g129.t1	A0A1D8PQ86	PHI:11388	Als9	5476	Candida_albicans	unaffected_pathogenicity
g133.t1	G2WUQ0	PHI:10379	Isw2	27337	Verticillium_dahliae	reduced_virulence
g146.t1	B0LFQ7	PHI:3523	Bx-Prx	6326	Bursaphelenchus_xylophilus	loss_of_pathogenicity
g149.t1	J4W023	PHI:7181	CypB	176275	Beauveria_bassiana	reduced_virulence
g158.t1	G8BJ74	PHI:6075	Och1	5480	Candida_parapsilosis	reduced_virulence
g160.t1	B2ZAW3	PHI:3989	Cpkk3	5116	Cryphonectria_parasitica	unaffected_pathogenicity
g161.t1	I1REF2	PHI:3138	ELP3	5518	Fusarium_graminearum	reduced_virulence
g167.t1	Q5A4F3	PHI:10320	Ahr1	5476	Candida_albicans	reduced_virulence
g183.t1	P87023	PHI:8716	KRE6	5476	Candida_albicans	unaffected_pathogenicity__loss_of_pathogenicity
g184.t1	P87024	PHI:8715	SKN1	5476	Candida_albicans	reduced_virulence__unaffected_pathogenicity__loss_of_pathogenicity
g194.t1	Q92210	PHI:196	ADE2	5476	Candida_albicans	reduced_virulence
g195.t1	Q5ANJ4	PHI:190__PHI:10198	TEC1__Tec1	5476	Candida_albicans	reduced_virulence__increased_virulence_(hypervirulence)
g200.t1	Q4WVG0	PHI:5065	PkcA	746128	Aspergillus_fumigatus	unaffected_pathogenicity
g219.t1	A0A1D8PJZ6	PHI:9937	Snf5	5476	Candida_albicans	reduced_virulence__loss_of_pathogenicity
g231.t1	Q0V515	PHI:3914	Sdh1	13684	Parastagonospora_nodorum	reduced_virulence
g234.t1	Q04182	PHI:2815	Pdr15	4932	Saccharomyces_cerevisiae	unaffected_pathogenicity
g235.t1	Q04182	PHI:2815	Pdr15	4932	Saccharomyces_cerevisiae	unaffected_pathogenicity
g238.t1	Q5AND9	PHI:7009	Arf2	5476	Candida_albicans	reduced_virulence
g289.t1	J9VNP9	PHI:10473	Erg6_(CNAG_03819)	5207	Cryptococcus_neoformans	reduced_virulence
g291.t1	Q5AJU7	PHI:3805	Cap1	5476	Candida_albicans	unaffected_pathogenicity
g295.t1	I1RA06	PHI:6258	DHS	5518	Fusarium_graminearum	increased_virulence_(hypervirulence)__unaffected_pathogenicity
g298.t1	G4MW64	PHI:9033	MoMagA_(MGG_01818)	318829	Magnaporthe_oryzae	unaffected_pathogenicity
g302.t1	E9R5E2	PHI:2513	GFA1	746128	Aspergillus_fumigatus	lethal__loss_of_pathogenicity
g305.t1	G2WYR8	PHI:10803	Mep1	27337	Verticillium_dahliae	unaffected_pathogenicity__reduced_virulence
g306.t1	G4MMK2	PHI:3975	MoIlv2	318829	Magnaporthe_oryzae	loss_of_pathogenicity
g307.t1	P28873	PHI:26	CaMDR1	5476	Candida_albicans	reduced_virulence
g321.t1	A4QVH4	PHI:5187	MoCCP1	318829	Magnaporthe_oryzae	reduced_virulence
g325.t1	Q00663	PHI:17	ACP	5482	Candida_tropicalis	reduced_virulence
g330.t1	A4QVH4	PHI:5187	MoCCP1	318829	Magnaporthe_oryzae	reduced_virulence
g331.t1	Q5AF03	PHI:8693	GLX3	5476	Candida_albicans	loss_of_pathogenicity
g332.t1	Q5AF03	PHI:8693	GLX3	5476	Candida_albicans	loss_of_pathogenicity
g357.t1	I1S050	PHI:1203	(Sc_Yck1/2/3)	5518	Fusarium_graminearum	reduced_virulence
g372.t1	A0A0E0SBS3	PHI:1078	Mes1	5518	Fusarium_graminearum	reduced_virulence
g374.t1	Q5ANI6	PHI:11403	Stp1	5476	Candida_albicans	increased_virulence_(hypervirulence)__reduced_virulence
g394.t1	P43098	PHI:96	FAS2	5476	Candida_albicans	loss_of_pathogenicity
g413.t1	Q5ANA8	PHI:6795	CaMCA1	5476	Candida_albicans	reduced_virulence
g414.t1	Q8J2P6	PHI:317	RHBA	746128	Aspergillus_fumigatus	reduced_virulence
g420.t1	Q04182	PHI:2815	Pdr15	4932	Saccharomyces_cerevisiae	unaffected_pathogenicity
g432.t1	Q5ANE3	PHI:4003	Nce102	5476	Candida_albicans	reduced_virulence
g434.t1	P87023	PHI:8716	KRE6	5476	Candida_albicans	unaffected_pathogenicity__loss_of_pathogenicity
g435.t1	Q59SR6	PHI:488	IRS4	5476	Candida_albicans	reduced_virulence
g438.t1	Q5AF03	PHI:8693	GLX3	5476	Candida_albicans	loss_of_pathogenicity
g445.t1	G4N7P4	PHI:11241	MoMca2_(MGG_13530)	318829	Magnaporthe_oryzae	reduced_virulence
g459.t1	I1SAJ7	PHI:9042	Nrps5_(FGSG_13878)	5518	Fusarium_graminearum	reduced_virulence
g462.t1	G1UBC2	PHI:517__PHI:11390	CaEAP1__Eap1	5476	Candida_albicans	reduced_virulence__unaffected_pathogenicity
g469.t1	G4MV96	PHI:3823	MET13	318829	Magnaporthe_oryzae	loss_of_pathogenicity
g471.t1	Q04182	PHI:2815	Pdr15	4932	Saccharomyces_cerevisiae	unaffected_pathogenicity
g503.t1	Q04182	PHI:2815	Pdr15	4932	Saccharomyces_cerevisiae	unaffected_pathogenicity
g504.t1	Q04182	PHI:2815	Pdr15	4932	Saccharomyces_cerevisiae	unaffected_pathogenicity
g516.t1	A0A0D2XZG3	PHI:9745	FolVPS21_(FOXG_09392)	5507	Fusarium_oxysporum	reduced_virulence
g521.t1	I1RC52	PHI:6092	FgVps26	5518	Fusarium_graminearum	reduced_virulence
g524.t1	Q4HTT1	PHI:1468	GzCCAAT008	5518	Fusarium_graminearum	unaffected_pathogenicity
g549.t1	Q4WJ77	PHI:7654	AroB	746128	Aspergillus_fumigatus	reduced_virulence
g557.t1	Q59MV9	PHI:500	YHB1	5476	Candida_albicans	reduced_virulence
g558.t1	Q59MV9	PHI:500	YHB1	5476	Candida_albicans	reduced_virulence
g559.t1	Q59MV9	PHI:500	YHB1	5476	Candida_albicans	reduced_virulence
g563.t1	Q4WJS6	PHI:6753	GlcA	746128	Aspergillus_fumigatus	lethal
g582.t1	C4YR40	PHI:4904	Glr1	5476	Candida_albicans	reduced_virulence
g591.t1	Q59QT2	PHI:11135	ARP1_(orf19.2641)	5476	Candida_albicans	reduced_virulence
g595.t1	Q59QS7	PHI:2571	ZCF13	5476	Candida_albicans	reduced_virulence
g598.t1	Q6FVJ4	PHI:7926	Cgyps2	5478	Candida_glabrata	reduced_virulence__unaffected_pathogenicity
g609.t1	Q6FJR5	PHI:7925	Cgyps1	5478	Candida_glabrata	reduced_virulence__unaffected_pathogenicity
g611.t1	A0A1D8PRB7	PHI:6823	Zcf29	5476	Candida_albicans	reduced_virulence
g627.t1	A0A1D8PQ78	PHI:9146	CaCDC50_(orf19.5735)	5476	Candida_albicans	reduced_virulence
g631.t1	Q6FW72	PHI:9271	Cgfig4_(CAGL0D02464g)	5478	Candida_glabrata	unaffected_pathogenicity__reduced_virulence
g677.t1	G4NAT2	PHI:11084	MoMob1_(MGG_03151)	318829	Magnaporthe_oryzae	reduced_virulence
g705.t1	A0A0E0S0W9	PHI:9823	Fg08731	5518	Fusarium_graminearum	reduced_virulence
g724.t1	Q8X6L3	PHI:9197	Z4861	562	Escherichia_coli	reduced_virulence
g748.t1	I1RE76	PHI:1571	GzOB011	5518	Fusarium_graminearum	unaffected_pathogenicity
g760.t1	Q5A4M8	PHI:2337	SUR7	5476	Candida_albicans	reduced_virulence
g761.t1	J9W153	PHI:10012	Atg15_(CNAG_01601)	5207	Cryptococcus_neoformans	reduced_virulence
g774.t1	Q5A4N7	PHI:2572	ZCF18	5476	Candida_albicans	reduced_virulence
g777.t1	I1S1A3	PHI:9095	Fgvps60_(FGSG_10503)	5518	Fusarium_graminearum	loss_of_pathogenicity
g792.t1	Q9UWF6	PHI:105__PHI:7565	PLB1__Plb1	5476	Candida_albicans	reduced_virulence
g793.t1	Q9UWF6	PHI:105__PHI:7565	PLB1__Plb1	5476	Candida_albicans	reduced_virulence
g794.t1	Q9UWF6	PHI:105__PHI:7565	PLB1__Plb1	5476	Candida_albicans	reduced_virulence
g814.t1	G2XBR1	PHI:3708	VdSSP1	27337	Verticillium_dahliae	reduced_virulence
g816.t1	P0CT16	PHI:9554	Mosar1	318829	Magnaporthe_oryzae	unaffected_pathogenicity
g834.t1	P40086	PHI:503	COX15	4932	Saccharomyces_cerevisiae	reduced_virulence
g836.t1	A0A024CHY4	PHI:4837	CipA	36746	Pseudomonas_cichorii	reduced_virulence
g841.t1	Q59NP1	PHI:6485	CTR1	5476	Candida_albicans	reduced_virulence
g846.t1	Q59WW7	PHI:4936	Gpx31	5476	Candida_albicans	unaffected_pathogenicity
g847.t1	Q59WW7	PHI:4936	Gpx31	5476	Candida_albicans	unaffected_pathogenicity
g848.t1	Q59WW7	PHI:4936	Gpx31	5476	Candida_albicans	unaffected_pathogenicity
g849.t1	E9ESW5	PHI:11492	IlvC_(MAA__03009)	568076	Metarhizium_robertsii	reduced_virulence
g858.t1	Q00313	PHI:80	TOP1	5476	Candida_albicans	reduced_virulence
g877.t1	Q59WW7	PHI:4936	Gpx31	5476	Candida_albicans	unaffected_pathogenicity
g881.t1	Q8TGD1	PHI:254	FOW1	5507	Fusarium_oxysporum	reduced_virulence
g891.t1	A0A1D8PPE6	PHI:11357	Fet99	5476	Candida_albicans	reduced_virulence
g892.t1	A0A1D8PPE6	PHI:11357	Fet99	5476	Candida_albicans	reduced_virulence
g910.t1	Q59RL7	PHI:2861	Hms1	5476	Candida_albicans	reduced_virulence
g940.t1	A0A1D8PF20	PHI:9413	RTG3	5476	Candida_albicans	reduced_virulence
g946.t1	I1RS24	PHI:1584	GzOB024	5518	Fusarium_graminearum	unaffected_pathogenicity
g955.t1	J9VMW8	PHI:3457	PHO84	5207	Cryptococcus_neoformans	reduced_virulence
g956.t1	G4NCL5	PHI:877	MGG_00383	318829	Magnaporthe_oryzae	reduced_virulence
g959.t1	Q4X132	PHI:2548	KRR1	746128	Aspergillus_fumigatus	lethal
g968.t1	G4MPJ3	PHI:8038__PHI:8045	Mosmt3__Smt3	318829	Magnaporthe_oryzae	reduced_virulence
g975.t1	I1RRB0	PHI:7124	FgEB1	5518	Fusarium_graminearum	reduced_virulence
g979.t1	Q4WER3	PHI:2512	HapX	746128	Aspergillus_fumigatus	reduced_virulence
g981.t1	A0A1D8PF23	PHI:7012	Arl3	5476	Candida_albicans	unaffected_pathogenicity
g1005.t1	A0A1D8PE76	PHI:11469	Ire1	5476	Candida_albicans	reduced_virulence
g1016.t1	E3QJK7	PHI:6827	GPI8	31870	Colletotrichum_graminicola	loss_of_pathogenicity
g1018.t1	P43079	PHI:86__PHI:3504__PHI:6802__PHI:6804__PHI:10232__PHI:10318__PHI:11640	CPH1__Cph1	5476	Candida_albicans	loss_of_pathogenicity__reduced_virulence__unaffected_pathogenicity
g1022.t1	G4N3J5	PHI:5306	MoSKP1	318829	Magnaporthe_oryzae	loss_of_pathogenicity
g1031.t1	J9VHR2	PHI:8615	Grx4_(CNAG_02950)	5207	Cryptococcus_neoformans	loss_of_pathogenicity
g1038.t1	Q9HFZ2	PHI:184	RBT4	5476	Candida_albicans	reduced_virulence
g1049.t1	I1RQ81	PHI:1582	GzOB022	5518	Fusarium_graminearum	unaffected_pathogenicity
g1051.t1	G8BDA6	PHI:3076__PHI:5349	CpATC1__Atc1	5480	Candida_parapsilosis	reduced_virulence
g1063.t1	O13289	PHI:106__PHI:7209	CAT1__Cat1	5476	Candida_albicans	reduced_virulence__unaffected_pathogenicity
g1071.t1	A0JC80	PHI:3623	RacA	35717	Epichloe_festucae	increased_virulence_(hypervirulence)
g1076.t1	Q92213	PHI:195	VPS34	5476	Candida_albicans	loss_of_pathogenicity
g1087.t1	I1S1V9	PHI:1604	GzOB045	5518	Fusarium_graminearum	unaffected_pathogenicity
g1107.t1	I1RAE2	PHI:1241	FGSG_00469	5518	Fusarium_graminearum	unaffected_pathogenicity
g1108.t1	Q5AA40	PHI:484	CHS7	5476	Candida_albicans	reduced_virulence
g1115.t1	I1RAE2	PHI:1241	FGSG_00469	5518	Fusarium_graminearum	unaffected_pathogenicity
g1161.t1	Q5AA09	PHI:3516	Pga26	5476	Candida_albicans	reduced_virulence
g1166.t1	A6RPU4	PHI:8034	BcATG8	40559	Botrytis_cinerea	reduced_virulence
g1190.t1	Q8Z4H3	PHI:9461	IroC	28901	Salmonella_enterica	reduced_virulence
g1192.t1	Q4WK03	PHI:2544	PAB1	746128	Aspergillus_fumigatus	lethal
g1193.t1	G1UAE0	PHI:242	CaTPS2	5476	Candida_albicans	reduced_virulence
g1198.t1	O42766	PHI:3497__PHI:2816	Bmh1p__BMH1	5476	Candida_albicans	reduced_virulence__lethal
g1199.t1	I1RT81	PHI:6410__PHI:6604	FgCdc12__FaCdc12(FGSG_07380)	5518__282267	Fusarium_graminearum__Fusarium_asiaticum	reduced_virulence
g1233.t1	Q59VQ3	PHI:262	MAD2	5476	Candida_albicans	reduced_virulence
g1240.t1	Q7Z8E8	PHI:419	CSH1	5476	Candida_albicans	reduced_virulence
g1243.t1	Q4HTT1	PHI:1468	GzCCAAT008	5518	Fusarium_graminearum	unaffected_pathogenicity
g1247.t1	Q4WGK7	PHI:4893	AspB	746128	Aspergillus_fumigatus	unaffected_pathogenicity__increased_virulence_(hypervirulence)
g1265.t1	Q59KY8	PHI:378	SIT4	5476	Candida_albicans	reduced_virulence
g1268.t1	G1UA02	PHI:2819	CaEss1	5476	Candida_albicans	reduced_virulence
g1280.t1	I1RN31	PHI:1223	FGSG_05393	5518	Fusarium_graminearum	lethal
g1282.t1	Q59RB8	PHI:477	ICL1	5476	Candida_albicans	reduced_virulence
g1287.t1	Q2FWE8	PHI:10773	AtpA	1280	Staphylococcus_aureus	reduced_virulence
g1289.t1	I1RMF9	PHI:9157__PHI:10691	FgNeo1_(FGSG_05149)__FgDnfD_(FGSG_05149)	5518	Fusarium_graminearum	reduced_virulence
g1295.t1	Q59VF4	PHI:5282	Hat1	5476	Candida_albicans	reduced_virulence
g1296.t1	J5K938	PHI:7057	PilA	176275	Beauveria_bassiana	reduced_virulence
g1300.t1	G4NCG1	PHI:3234	MoLYS20	318829	Magnaporthe_oryzae	reduced_virulence
g1306.t1	B0Y6V5	PHI:7334	AarA	746128	Aspergillus_fumigatus	unaffected_pathogenicity
g1326.t1	G8B820	PHI:8696	CPAR2_106400	5480	Candida_parapsilosis	reduced_virulence
g1344.t1	A0A1D8PCN8	PHI:9225__PHI:9544	CaPsy2__PSY2	5476	Candida_albicans	increased_virulence_(hypervirulence)
g1353.t1	P87033	PHI:77	GPA2	5270	Ustilago_maydis	unaffected_pathogenicity
g1359.t1	B3GXB6	PHI:7075	PdxS	715	Actinobacillus_pleuropneumoniae	reduced_virulence
g1367.t1	B9DR51	PHI:1133	Lmepi	5022	Leptosphaeria_maculans	loss_of_pathogenicity
g1392.t1	Q4X256	PHI:6556	MecA	746128	Aspergillus_fumigatus	unaffected_pathogenicity__reduced_virulence
g1398.t1	Q0V515	PHI:3914	Sdh1	13684	Parastagonospora_nodorum	reduced_virulence
g1413.t1	Q5AHZ2	PHI:4890	Orf19.3060	5476	Candida_albicans	unaffected_pathogenicity
g1418.t1	Q96VL3	PHI:339	CLPT1	290576	Colletotrichum_lindemuthianum	reduced_virulence
g1429.t1	Q9UVT8	PHI:11240	MoMca1_(MGG_04626)	318829	Magnaporthe_oryzae	reduced_virulence
g1457.t1	Q8XW15	PHI:8884	AroG1	305	Ralstonia_solanacearum	loss_of_pathogenicity
g1460.t1	Q59LY1	PHI:10196	Brg1	5476	Candida_albicans	increased_virulence_(hypervirulence)
g1468.t1	F9WWR1	PHI:4966	Sdi1	1047171	Zymoseptoria_tritici	unaffected_pathogenicity
g1478.t1	J5JQG0	PHI:9102	BbRei1_(BBA_05861)	176275	Beauveria_bassiana	reduced_virulence
g1479.t1	Q8TGB2	PHI:259	GPI7	5476	Candida_albicans	reduced_virulence
g1487.t1	Q59VI0	PHI:3694	Mnn15	5476	Candida_albicans	unaffected_pathogenicity
g1490.t1	Q59VH7	PHI:480	SAP7	5476	Candida_albicans	unaffected_pathogenicity__reduced_virulence
g1500.t1	Q59VG6	PHI:8029__PHI:8122__PHI:11044	ERG3__Erg3	5476	Candida_albicans	loss_of_pathogenicity__reduced_virulence__unaffected_pathogenicity
g1514.t1	Q5A5Q8	PHI:6076	RPS41	5476	Candida_albicans	reduced_virulence
g1521.t1	I1RCB7	PHI:1567	GzOB007	5518	Fusarium_graminearum	unaffected_pathogenicity
g1526.t1	O13401	PHI:401	SOD2	5476	Candida_albicans	unaffected_pathogenicity
g1568.t1	J4WFU2	PHI:4107	BbMBF1	176275	Beauveria_bassiana	reduced_virulence
g1571.t1	I1RC32	PHI:2351__PHI:2353	AMT1	5518	Fusarium_graminearum	reduced_virulence
g1577.t1	Q5ABG1	PHI:2825	SET1	5476	Candida_albicans	reduced_virulence
g1591.t1	A0A0J9V3Z8	PHI:10878	Cna1_(XP_018243626)	5507	Fusarium_oxysporum	reduced_virulence
g1602.t1	P41388	PHI:820	Beta-tubulin	5025	Venturia_inaequalis	chemistry_target:_resistance_to_chemical
g1606.t1	W8TRT9	PHI:10282	TufA	1280	Staphylococcus_aureus	increased_virulence_(hypervirulence)__unaffected_pathogenicity
g1642.t1	P29717	PHI:10734	XOG1	5476	Candida_albicans	unaffected_pathogenicity
g1669.t1	G4MNA5	PHI:2096	Calcium-transporting_ATPase_3	318829	Magnaporthe_oryzae	loss_of_pathogenicity
g1676.t1	Q8TG40	PHI:4925	Hbr1	5476	Candida_albicans	reduced_virulence
g1681.t1	P43076	PHI:33	PHR1	5476	Candida_albicans	reduced_virulence
g1685.t1	G4N6T3	PHI:9356	Leu4_(MGG_13485)	318829	Magnaporthe_oryzae	reduced_virulence
g1687.t1	Q9UW13	PHI:186	RIM8	5476	Candida_albicans	reduced_virulence
g1695.t1	C4YFX2	PHI:211__PHI:6806	CaTUP1__Tup1	5476	Candida_albicans	reduced_virulence
g1699.t1	Q59RG0	PHI:511	CaNAG4	5476	Candida_albicans	reduced_virulence
g1700.t1	Q59RG0	PHI:511	CaNAG4	5476	Candida_albicans	reduced_virulence
g1701.t1	Q9C0N5	PHI:207	CaNAG2	5476	Candida_albicans	reduced_virulence
g1702.t1	Q04802	PHI:221	NAG1	5476	Candida_albicans	reduced_virulence
g1703.t1	Q9C0M1	PHI:208	CaNAG5	5476	Candida_albicans	reduced_virulence
g1704.t1	Q9C0L9	PHI:512	CaNAG6	5476	Candida_albicans	reduced_virulence
g1721.t1	Q9UW14	PHI:185	RIM101	5476	Candida_albicans	reduced_virulence
g1733.t1	Q9P8U9	PHI:162__PHI:485	CaFTR1__FTR1	5476	Candida_albicans	loss_of_pathogenicity
g1741.t1	Q59ZX1	PHI:3512	SET3	5476	Candida_albicans	reduced_virulence
g1742.t1	Q9P8U9	PHI:162__PHI:485	CaFTR1__FTR1	5476	Candida_albicans	loss_of_pathogenicity
g1746.t1	G4MWX1	PHI:7134	MoRab5B	318829	Magnaporthe_oryzae	reduced_virulence
g1764.t1	Q5AKU6	PHI:189__PHI:3020	SSK1__Ssk1	5476	Candida_albicans	loss_of_pathogenicity__reduced_virulence
g1767.t1	Q5AKU3	PHI:3806	Ybp1	5476	Candida_albicans	unaffected_pathogenicity
g1772.t1	Q8TG24	PHI:265	MET3	5207	Cryptococcus_neoformans	loss_of_pathogenicity
g1773.t1	A0A384JMC8	PHI:9835	Bcpgd	40559	Botrytis_cinerea	reduced_virulence
g1788.t1	Q5AKZ4	PHI:3654	Mcu1	5476	Candida_albicans	reduced_virulence
g1797.t1	Q6FM61	PHI:2570	CYB2	5478	Candida_glabrata	reduced_virulence
g1799.t1	Q6FM61	PHI:2570	CYB2	5478	Candida_glabrata	reduced_virulence
g1823.t1	Q5AL16	PHI:4193__PHI:11404	STP2__Stp2	5476	Candida_albicans	reduced_virulence
g1842.t1	Q5AL36	PHI:2865	Tye7	5476	Candida_albicans	reduced_virulence
g1847.t1	P30573	PHI:31__PHI:7234	CHS3__Chs3	5476	Candida_albicans	reduced_virulence__unaffected_pathogenicity
g1892.t1	I1RAH4	PHI:1562	GzOB002	5518	Fusarium_graminearum	lethal
g1905.t1	Q04182	PHI:2815	Pdr15	4932	Saccharomyces_cerevisiae	unaffected_pathogenicity
g1915.t1	A0A1D8PFD4	PHI:11157	Atp19_(CAALFM_C112320CA)	5476	Candida_albicans	unaffected_pathogenicity
g1919.t1	A0A1D8PFF4	PHI:8904	VPH2	5476	Candida_albicans	reduced_virulence
g1929.t1	P28873	PHI:26	CaMDR1	5476	Candida_albicans	reduced_virulence
g1930.t1	E9ETZ6	PHI:7251	Mrtdc	568076	Metarhizium_robertsii	reduced_virulence
g1936.t1	Q9UVL6	PHI:6484	CRP1	5476	Candida_albicans	reduced_virulence
g1945.t1	I1R9N5	PHI:3910	FgSAT	5518	Fusarium_graminearum	unaffected_pathogenicity
g1980.t1	P87199	PHI:465	KIN2	5270	Ustilago_maydis	reduced_virulence
g1984.t1	E9F4P0	PHI:3069	MrAC	568076	Metarhizium_robertsii	reduced_virulence
g1996.t1	Q4WCZ1	PHI:2969	ArgEF	746128	Aspergillus_fumigatus	reduced_virulence
g2010.t1	A0A1D8PRX4	PHI:11356	Fth2	5476	Candida_albicans	reduced_virulence
g2012.t1	Q4WX65	PHI:2540	IPP1	746128	Aspergillus_fumigatus	lethal
g2015.t1	Q9Y765	PHI:9279	Ram2	5476	Candida_albicans	unaffected_pathogenicity
g2019.t1	J9VUY6	PHI:6871	Gua1	5207	Cryptococcus_neoformans	loss_of_pathogenicity
g2024.t1	Q4WX65	PHI:2540	IPP1	746128	Aspergillus_fumigatus	lethal
g2026.t1	A0A1D8PRX4	PHI:11356	Fth2	5476	Candida_albicans	reduced_virulence
g2048.t1	G1XLT2	PHI:4021	AoMls	2813651	Orbilia_oligospora	reduced_virulence
g2049.t1	I1RNL0	PHI:2409	FgMT2	5518	Fusarium_graminearum	reduced_virulence
g2068.t1	P43078	PHI:66__PHI:6828	CPP1	5476	Candida_albicans	reduced_virulence
g2075.t1	Q5AP90	PHI:2886	MNN23	5476	Candida_albicans	reduced_virulence
g2083.t1	G4MQZ2	PHI:2038	Mir1	318829	Magnaporthe_oryzae	unaffected_pathogenicity
g2093.t1	O59918	PHI:158	UKC1	5270	Ustilago_maydis	reduced_virulence
g2103.t1	Q5APQ8	PHI:3691	Mnn12	5476	Candida_albicans	unaffected_pathogenicity
g2104.t1	Q5APQ8	PHI:3691	Mnn12	5476	Candida_albicans	unaffected_pathogenicity
g2112.t1	Q6IWN3	PHI:528	CLA4	5270	Ustilago_maydis	loss_of_pathogenicity
g2114.t1	C5MB73	PHI:7810	CaTpk1_(CTRG_03315)	5482	Candida_tropicalis	loss_of_pathogenicity__unaffected_pathogenicity
g2150.t1	Q59WF4	PHI:2883	MNN2	5476	Candida_albicans	reduced_virulence
g2154.t1	Q5AQ36	PHI:3022	Sho1	5476	Candida_albicans	reduced_virulence
g2155.t1	A0A0D1C7C6	PHI:7046	Aox1	5270	Ustilago_maydis	unaffected_pathogenicity
g2157.t1	Q5AQ33	PHI:2565	HSF1	5476	Candida_albicans	reduced_virulence
g2158.t1	Q5AC02	PHI:2862	Lys14	5476	Candida_albicans	reduced_virulence
g2164.t1	Q9HFZ4	PHI:183	RBT1	5476	Candida_albicans	reduced_virulence
g2176.t1	O13359	PHI:306__PHI:9474	KEX2__Kex2	5476	Candida_albicans	reduced_virulence
g2209.t1	Q5APP3	PHI:2859	Rtg1	5476	Candida_albicans	reduced_virulence
g2214.t1	Q9UW87	PHI:267	MLT1	5476	Candida_albicans	reduced_virulence
g2215.t1	Q9UW87	PHI:267	MLT1	5476	Candida_albicans	reduced_virulence
g2218.t1	Q9UW87	PHI:267	MLT1	5476	Candida_albicans	reduced_virulence
g2251.t1	Q8MPM3	PHI:8028	Tkt	5665	Leishmania_mexicana	loss_of_pathogenicity
g2252.t1	Q59QB4	PHI:8867	Vcx1	5476	Candida_albicans	unaffected_pathogenicity
g2265.t1	C4YDI6	PHI:471	CDC42	5476	Candida_albicans	loss_of_pathogenicity
g2270.t1	Q8TG07	PHI:3600	Plb1	5478	Candida_glabrata	unaffected_pathogenicity
g2274.t1	A0A139Y2L7	PHI:10571	Rab11A	5811	Toxoplasma_gondii	reduced_virulence
g2279.t1	Q4IR08	PHI:1608	GzP53L001	5518	Fusarium_graminearum	unaffected_pathogenicity
g2289.t1	Q59TZ8	PHI:8971__PHI:10644	Caglk1__Glk1	5476	Candida_albicans	reduced_virulence__unaffected_pathogenicity
g2320.t1	G4ND54	PHI:8041__PHI:8048	Moubc9__Ubc9	318829	Magnaporthe_oryzae	reduced_virulence
g2334.t1	I1REN7	PHI:1681	GzNF001	5518	Fusarium_graminearum	unaffected_pathogenicity
g2336.t1	Q5AA09	PHI:3516	Pga26	5476	Candida_albicans	reduced_virulence
g2344.t1	J5JQG0	PHI:9102	BbRei1_(BBA_05861)	176275	Beauveria_bassiana	reduced_virulence
g2348.t1	Q59RR0	PHI:331	CaACE2	5476	Candida_albicans	loss_of_pathogenicity
g2354.t1	K3W1P7	PHI:11619	FpHsp104_(FPSE_03525)	101028	Fusarium_pseudograminearum	reduced_virulence
g2373.t1	Q5AND9	PHI:7009	Arf2	5476	Candida_albicans	reduced_virulence
g2387.t1	Q8DUX1	PHI:10238	MntH	1309	Streptococcus_mutans	unaffected_pathogenicity__reduced_virulence
g2394.t1	C5M7A4	PHI:7811	CaTpk2_(CTRG_01736)	5482	Candida_tropicalis	loss_of_pathogenicity__unaffected_pathogenicity
g2406.t1	Q8NJS2	PHI:697	Ugt51E1	5022	Leptosphaeria_maculans	unaffected_pathogenicity
g2411.t1	I1RE46	PHI:1570	GzOB010	5518	Fusarium_graminearum	unaffected_pathogenicity
g2413.t1	A0A384J8A7	PHI:11523	BcTOR_(BCIN_01g11360)	40559	Botrytis_cinerea	reduced_virulence
g2417.t1	G4MRX0	PHI:8752	RHO2_(MGG_02457)	318829	Magnaporthe_oryzae	reduced_virulence
g2419.t1	Q5A2J7	PHI:3993	Yvc1	5476	Candida_albicans	reduced_virulence
g2420.t1	Q5A2J7	PHI:3993	Yvc1	5476	Candida_albicans	reduced_virulence
g2436.t1	Q59U85	PHI:9704	Vma10	5476	Candida_albicans	loss_of_pathogenicity
g2443.t1	Q4WUA3	PHI:2532	HEM15	746128	Aspergillus_fumigatus	lethal
g2458.t1	H6ULV1	PHI:5450	Gdh2	474922	Colletotrichum_gloeosporioides	reduced_virulence__unaffected_pathogenicity
g2464.t1	V6RLW4	PHI:1583	GzOB023	5518	Fusarium_graminearum	unaffected_pathogenicity
g2476.t1	A0A1C3YJP1	PHI:1186	(Sc_Cdc15)	5518	Fusarium_graminearum	reduced_virulence
g2479.t1	G4N8F9	PHI:9553	Moarf1	318829	Magnaporthe_oryzae	unaffected_pathogenicity
g2486.t1	A0SXQ6	PHI:1061	MgRho3	318829	Magnaporthe_oryzae	loss_of_pathogenicity
g2490.t1	G4N6P9	PHI:9201	MoCKa1_(MGG_03696)	318829	Magnaporthe_oryzae	unaffected_pathogenicity
g2495.t1	Q9Y7W4	PHI:172	CRK1	5476	Candida_albicans	loss_of_pathogenicity
g2503.t1	O42621	PHI:121	PTH3	318829	Magnaporthe_oryzae	loss_of_pathogenicity
g2517.t1	I1RN54	PHI:1214	FGSG_07816	5518	Fusarium_graminearum	reduced_virulence
g2535.t1	G4NCG1	PHI:3234	MoLYS20	318829	Magnaporthe_oryzae	reduced_virulence
g2545.t1	Q4WCL5	PHI:2529	ERG10	746128	Aspergillus_fumigatus	lethal
g2548.t1	I1RT36	PHI:1200__PHI:4587	(Gsk3)__Fgk3	5518	Fusarium_graminearum	reduced_virulence__loss_of_pathogenicity
g2554.t1	I1RYQ4	PHI:9360	Fgbat1/2_(FGSG_09512)	5518	Fusarium_graminearum	unaffected_pathogenicity
g2558.t1	I1RNH4	PHI:5028	Gta1	5518	Fusarium_graminearum	unaffected_pathogenicity__reduced_virulence
g2579.t1	I1RG99	PHI:6091	FgVps35	5518	Fusarium_graminearum	reduced_virulence
g2628.t1	Q59X23	PHI:399	PMT4	5476	Candida_albicans	reduced_virulence
g2634.t1	Q4WZV9	PHI:6555	SF	746128	Aspergillus_fumigatus	unaffected_pathogenicity
g2636.t1	G4MU34	PHI:3257	MoIlv1	318829	Magnaporthe_oryzae	reduced_virulence
g2661.t1	G4MXS1	PHI:8611	Pyruvate_kinase	318829	Magnaporthe_oryzae	unaffected_pathogenicity__reduced_virulence__loss_of_pathogenicity
g2667.t1	A0A1D8PH27	PHI:11402	Ssy1	5476	Candida_albicans	reduced_virulence
g2672.t1	Q5AHG6	PHI:2557	CaSch9p	5476	Candida_albicans	reduced_virulence
g2685.t1	O93806	PHI:174	GNA1	5476	Candida_albicans	reduced_virulence
g2693.t1	A0A1C3YK53	PHI:11048	FgVPS74_(FGSG_06346)	5518	Fusarium_graminearum	reduced_virulence
g2696.t1	Q8XW15	PHI:8884	AroG1	305	Ralstonia_solanacearum	loss_of_pathogenicity
g2709.t1	J9VKE7	PHI:11424	Zrc1_(CNAG_02806)	5207	Cryptococcus_neoformans	unaffected_pathogenicity
g2729.t1	A0A1D8PGN0	PHI:11181	Vam6_(orf_19.1567)	5476	Candida_albicans	reduced_virulence
g2741.t1	A0A0G4J7R2	PHI:7735	PbCYP3	318829	Magnaporthe_oryzae	reduced_virulence
g2750.t1	Q6IZ77	PHI:3909	ZrfB	746128	Aspergillus_fumigatus	reduced_virulence__loss_of_pathogenicity
g2769.t1	I1RXZ0	PHI:1467	GzCCAAT007	5518	Fusarium_graminearum	unaffected_pathogenicity
g2773.t1	H1VQ06	PHI:8878	ChBUB2_(XP_018164413)	80884	Colletotrichum_higginsianum	reduced_virulence
g2784.t1	I1S0H5	PHI:7717	FgOXP1	5518	Fusarium_graminearum	reduced_virulence
g2795.t1	P52496	PHI:219	LIG4	5476	Candida_albicans	reduced_virulence
g2837.t1	A0A1D8PGY4	PHI:11639	Ste11	5476	Candida_albicans	reduced_virulence__unaffected_pathogenicity
g2845.t1	A0A1D8PGE3	PHI:10528	Rad23	5476	Candida_albicans	reduced_virulence__unaffected_pathogenicity
g2861.t1	G2WYZ0	PHI:7329	STT3	27337	Verticillium_dahliae	reduced_virulence
g2870.t1	A0A0L0VJ47	PHI:9250	PsRPs26	27350	Puccinia_striiformis	reduced_virulence
g2876.t1	Q5ALW4	PHI:8741	Pah1	5476	Candida_albicans	reduced_virulence
g2902.t1	Q5AD72	PHI:2885	MNN22	5476	Candida_albicans	reduced_virulence
g2909.t1	G4MS03	PHI:2006__PHI:2008	HST1	318829	Magnaporthe_oryzae	unaffected_pathogenicity
g2917.t1	G4MUF4	PHI:2143	MoVPR	318829	Magnaporthe_oryzae	reduced_virulence
g2937.t1	A0A2L1CGE9	PHI:10445__PHI:11348	ClpB	263	Francisella_tularensis	reduced_virulence__unaffected_pathogenicity__effector_(plant_avirulence_determinant)
g2943.t1	Q92207	PHI:149__PHI:9769__PHI:10024__PHI:11021	HOG1__Hog1	5476	Candida_albicans	reduced_virulence__loss_of_pathogenicity__unaffected_pathogenicity__increased_virulence_(hypervirulence)
g2944.t1	Q5AHA0	PHI:136__PHI:11569	CaHK1_(CHK1)__Chk1	5476	Candida_albicans	reduced_virulence__loss_of_pathogenicity__unaffected_pathogenicity
g2946.t1	I1RWA9	PHI:1647	GzWing019	5518	Fusarium_graminearum	reduced_virulence
g2976.t1	A0A1D8PG88	PHI:11028	Rsc4	5476	Candida_albicans	reduced_virulence__unaffected_pathogenicity
g2982.t1	Q5AD21	PHI:3689	Pot13p	5476	Candida_albicans	unaffected_pathogenicity
g2991.t1	Q5AD07	PHI:383__PHI:8749	SOD5__Sod5	5476	Candida_albicans	loss_of_pathogenicity__reduced_virulence
g3014.t1	A0A6G7BN60	PHI:11088	MetC_(MN812274)	5599	Alternaria_alternata	reduced_virulence
g3025.t1	Q5ACU9	PHI:2567	CaNdt80p	5476	Candida_albicans	loss_of_pathogenicity
g3066.t1	Q4P245	PHI:2239	Spe-Sdh	5270	Ustilago_maydis	reduced_virulence
g3086.t1	E3P6S0	PHI:2474	Imd1	5207	Cryptococcus_neoformans	reduced_virulence
g3087.t1	Q4WEC9	PHI:6475	ParA	746128	Aspergillus_fumigatus	unaffected_pathogenicity
g3110.t1	Q5A2T6	PHI:513	ARN1_(SIT1)	5476	Candida_albicans	unaffected_pathogenicity__reduced_virulence
g3127.t1	I1S050	PHI:1203	(Sc_Yck1/2/3)	5518	Fusarium_graminearum	reduced_virulence
g3151.t1	Q59Y20	PHI:3507	Dse1	5476	Candida_albicans	reduced_virulence
g3168.t1	Q59Y37	PHI:5051	Pst2	5476	Candida_albicans	loss_of_pathogenicity
g3185.t1	Q59X38	PHI:2823	PES1	5476	Candida_albicans	reduced_virulence
g3191.t1	G4MYS1	PHI:4736__PHI:11140	MoYpt7__MGG_08144_(MoYpt7)	318829	Magnaporthe_oryzae	loss_of_pathogenicity__reduced_virulence__unaffected_pathogenicity
g3195.t1	Q59Y37	PHI:5051	Pst2	5476	Candida_albicans	loss_of_pathogenicity
g3198.t1	J5K938	PHI:7057	PilA	176275	Beauveria_bassiana	reduced_virulence
g3219.t1	G4NI28	PHI:2100__PHI:9482	Spf1__Spf1_(MGG_12005)	318829	Magnaporthe_oryzae	reduced_virulence__loss_of_pathogenicity
g3225.t1	G7TM01	PHI:2964	AsnB	347	Xanthomonas_oryzae	reduced_virulence
g3229.t1	Q5AAL9	PHI:3513__PHI:11387	IFF4__Iff4	5476	Candida_albicans	reduced_virulence__unaffected_pathogenicity
g3232.t1	Q5AAL9	PHI:3513__PHI:11387	IFF4__Iff4	5476	Candida_albicans	reduced_virulence__unaffected_pathogenicity
g3239.t1	Q5AAL9	PHI:3513__PHI:11387	IFF4__Iff4	5476	Candida_albicans	reduced_virulence__unaffected_pathogenicity
g3245.t1	Q5A5S3	PHI:9906	Mig2	5476	Candida_albicans	unaffected_pathogenicity__reduced_virulence
g3248.t1	Q4WX65	PHI:2540	IPP1	746128	Aspergillus_fumigatus	lethal
g3276.t1	I1RSI4	PHI:1587	GzOB027	5518	Fusarium_graminearum	unaffected_pathogenicity
g3284.t1	K9FRJ5	PHI:4520	PdMit1	36651	Penicillium_digitatum	unaffected_pathogenicity
g3312.t1	G4N6T3	PHI:9356	Leu4_(MGG_13485)	318829	Magnaporthe_oryzae	reduced_virulence
g3318.t1	Q00LS5	PHI:1082__PHI:2271	CpkA	13684	Parastagonospora_nodorum	reduced_virulence__unaffected_pathogenicity
g3329.t1	P27550	PHI:9227	Acs	562	Escherichia_coli	reduced_virulence__unaffected_pathogenicity
g3343.t1	I1RW90	PHI:1627	GzTF2S002	5518	Fusarium_graminearum	unaffected_pathogenicity
g3348.t1	Q5A5P7	PHI:4891	Orf19.5352	5476	Candida_albicans	unaffected_pathogenicity
g3349.t1	I1RWI5	PHI:1590	GzOB030	5518	Fusarium_graminearum	lethal
g3354.t1	G1UAJ9	PHI:239	ASH1	5476	Candida_albicans	reduced_virulence
g3368.t1	C4YKT4	PHI:507	CaRAS1	5476	Candida_albicans	reduced_virulence
g3387.t1	B0XTA5	PHI:2293	CycA	746128	Aspergillus_fumigatus	reduced_virulence
g3410.t1	A0A0D2YC96	PHI:4725	Gbe1	5507	Fusarium_oxysporum	unaffected_pathogenicity
g3415.t1	P0CY27	PHI:6783__PHI:6789__PHI:6811	Sap1	5476	Candida_albicans	reduced_virulence__unaffected_pathogenicity
g3445.t1	I1RZL3	PHI:3996	FgFim	5518	Fusarium_graminearum	reduced_virulence
g3447.t1	Q5AC02	PHI:2862	Lys14	5476	Candida_albicans	reduced_virulence
g3474.t1	P30572	PHI:7233	Chs2	5476	Candida_albicans	unaffected_pathogenicity
g3477.t1	Q5A7S7	PHI:252	FKH2	5476	Candida_albicans	loss_of_pathogenicity
g3488.t1	Q5A6B6	PHI:4878	Ppg1	5476	Candida_albicans	reduced_virulence
g3510.t1	Q5AJ65	PHI:8866	Pmc1	5476	Candida_albicans	reduced_virulence
g3518.t1	P03962	PHI:506	URA3	4932	Saccharomyces_cerevisiae	reduced_virulence
g3525.t1	Q5AJ90	PHI:3688	Fox3p	5476	Candida_albicans	unaffected_pathogenicity
g3526.t1	A0A1D8PJ64	PHI:7010	Arf3	5476	Candida_albicans	unaffected_pathogenicity
g3537.t1	I1RM25	PHI:1579	GzOB019	5518	Fusarium_graminearum	unaffected_pathogenicity
g3542.t1	Q6QIY0	PHI:2382	Upa2	5270	Ustilago_maydis	unaffected_pathogenicity
g3545.t1	Q5AJB1	PHI:3321	Tfp1	5476	Candida_albicans	loss_of_pathogenicity
g3559.t1	Q00310	PHI:104	CaMNT1	5476	Candida_albicans	reduced_virulence
g3561.t1	P46592	PHI:392	CaMNT2	5476	Candida_albicans	reduced_virulence
g3563.t1	E9EL64	PHI:11522	DNM1_(MAA_00205)	568076	Metarhizium_robertsii	reduced_virulence
g3565.t1	J4W023	PHI:7181	CypB	176275	Beauveria_bassiana	reduced_virulence
g3585.t1	Q59YS7	PHI:3693	Mnn14	5476	Candida_albicans	reduced_virulence
g3587.t1	I1RYQ4	PHI:9360	Fgbat1/2_(FGSG_09512)	5518	Fusarium_graminearum	unaffected_pathogenicity
g3599.t1	Q4WQ36	PHI:6751	Fbx23	746128	Aspergillus_fumigatus	increased_virulence_(hypervirulence)
g3613.t1	Q5A7M9	PHI:4992	Rhr2	5476	Candida_albicans	reduced_virulence
g3626.t1	J9VQL2	PHI:3529	VTC4	5207	Cryptococcus_neoformans	increased_virulence_(hypervirulence)
g3650.t1	Q6FKK2	PHI:11183	CgTPO4_(CAGL0L10912g)	5478	Candida_glabrata	reduced_virulence
g3658.t1	I1RC95	PHI:1566	GzOB006	5518	Fusarium_graminearum	lethal
g3684.t1	C5M2V0	PHI:10725	Ron1	5482	Candida_tropicalis	reduced_virulence
g3706.t1	P83776	PHI:8970__PHI:10643	Cahxk2__Hxk2	5476	Candida_albicans	reduced_virulence__unaffected_pathogenicity
g3710.t1	P39827	PHI:281	CDC10	5476	Candida_albicans	reduced_virulence
g3733.t1	Q9UVB5	PHI:452	PMT6	5476	Candida_albicans	reduced_virulence
g3742.t1	Q4HTT1	PHI:1468	GzCCAAT008	5518	Fusarium_graminearum	unaffected_pathogenicity
g3746.t1	J9VLE6	PHI:11158	Ubi1_(CNAG_00370)	5207	Cryptococcus_neoformans	reduced_virulence
g3768.t1	Q9HFZ4	PHI:183	RBT1	5476	Candida_albicans	reduced_virulence
g3776.t1	Q59KN8	PHI:10710	Ipk1	5476	Candida_albicans	reduced_virulence
g3799.t1	I1RAH2	PHI:1629	GzWing001	5518	Fusarium_graminearum	unaffected_pathogenicity
g3819.t1	D4HYF4	PHI:9320	PurL	552	Erwinia_amylovora	reduced_virulence
g3830.t1	O42772	PHI:822	Ip	1047171	Zymoseptoria_tritici	chemistry_target:_resistance_to_chemical
g3838.t1	A0A1D8PSW8	PHI:9278	CDC43	5476	Candida_albicans	unaffected_pathogenicity
g3849.t1	G4NG12	PHI:11584	MoGLN2_(MGG_14279)	318829	Magnaporthe_oryzae	loss_of_pathogenicity
g3860.t1	Q59KJ7	PHI:2884	MNN21	5476	Candida_albicans	reduced_virulence
g3864.t1	J5JYY9	PHI:4917	BbbqrA	176275	Beauveria_bassiana	reduced_virulence__increased_virulence_(hypervirulence)__unaffected_pathogenicity
g3865.t1	Q59Y37	PHI:5051	Pst2	5476	Candida_albicans	loss_of_pathogenicity
g3867.t1	Q59M50	PHI:2562	Cwt1	5476	Candida_albicans	reduced_virulence
g3875.t1	G4MUW5	PHI:888	MGG_01707	318829	Magnaporthe_oryzae	reduced_virulence
g3877.t1	Q59Y37	PHI:5051	Pst2	5476	Candida_albicans	loss_of_pathogenicity
g3882.t1	G4MTI8	PHI:6455	MoYcp4	318829	Magnaporthe_oryzae	reduced_virulence
g3894.t1	D4I2T0	PHI:9310	Pgi	552	Erwinia_amylovora	reduced_virulence
g3899.t1	Q4WJS6	PHI:6753	GlcA	746128	Aspergillus_fumigatus	lethal
g3901.t1	Q59U10	PHI:3798__PHI:6672	Bcr1	5476	Candida_albicans	reduced_virulence
g3906.t1	P42375	PHI:3085	GroEL	837	Porphyromonas_gingivalis	increased_virulence_(hypervirulence)
g3913.t1	A4QTE3	PHI:8927	MoSCAD1_(MGG_05096)	318829	Magnaporthe_oryzae	reduced_virulence__loss_of_pathogenicity
g3920.t1	J9VSX1	PHI:7186	ADE13	5207	Cryptococcus_neoformans	reduced_virulence
g3931.t1	Q04182	PHI:2815	Pdr15	4932	Saccharomyces_cerevisiae	unaffected_pathogenicity
g3940.t1	A0A0D2XVA4	PHI:11121	Pct6_(FOXG_07912)	5507	Fusarium_oxysporum	reduced_virulence
g3942.t1	Q92410	PHI:130	TPS1	5476	Candida_albicans	reduced_virulence
g3943.t1	I1RW16	PHI:1178__PHI:4941	(Sc_Cdc28)__Cdc2A	5518	Fusarium_graminearum	reduced_virulence__lethal__loss_of_pathogenicity
g3944.t1	A0A098DTI0	PHI:1180	(Sc_Sat4)	5518	Fusarium_graminearum	reduced_virulence
g3954.t1	A0A1D8PT38	PHI:10022__PHI:11019	Cek2	5476	Candida_albicans	increased_virulence_(hypervirulence)__reduced_virulence__unaffected_pathogenicity
g3959.t1	Q59PZ5	PHI:4561__PHI:9284	Gcn5	5476	Candida_albicans	loss_of_pathogenicity
g3969.t1	P46592	PHI:392	CaMNT2	5476	Candida_albicans	reduced_virulence
g3994.t1	A7EZX1	PHI:11004	SS1G_10888_(SsATX1)	5180	Sclerotinia_sclerotiorum	reduced_virulence__increased_virulence_(hypervirulence)
g3995.t1	P43095	PHI:127	SAP6	5476	Candida_albicans	reduced_virulence
g4002.t1	Q4WXH8	PHI:9540	CysB	746128	Aspergillus_fumigatus	unaffected_pathogenicity
g4004.t1	C4YLK8	PHI:462	HST7	5476	Candida_albicans	unaffected_pathogenicity
g4010.t1	I1RFX8	PHI:1574	GzOB014	5518	Fusarium_graminearum	lethal
g4011.t1	A0A1D8PSJ8	PHI:9226__PHI:9543	CaPph3__PPH3	5476	Candida_albicans	increased_virulence_(hypervirulence)__reduced_virulence
g4032.t1	Q5EMY3	PHI:860	MSP1	318829	Magnaporthe_oryzae	reduced_virulence
g4044.t1	Q5XTQ5	PHI:538	FRT1	40559	Botrytis_cinerea	unaffected_pathogenicity
g4050.t1	Q9P927	PHI:368	NOT4	5476	Candida_albicans	reduced_virulence
g4064.t1	A0A1D8PSE5	PHI:11473	VHT1_(CR_03270W)	5476	Candida_albicans	reduced_virulence__unaffected_pathogenicity
g4065.t1	A0A1D8PSE5	PHI:11473	VHT1_(CR_03270W)	5476	Candida_albicans	reduced_virulence__unaffected_pathogenicity
g4107.t1	Q8NJ85	PHI:282	CDC11	5476	Candida_albicans	reduced_virulence
g4119.t1	I1RMW9	PHI:4602	FDB2	5518	Fusarium_graminearum	reduced_virulence
g4120.t1	Q5A4W8	PHI:7195	Bdf1	5476	Candida_albicans	reduced_virulence
g4124.t1	Q5A4X5	PHI:380	SKN7	5476	Candida_albicans	reduced_virulence
g4128.t1	I1S2F2	PHI:1500	GzHMG032	5518	Fusarium_graminearum	unaffected_pathogenicity
g4130.t1	K3VS45	PHI:11078	Fpnuc1_(FPSE_01560)	101028	Fusarium_pseudograminearum	unaffected_pathogenicity
g4142.t1	B2SI02	PHI:1139	RaxQ	347	Xanthomonas_oryzae	increased_virulence_(hypervirulence)
g4143.t1	I1RJT0	PHI:8913	FgVPS2_(FGSG_04112)	5518	Fusarium_graminearum	lethal
g4144.t1	F6K8L5	PHI:2840	CnSEC14-1	5207	Cryptococcus_neoformans	reduced_virulence
g4146.t1	A0A1D8PPD8	PHI:11354	Fet3	5476	Candida_albicans	reduced_virulence
g4160.t1	G8B9S9	PHI:7865	CPAR2_303700	5480	Candida_parapsilosis	reduced_virulence
g4164.t1	P10613	PHI:8030__PHI:8187__PHI:10625__PHI:11160	ERG11__Erg11__CaErg11	5476	Candida_albicans	loss_of_pathogenicity__unaffected_pathogenicity__reduced_virulence
g4165.t1	P10613	PHI:8030__PHI:8187__PHI:10625__PHI:11160	ERG11__Erg11__CaErg11	5476	Candida_albicans	loss_of_pathogenicity__unaffected_pathogenicity__reduced_virulence
g4166.t1	P10613	PHI:8030__PHI:8187__PHI:10625__PHI:11160	ERG11__Erg11__CaErg11	5476	Candida_albicans	loss_of_pathogenicity__unaffected_pathogenicity__reduced_virulence
g4167.t1	P10613	PHI:8030__PHI:8187__PHI:10625__PHI:11160	ERG11__Erg11__CaErg11	5476	Candida_albicans	loss_of_pathogenicity__unaffected_pathogenicity__reduced_virulence
g4168.t1	P10613	PHI:8030__PHI:8187__PHI:10625__PHI:11160	ERG11__Erg11__CaErg11	5476	Candida_albicans	loss_of_pathogenicity__unaffected_pathogenicity__reduced_virulence
g4169.t1	P10613	PHI:8030__PHI:8187__PHI:10625__PHI:11160	ERG11__Erg11__CaErg11	5476	Candida_albicans	loss_of_pathogenicity__unaffected_pathogenicity__reduced_virulence
g4170.t1	P10613	PHI:8030__PHI:8187__PHI:10625__PHI:11160	ERG11__Erg11__CaErg11	5476	Candida_albicans	loss_of_pathogenicity__unaffected_pathogenicity__reduced_virulence
g4202.t1	G4MRA3	PHI:2189	MoGIS2	318829	Magnaporthe_oryzae	reduced_virulence
g4204.t1	Q875H9	PHI:283	CDC24	5476	Candida_albicans	loss_of_pathogenicity
g4226.t1	G4N7U7	PHI:8629	MoAbp1_(MGG_06358)	318829	Magnaporthe_oryzae	reduced_virulence
g4287.t1	Q04182	PHI:2815	Pdr15	4932	Saccharomyces_cerevisiae	unaffected_pathogenicity
g4318.t1	I1RNC6	PHI:1465	GzCCAAT005	5518	Fusarium_graminearum	unaffected_pathogenicity
g4336.t1	Q5AMP9	PHI:2568	CAP2	5476	Candida_albicans	reduced_virulence
g4342.t1	Q5AH74	PHI:2563	DPP3	5476	Candida_albicans	reduced_virulence
g4344.t1	Q5AMP3	PHI:7011	Arl1	5476	Candida_albicans	reduced_virulence
g4362.t1	Q4IQX3	PHI:1470	GzHMG002	5518	Fusarium_graminearum	reduced_virulence
g4369.t1	G4MVB1	PHI:11593	MoCpa1_(MGG_01743)	318829	Magnaporthe_oryzae	reduced_virulence
g4370.t1	B0YE73	PHI:7591	Erg25B	746128	Aspergillus_fumigatus	unaffected_pathogenicity
g4373.t1	B2VY78	PHI:11324	TtcA	45151	Pyrenophora_tritici-repentis	unaffected_pathogenicity
g4386.t1	G4NC97	PHI:3976	MoIlv6	318829	Magnaporthe_oryzae	loss_of_pathogenicity
g4401.t1	P43070	PHI:61	BGL2	5476	Candida_albicans	reduced_virulence
g4413.t1	O59924	PHI:271	SOD1	5476	Candida_albicans	reduced_virulence
g4418.t1	G1UBC2	PHI:517__PHI:11390	CaEAP1__Eap1	5476	Candida_albicans	reduced_virulence__unaffected_pathogenicity
g4426.t1	G4MRH1	PHI:7112	MoERR1	318829	Magnaporthe_oryzae	reduced_virulence
g4438.t1	A0A1D8PS71	PHI:7719	Orf19.3727	5476	Candida_albicans	reduced_virulence
g4453.t1	A0A1D8PKX3	PHI:8905	VMA6	5476	Candida_albicans	reduced_virulence
g4463.t1	Q59UT5	PHI:3333	Pga7	5476	Candida_albicans	reduced_virulence
g4472.t1	Q59UT5	PHI:3333	Pga7	5476	Candida_albicans	reduced_virulence
g4546.t1	Q5AF55	PHI:6822	Zcf15	5476	Candida_albicans	reduced_virulence
g4554.t1	Q4WEU7	PHI:9541	CysD	746128	Aspergillus_fumigatus	unaffected_pathogenicity
g4555.t1	Q59US7	PHI:3712	Ecm7	5476	Candida_albicans	unaffected_pathogenicity
g4558.t1	G4MNG8	PHI:807	MGG_06951	318829	Magnaporthe_oryzae	reduced_virulence
g4560.t1	Q59UR3	PHI:2820	SWI1	5476	Candida_albicans	reduced_virulence
g4561.t1	Q59UR2	PHI:6214	MNN10	5476	Candida_albicans	reduced_virulence__unaffected_pathogenicity
g4566.t1	H8ZZ79	PHI:2710	MepB	474922	Colletotrichum_gloeosporioides	reduced_virulence
g4576.t1	Q9HFT8	PHI:204	CaCDC35	5476	Candida_albicans	loss_of_pathogenicity
g4589.t1	Q5A5E0	PHI:10653	Dfr1	5476	Candida_albicans	reduced_virulence
g4594.t1	A0A1D8PRB7	PHI:6823	Zcf29	5476	Candida_albicans	reduced_virulence
g4603.t1	A0A1D8PP43	PHI:9524	ADH1	5476	Candida_albicans	reduced_virulence
g4604.t1	G4MVC5	PHI:6927	MoRAD6	318829	Magnaporthe_oryzae	reduced_virulence
g4618.t1	A0A384JPY4	PHI:9903	Bcser2_(Bcin08g02990)	40559	Botrytis_cinerea	reduced_virulence
g4624.t1	Q9C1T0	PHI:200	ARG1	5507	Fusarium_oxysporum	reduced_virulence
g4627.t1	I1RA52	PHI:445	NOS1	5518	Fusarium_graminearum	reduced_virulence
g4641.t1	I1RX22	PHI:1595	GzOB035	5518	Fusarium_graminearum	unaffected_pathogenicity
g4673.t1	G4MRB4	PHI:4491	SHM	318829	Magnaporthe_oryzae	reduced_virulence
g4687.t1	A0A1D8PP43	PHI:9524	ADH1	5476	Candida_albicans	reduced_virulence
g4693.t1	Q59R28	PHI:2888	MNN26	5476	Candida_albicans	reduced_virulence
g4694.t1	G4N7K8	PHI:9032	Mocrn1_(MGG_06389)	318829	Magnaporthe_oryzae	reduced_virulence__unaffected_pathogenicity
g4702.t1	G4MXC5	PHI:5190	MoPRX1	318829	Magnaporthe_oryzae	reduced_virulence
g4713.t1	Q9URM1	PHI:205	CaCHS1	5476	Candida_albicans	loss_of_pathogenicity
g4717.t1	O42696	PHI:138	CaNIK1	5476	Candida_albicans	reduced_virulence
g4718.t1	O42696	PHI:138	CaNIK1	5476	Candida_albicans	reduced_virulence
g4752.t1	Q4WEM7	PHI:2521	GUS1	746128	Aspergillus_fumigatus	lethal
g4766.t1	Q4WUE0	PHI:10405	ArgJ_(AFUA_5G08120)	746128	Aspergillus_fumigatus	reduced_virulence
g4778.t1	Q5AGY8	PHI:11180	Mcp1_(orf_19.6550)	5476	Candida_albicans	reduced_virulence
g4781.t1	A0A0L9JQ40	PHI:6892	IscU	28901	Salmonella_enterica	reduced_virulence
g4795.t1	Q9P8W9	PHI:213	CPA1	5207	Cryptococcus_neoformans	reduced_virulence
g4805.t1	P02829	PHI:463	HSP90	4932	Saccharomyces_cerevisiae	increased_virulence_(hypervirulence)
g4809.t1	Q59M00	PHI:8897	Ept1_(C7_02690C_A)	5476	Candida_albicans	increased_virulence_(hypervirulence)__reduced_virulence
g4821.t1	G4MNA5	PHI:2096	Calcium-transporting_ATPase_3	318829	Magnaporthe_oryzae	loss_of_pathogenicity
g4822.t1	O74189	PHI:451	PMT1	5476	Candida_albicans	loss_of_pathogenicity
g4825.t1	G4MNA5	PHI:2096	Calcium-transporting_ATPase_3	318829	Magnaporthe_oryzae	loss_of_pathogenicity
g4830.t1	I1RE80	PHI:3037	FgERG5A	5518	Fusarium_graminearum	reduced_virulence
g4878.t1	O13401	PHI:401	SOD2	5476	Candida_albicans	unaffected_pathogenicity
g4899.t1	P04173	PHI:504	LEU2	4932	Saccharomyces_cerevisiae	reduced_virulence
g4907.t1	Q9P872	PHI:440	PMR1	5476	Candida_albicans	reduced_virulence
g4916.t1	Q5AFK0	PHI:10336	Mac1	5476	Candida_albicans	reduced_virulence
g4928.t1	J5JMW3	PHI:9121	Bbmcm1_(BBA_06763)	176275	Beauveria_bassiana	reduced_virulence
g4932.t1	G4MW66	PHI:2062__PHI:3815	Gph1__GPH1	318829	Magnaporthe_oryzae	unaffected_pathogenicity__loss_of_pathogenicity__reduced_virulence
g4968.t1	P83774	PHI:3514	Asc1	5476	Candida_albicans	loss_of_pathogenicity
g4981.t1	G4NIS9	PHI:785	MGG_04128	318829	Magnaporthe_oryzae	reduced_virulence
g4989.t1	Q4X099	PHI:2638	Ilv3A	746128	Aspergillus_fumigatus	reduced_virulence
g4993.t1	I1RM25	PHI:1579	GzOB019	5518	Fusarium_graminearum	unaffected_pathogenicity
g5004.t1	Q5AK01	PHI:9224__PHI:9545	CaPsy4__PSY4	5476	Candida_albicans	increased_virulence_(hypervirulence)
g5008.t1	Q00580	PHI:49__PHI:770	CPG1__CPG2	5116	Cryphonectria_parasitica	reduced_virulence__unaffected_pathogenicity
g5013.t1	C4XXN5	PHI:2640	CNB1	36911	Clavispora_lusitaniae	reduced_virulence
g5024.t1	A0A1D8PP43	PHI:9524	ADH1	5476	Candida_albicans	reduced_virulence
g5033.t1	G4MSY4	PHI:5590	FZC2	318829	Magnaporthe_oryzae	unaffected_pathogenicity
g5091.t1	A0A0E0SID1	PHI:11601	Sah1_(FGSG_05615)	5518	Fusarium_graminearum	reduced_virulence
g5092.t1	Q5AKA8	PHI:2556	GLN3	5476	Candida_albicans	reduced_virulence
g5117.t1	J9VLD1	PHI:11022	Pho81_(CNAG_02541)	5207	Cryptococcus_neoformans	reduced_virulence
g5131.t1	P53705	PHI:124	INT1	5476	Candida_albicans	reduced_virulence
g5132.t1	Q5AGC4	PHI:6079	Ecm33	5476	Candida_albicans	reduced_virulence
g5139.t1	G4MNV0	PHI:2178	MoSFl1	318829	Magnaporthe_oryzae	reduced_virulence
g5148.t1	Q5AGA0	PHI:3690	Mnn1	5476	Candida_albicans	unaffected_pathogenicity
g5150.t1	Q5AGA0	PHI:3690	Mnn1	5476	Candida_albicans	unaffected_pathogenicity
g5151.t1	Q5AGA0	PHI:3690	Mnn1	5476	Candida_albicans	unaffected_pathogenicity
g5160.t1	Q5RZ66	PHI:2846	TRR1	5207	Cryptococcus_neoformans	lethal
g5166.t1	G4MNM6	PHI:9200	MoCKb2_(MGG_05651)	318829	Magnaporthe_oryzae	reduced_virulence__unaffected_pathogenicity
g5169.t1	A0A1D8PNL1	PHI:9905	Mig1	5476	Candida_albicans	unaffected_pathogenicity__reduced_virulence
g5179.t1	Q5AG51	PHI:11355	Ccc2	5476	Candida_albicans	reduced_virulence
g5188.t1	Q5AG40	PHI:2553	VPS4	5476	Candida_albicans	loss_of_pathogenicity
g5205.t1	P43077	PHI:4987	HEX1	5476	Candida_albicans	reduced_virulence
g5220.t1	Q5AF55	PHI:6822	Zcf15	5476	Candida_albicans	reduced_virulence
g5223.t1	Q5AGE4	PHI:857	PDE1	5476	Candida_albicans	unaffected_pathogenicity
g5225.t1	N4VLC7	PHI:9476	CoTHR4_(Cob_04177)	5465	Colletotrichum_orbiculare	reduced_virulence
g5240.t1	J9W439	PHI:8013	Hos2_(CNAG_05563)	5207	Cryptococcus_neoformans	reduced_virulence
g5242.t1	B0Y2J9	PHI:6976	Erg4B	746128	Aspergillus_fumigatus	unaffected_pathogenicity
g5244.t1	Q4WJS6	PHI:6753	GlcA	746128	Aspergillus_fumigatus	lethal
g5256.t1	A0A1D8PP43	PHI:9524	ADH1	5476	Candida_albicans	reduced_virulence
g5258.t1	G8BCQ2	PHI:2564	OLE1	5480	Candida_parapsilosis	reduced_virulence
g5276.t1	Q4WJ71	PHI:2539	CDS1	746128	Aspergillus_fumigatus	lethal
g5289.t1	P0CY23	PHI:461	CST20	5476	Candida_albicans	reduced_virulence
g5294.t1	Q59P00	PHI:2558	DUR31	5476	Candida_albicans	reduced_virulence
g5305.t1	G4NGW8	PHI:3175	MoSnf4	318829	Magnaporthe_oryzae	loss_of_pathogenicity
g5313.t1	G4MRB4	PHI:4491	SHM	318829	Magnaporthe_oryzae	reduced_virulence
g5331.t1	Q4WNW5	PHI:2970__PHI:10406	ArgB__ArgB_(AFUA_4G07190)	746128	Aspergillus_fumigatus	unaffected_pathogenicity__reduced_virulence
g5347.t1	P52497	PHI:7073	Snf1	5476	Candida_albicans	lethal
g5359.t1	G4N1E7	PHI:6637	Movps1	318829	Magnaporthe_oryzae	lethal
g5384.t1	Q5A1L6	PHI:3822	GIT3	5476	Candida_albicans	reduced_virulence
g5385.t1	Q5A1L6	PHI:3822	GIT3	5476	Candida_albicans	reduced_virulence
g5386.t1	Q5A1L6	PHI:3822	GIT3	5476	Candida_albicans	reduced_virulence
g5401.t1	Q1XEW2	PHI:6963	CipC	746128	Aspergillus_fumigatus	reduced_virulence
g5412.t1	J9VLE6	PHI:11158	Ubi1_(CNAG_00370)	5207	Cryptococcus_neoformans	reduced_virulence
g5430.t1	Q4WWN9	PHI:2518	MET16	746128	Aspergillus_fumigatus	lethal
g5444.t1	Q4IQT8	PHI:1618	GzFET5	5518	Fusarium_graminearum	unaffected_pathogenicity
g5455.t1	G1UBC2	PHI:517__PHI:11390	CaEAP1__Eap1	5476	Candida_albicans	reduced_virulence__unaffected_pathogenicity
g5460.t1	F9WWR1	PHI:4966	Sdi1	1047171	Zymoseptoria_tritici	unaffected_pathogenicity
g5461.t1	Q5A8T4	PHI:11392	Als1	5476	Candida_albicans	reduced_virulence
g5463.t1	Q32WF7	PHI:2269	Mdh1	13684	Parastagonospora_nodorum	unaffected_pathogenicity
g5464.t1	Q32WF7	PHI:2269	Mdh1	13684	Parastagonospora_nodorum	unaffected_pathogenicity
g5473.t1	Q5A1D3	PHI:107__PHI:7663__PHI:10021__PHI:11018	CEK1__Cek1	5476	Candida_albicans	reduced_virulence__unaffected_pathogenicity__increased_virulence_(hypervirulence)
g5525.t1	F9X691	PHI:4914	ZtCBR1	1047171	Zymoseptoria_tritici	reduced_virulence
g5543.t1	Q5A8T4	PHI:11392	Als1	5476	Candida_albicans	reduced_virulence
g5545.t1	B9WGE7	PHI:4835	Csr1/ZAP1	42374	Candida_dubliniensis	reduced_virulence
g5546.t1	W7MR09	PHI:9929	Myo1	117187	Fusarium_verticillioides	unaffected_pathogenicity__reduced_virulence
g5555.t1	C4YGV6	PHI:3370	Vph1	5476	Candida_albicans	reduced_virulence
g5563.t1	J9VLP0	PHI:8016	Hos1_(CNAG_05096)	5207	Cryptococcus_neoformans	unaffected_pathogenicity
g5565.t1	Q9UWF0	PHI:2108	CAM	318829	Magnaporthe_oryzae	reduced_virulence__loss_of_pathogenicity
g5574.t1	Q4WUL6	PHI:362__PHI:2520	LYSF__LYS4	746128	Aspergillus_fumigatus	loss_of_pathogenicity__lethal
g5581.t1	Q5A663	PHI:7048	Oma1	5476	Candida_albicans	increased_virulence_(hypervirulence)
g5587.t1	Q5A679	PHI:4906	Gyp1	5476	Candida_albicans	reduced_virulence
g5589.t1	Q5A683	PHI:7311	Bas1	5476	Candida_albicans	reduced_virulence
g5598.t1	Q5A687	PHI:2887	MNN24	5476	Candida_albicans	reduced_virulence
g5603.t1	P43076	PHI:33	PHR1	5476	Candida_albicans	reduced_virulence
g5609.t1	I1RNG8	PHI:1176	(Sc_Atg1)	5518	Fusarium_graminearum	reduced_virulence
g5610.t1	Q5A650	PHI:7072	Sak1	5476	Candida_albicans	reduced_virulence
g5632.t1	Q58Z64	PHI:423	VAD1	5207	Cryptococcus_neoformans	reduced_virulence
g5633.t1	P04046	PHI:502	ADE4	4932	Saccharomyces_cerevisiae	reduced_virulence
g5634.t1	P0CS02	PHI:3489	Gmt1	5207	Cryptococcus_neoformans	loss_of_pathogenicity
g5653.t1	I1RFM6	PHI:744	ADE5	5518	Fusarium_graminearum	reduced_virulence
g5660.t1	G2WUQ0	PHI:10379	Isw2	27337	Verticillium_dahliae	reduced_virulence
g5661.t1	Q59WD3	PHI:3807	Gpx3	5476	Candida_albicans	unaffected_pathogenicity
g5668.t1	Q04182	PHI:2815	Pdr15	4932	Saccharomyces_cerevisiae	unaffected_pathogenicity
g5673.t1	G4MPB7	PHI:4495	Bud6p	318829	Magnaporthe_oryzae	unaffected_pathogenicity
g5692.t1	G2XIN6	PHI:9378	VdOGDH_(VDAG_10018)	27337	Verticillium_dahliae	reduced_virulence
g5700.t1	Q4X0J6	PHI:2517	TRPS	746128	Aspergillus_fumigatus	lethal
g5725.t1	A0A1D8PM93	PHI:6796	Edc3	5476	Candida_albicans	reduced_virulence
g5740.t1	Q59WG7	PHI:2824	Cabig1	5476	Candida_albicans	reduced_virulence
g5743.t1	Q6FMQ2	PHI:9500	ADA2_(CAGL0K06193g)	5478	Candida_glabrata	increased_virulence_(hypervirulence)
g5747.t1	J9VNI6	PHI:7178	Ape4	5207	Cryptococcus_neoformans	reduced_virulence
g5748.t1	J9VNI6	PHI:7178	Ape4	5207	Cryptococcus_neoformans	reduced_virulence
g5758.t1	O42825	PHI:270	RHO1	5476	Candida_albicans	loss_of_pathogenicity
g5764.t1	Q4WI19	PHI:9899	RpdA_(Afu2g03390)	746128	Aspergillus_fumigatus	loss_of_pathogenicity
g5791.t1	Q4X1B0	PHI:6444	Complex_I_NADH_oxidoredutase	746128	Aspergillus_fumigatus	reduced_virulence
g5792.t1	Q96VL3	PHI:339	CLPT1	290576	Colletotrichum_lindemuthianum	reduced_virulence
g5814.t1	O94072	PHI:9703	VMA4	5476	Candida_albicans	loss_of_pathogenicity
g5817.t1	Q1L2E2	PHI:595__PHI:2248	ALS1__Als1	13684	Parastagonospora_nodorum	reduced_virulence__loss_of_pathogenicity
g5820.t1	E9ETR6	PHI:9193	MrArk1_(MAA_03415)	176275	Beauveria_bassiana	reduced_virulence
g5825.t1	A0A1D8PS71	PHI:7719	Orf19.3727	5476	Candida_albicans	reduced_virulence
g5827.t1	Q59UY7	PHI:2617	SEF1	5476	Candida_albicans	reduced_virulence
g5829.t1	I1RFJ2	PHI:1573	GzOB013	5518	Fusarium_graminearum	lethal
g5832.t1	P52498	PHI:62	CaRSR1	5476	Candida_albicans	reduced_virulence
g5833.t1	A0A1D8PS71	PHI:7719	Orf19.3727	5476	Candida_albicans	reduced_virulence
g5836.t1	Q4WU51	PHI:2536	MET2	746128	Aspergillus_fumigatus	lethal__unaffected_pathogenicity
g5837.t1	A0A1D8PS71	PHI:7719	Orf19.3727	5476	Candida_albicans	reduced_virulence
g5843.t1	B0YE73	PHI:7591	Erg25B	746128	Aspergillus_fumigatus	unaffected_pathogenicity
g5856.t1	A0A2I7YRH9	PHI:8856	CgAzf1_(KY581593)	474922	Colletotrichum_gloeosporioides	reduced_virulence
g5860.t1	Q59LV5	PHI:8895	Pem1_(CR_02540W_A)	5476	Candida_albicans	increased_virulence_(hypervirulence)
g5863.t1	G4MT58	PHI:5480	MoPyr5	318829	Magnaporthe_oryzae	reduced_virulence
g5864.t1	Q4WNY2	PHI:11012	MetH_(AFUA_4G07360)	746128	Aspergillus_fumigatus	reduced_virulence
g5867.t1	Q4WLR6	PHI:7653	TrpA	746128	Aspergillus_fumigatus	reduced_virulence
g5869.t1	G4NCA2	PHI:2016	PTH2	318829	Magnaporthe_oryzae	loss_of_pathogenicity
g5873.t1	A0A1D8PRZ8	PHI:9542	PTC2	5476	Candida_albicans	unaffected_pathogenicity__reduced_virulence__increased_virulence_(hypervirulence)
g5875.t1	G4N713	PHI:10874__PHI:10925	MoSec61beta_(MGG_03644)__MoSEC61beta_(MGG_03644)	318829	Magnaporthe_oryzae	reduced_virulence
g5877.t1	P53707	PHI:95	CSP37	5476	Candida_albicans	reduced_virulence
g5879.t1	Q5A8T7	PHI:11394	Als5	5476	Candida_albicans	reduced_virulence
g5881.t1	Q5A9D6	PHI:9257	CaGPI15	5476	Candida_albicans	reduced_virulence
g5895.t1	A0A1D8PRX4	PHI:11356	Fth2	5476	Candida_albicans	reduced_virulence
g5898.t1	E9EHY0	PHI:11155	Macwh43_(MAC_09478)	92637	Metarhizium_acridum	reduced_virulence
g5899.t1	A0A1D8PRX4	PHI:11356	Fth2	5476	Candida_albicans	reduced_virulence
g5927.t1	O42695	PHI:140	CaSLN1	5476	Candida_albicans	reduced_virulence
g5936.t1	E3QI14	PHI:9116	GLS1	31870	Colletotrichum_graminicola	reduced_virulence
g5941.t1	G4MUX6	PHI:3816	GSN1	318829	Magnaporthe_oryzae	reduced_virulence
g5945.t1	G4MTK2	PHI:5232	MoARG1	318829	Magnaporthe_oryzae	loss_of_pathogenicity
g5946.t1	A0A1D8PRT2	PHI:11474	VHR1_(CR_00630W)	5476	Candida_albicans	unaffected_pathogenicity
g5961.t1	G8BCG1	PHI:5350	Ntc1	5480	Candida_parapsilosis	reduced_virulence
g5969.t1	Q5A8T4	PHI:11392	Als1	5476	Candida_albicans	reduced_virulence
g5977.t1	Q5A8T7	PHI:11394	Als5	5476	Candida_albicans	reduced_virulence
g5981.t1	I1RYX6	PHI:9357	Fgleu1_(FGSG_09589)	5518	Fusarium_graminearum	loss_of_pathogenicity
g5983.t1	Q5AAI8	PHI:4045	Nap1	5476	Candida_albicans	reduced_virulence
g5997.t1	F5HAA8	PHI:424	PCK1	5207	Cryptococcus_neoformans	reduced_virulence
g6003.t1	Q5AJ90	PHI:3688	Fox3p	5476	Candida_albicans	unaffected_pathogenicity
g6006.t1	P43068	PHI:67__PHI:6843	MKC1__Mkc1	5476	Candida_albicans	reduced_virulence
g6007.t1	P43068	PHI:67__PHI:6843	MKC1__Mkc1	5476	Candida_albicans	reduced_virulence
g6026.t1	G4N6P9	PHI:9201	MoCKa1_(MGG_03696)	318829	Magnaporthe_oryzae	unaffected_pathogenicity
g6040.t1	G4MZ47	PHI:2105	Calcium_permease	318829	Magnaporthe_oryzae	unaffected_pathogenicity__reduced_virulence
g6056.t1	Q9Y7E5	PHI:273	SPT3	5476	Candida_albicans	loss_of_pathogenicity
g6076.t1	I1SAJ7	PHI:9042	Nrps5_(FGSG_13878)	5518	Fusarium_graminearum	reduced_virulence
g6083.t1	C4YN44	PHI:4903	Fdh3	5476	Candida_albicans	unaffected_pathogenicity__reduced_virulence
g6102.t1	Q59MV9	PHI:500	YHB1	5476	Candida_albicans	reduced_virulence
g6109.t1	Q59MV9	PHI:500	YHB1	5476	Candida_albicans	reduced_virulence
g6126.t1	O93852	PHI:197	ALO1	5476	Candida_albicans	reduced_virulence
g6127.t1	Q5ACU3	PHI:453	PMT5	5476	Candida_albicans	reduced_virulence__unaffected_pathogenicity
g6136.t1	Q8TG07	PHI:3600	Plb1	5478	Candida_glabrata	unaffected_pathogenicity
g6188.t1	Q4WKG5	PHI:2530	TUB1	746128	Aspergillus_fumigatus	lethal__loss_of_pathogenicity
g6195.t1	P30572	PHI:7233	Chs2	5476	Candida_albicans	unaffected_pathogenicity
g6227.t1	Q8ZPL7	PHI:10048	FumC	28901	Salmonella_enterica	reduced_virulence
g6229.t1	Q5ADX0	PHI:10529	Rad4	5476	Candida_albicans	unaffected_pathogenicity

## Sheet: 2015_Ct 2
PHI annotation within 2015_Ct 2
gene	Protein ID	PHI ID	Gene name	Pathogen ID	Pathogen species	Phenotype
g22.t1	Q5ACU9	PHI:2567	CaNdt80p	5476	Candida_albicans	loss_of_pathogenicity
g33.t1	A0A6G7BN60	PHI:11088	MetC_(MN812274)	5599	Alternaria_alternata	reduced_virulence
g56.t1	Q5AD07	PHI:383__PHI:8749	SOD5__Sod5	5476	Candida_albicans	loss_of_pathogenicity__reduced_virulence
g65.t1	Q5AD21	PHI:3689	Pot13p	5476	Candida_albicans	unaffected_pathogenicity
g71.t1	A0A1D8PG88	PHI:11028	Rsc4	5476	Candida_albicans	reduced_virulence__unaffected_pathogenicity
g101.t1	I1RWA9	PHI:1647	GzWing019	5518	Fusarium_graminearum	reduced_virulence
g103.t1	Q5AHA0	PHI:136__PHI:11569	CaHK1_(CHK1)__Chk1	5476	Candida_albicans	reduced_virulence__loss_of_pathogenicity__unaffected_pathogenicity
g104.t1	Q92207	PHI:149__PHI:9769__PHI:10024__PHI:11021	HOG1__Hog1	5476	Candida_albicans	reduced_virulence__loss_of_pathogenicity__unaffected_pathogenicity__increased_virulence_(hypervirulence)
g110.t1	A0A2L1CGE9	PHI:10445__PHI:11348	ClpB	263	Francisella_tularensis	reduced_virulence__unaffected_pathogenicity__effector_(plant_avirulence_determinant)
g130.t1	G4MUF4	PHI:2143	MoVPR	318829	Magnaporthe_oryzae	reduced_virulence
g140.t1	Q5AD72	PHI:2885	MNN22	5476	Candida_albicans	reduced_virulence
g147.t1	G4MS03	PHI:2006__PHI:2008	HST1	318829	Magnaporthe_oryzae	unaffected_pathogenicity
g169.t1	Q5ALW4	PHI:8741	Pah1	5476	Candida_albicans	reduced_virulence
g175.t1	A0A0L0VJ47	PHI:9250	PsRPs26	27350	Puccinia_striiformis	reduced_virulence
g184.t1	G2WYZ0	PHI:7329	STT3	27337	Verticillium_dahliae	reduced_virulence
g198.t1	A0A1D8PGE3	PHI:10528	Rad23	5476	Candida_albicans	reduced_virulence__unaffected_pathogenicity
g206.t1	A0A1D8PGY4	PHI:11639	Ste11	5476	Candida_albicans	reduced_virulence__unaffected_pathogenicity
g248.t1	P52496	PHI:219	LIG4	5476	Candida_albicans	reduced_virulence
g259.t1	I1S0H5	PHI:7717	FgOXP1	5518	Fusarium_graminearum	reduced_virulence
g270.t1	H1VQ06	PHI:8878	ChBUB2_(XP_018164413)	80884	Colletotrichum_higginsianum	reduced_virulence
g274.t1	I1RXZ0	PHI:1467	GzCCAAT007	5518	Fusarium_graminearum	unaffected_pathogenicity
g293.t1	Q6IZ77	PHI:3909	ZrfB	746128	Aspergillus_fumigatus	reduced_virulence__loss_of_pathogenicity
g302.t1	Q9P8W9	PHI:213	CPA1	5207	Cryptococcus_neoformans	reduced_virulence
g314.t1	A0A1D8PGN0	PHI:11181	Vam6_(orf_19.1567)	5476	Candida_albicans	reduced_virulence
g346.t1	Q8XW15	PHI:8884	AroG1	305	Ralstonia_solanacearum	loss_of_pathogenicity
g349.t1	A0A1C3YK53	PHI:11048	FgVPS74_(FGSG_06346)	5518	Fusarium_graminearum	reduced_virulence
g352.t1	A0A2P2HLV9	PHI:11132	Fab1	5059	Aspergillus_flavus	reduced_virulence
g359.t1	O93806	PHI:174	GNA1	5476	Candida_albicans	reduced_virulence
g372.t1	Q5AHG6	PHI:2557	CaSch9p	5476	Candida_albicans	reduced_virulence
g377.t1	A0A1D8PH27	PHI:11402	Ssy1	5476	Candida_albicans	reduced_virulence
g383.t1	G4MXS1	PHI:8611	Pyruvate_kinase	318829	Magnaporthe_oryzae	unaffected_pathogenicity__reduced_virulence__loss_of_pathogenicity
g408.t1	G4MU34	PHI:3257	MoIlv1	318829	Magnaporthe_oryzae	reduced_virulence
g410.t1	Q4WZV9	PHI:6555	SF	746128	Aspergillus_fumigatus	unaffected_pathogenicity
g416.t1	Q59X23	PHI:399	PMT4	5476	Candida_albicans	reduced_virulence
g465.t1	I1RG99	PHI:6091	FgVps35	5518	Fusarium_graminearum	reduced_virulence
g485.t1	I1RNH4	PHI:5028	Gta1	5518	Fusarium_graminearum	unaffected_pathogenicity__reduced_virulence
g489.t1	I1RYQ4	PHI:9360	Fgbat1/2_(FGSG_09512)	5518	Fusarium_graminearum	unaffected_pathogenicity
g495.t1	I1RT36	PHI:1200__PHI:4587	(Gsk3)__Fgk3	5518	Fusarium_graminearum	reduced_virulence__loss_of_pathogenicity
g497.t1	Q4WCL5	PHI:2529	ERG10	746128	Aspergillus_fumigatus	lethal
g507.t1	G4NCG1	PHI:3234	MoLYS20	318829	Magnaporthe_oryzae	reduced_virulence
g526.t1	I1RN54	PHI:1214	FGSG_07816	5518	Fusarium_graminearum	reduced_virulence
g540.t1	O42621	PHI:121	PTH3	318829	Magnaporthe_oryzae	loss_of_pathogenicity
g548.t1	Q9Y7W4	PHI:172	CRK1	5476	Candida_albicans	loss_of_pathogenicity
g553.t1	G4N6P9	PHI:9201	MoCKa1_(MGG_03696)	318829	Magnaporthe_oryzae	unaffected_pathogenicity
g557.t1	A0SXQ6	PHI:1061	MgRho3	318829	Magnaporthe_oryzae	loss_of_pathogenicity
g564.t1	G4N8F9	PHI:9553	Moarf1	318829	Magnaporthe_oryzae	unaffected_pathogenicity
g567.t1	A0A1C3YJP1	PHI:1186	(Sc_Cdc15)	5518	Fusarium_graminearum	reduced_virulence
g579.t1	V6RLW4	PHI:1583	GzOB023	5518	Fusarium_graminearum	unaffected_pathogenicity
g585.t1	H6ULV1	PHI:5450	Gdh2	474922	Colletotrichum_gloeosporioides	reduced_virulence__unaffected_pathogenicity
g600.t1	Q4WUA3	PHI:2532	HEM15	746128	Aspergillus_fumigatus	lethal
g607.t1	Q59U85	PHI:9704	Vma10	5476	Candida_albicans	loss_of_pathogenicity
g623.t1	Q5A2J7	PHI:3993	Yvc1	5476	Candida_albicans	reduced_virulence
g625.t1	G4MRX0	PHI:8752	RHO2_(MGG_02457)	318829	Magnaporthe_oryzae	reduced_virulence
g631.t1	I1RE46	PHI:1570	GzOB010	5518	Fusarium_graminearum	unaffected_pathogenicity
g636.t1	Q8NJS2	PHI:697	Ugt51E1	5022	Leptosphaeria_maculans	unaffected_pathogenicity
g648.t1	C5M7A4	PHI:7811	CaTpk2_(CTRG_01736)	5482	Candida_tropicalis	loss_of_pathogenicity__unaffected_pathogenicity
g656.t1	Q59Z32	PHI:2554	Rck2	5476	Candida_albicans	reduced_virulence
g674.t1	Q4P245	PHI:2239	Spe-Sdh	5270	Ustilago_maydis	reduced_virulence
g695.t1	E3P6S0	PHI:2474	Imd1	5207	Cryptococcus_neoformans	reduced_virulence
g696.t1	Q4WEC9	PHI:6475	ParA	746128	Aspergillus_fumigatus	unaffected_pathogenicity
g721.t1	Q5A2T6	PHI:513	ARN1_(SIT1)	5476	Candida_albicans	unaffected_pathogenicity__reduced_virulence
g738.t1	I1S050	PHI:1203	(Sc_Yck1/2/3)	5518	Fusarium_graminearum	reduced_virulence
g762.t1	Q59Y20	PHI:3507	Dse1	5476	Candida_albicans	reduced_virulence
g779.t1	Q59Y37	PHI:5051	Pst2	5476	Candida_albicans	loss_of_pathogenicity
g794.t1	Q59X38	PHI:2823	PES1	5476	Candida_albicans	reduced_virulence
g800.t1	G4MYS1	PHI:4736__PHI:11140	MoYpt7__MGG_08144_(MoYpt7)	318829	Magnaporthe_oryzae	loss_of_pathogenicity__reduced_virulence__unaffected_pathogenicity
g804.t1	Q59Y37	PHI:5051	Pst2	5476	Candida_albicans	loss_of_pathogenicity
g807.t1	J5K938	PHI:7057	PilA	176275	Beauveria_bassiana	reduced_virulence
g828.t1	G4NI28	PHI:2100__PHI:9482	Spf1__Spf1_(MGG_12005)	318829	Magnaporthe_oryzae	reduced_virulence__loss_of_pathogenicity
g834.t1	G7TM01	PHI:2964	AsnB	347	Xanthomonas_oryzae	reduced_virulence
g838.t1	Q5AAL9	PHI:3513__PHI:11387	IFF4__Iff4	5476	Candida_albicans	reduced_virulence__unaffected_pathogenicity
g855.t1	Q5A5S3	PHI:9906	Mig2	5476	Candida_albicans	unaffected_pathogenicity__reduced_virulence
g858.t1	Q4WX65	PHI:2540	IPP1	746128	Aspergillus_fumigatus	lethal
g888.t1	I1RSI4	PHI:1587	GzOB027	5518	Fusarium_graminearum	unaffected_pathogenicity
g896.t1	K9FRJ5	PHI:4520	PdMit1	36651	Penicillium_digitatum	unaffected_pathogenicity
g924.t1	G4N6T3	PHI:9356	Leu4_(MGG_13485)	318829	Magnaporthe_oryzae	reduced_virulence
g930.t1	Q00LS5	PHI:1082__PHI:2271	CpkA	13684	Parastagonospora_nodorum	reduced_virulence__unaffected_pathogenicity
g941.t1	P27550	PHI:9227	Acs	562	Escherichia_coli	reduced_virulence__unaffected_pathogenicity
g955.t1	I1RW90	PHI:1627	GzTF2S002	5518	Fusarium_graminearum	unaffected_pathogenicity
g960.t1	Q5A5P7	PHI:4891	Orf19.5352	5476	Candida_albicans	unaffected_pathogenicity
g961.t1	I1RWI5	PHI:1590	GzOB030	5518	Fusarium_graminearum	lethal
g966.t1	G1UAJ9	PHI:239	ASH1	5476	Candida_albicans	reduced_virulence
g980.t1	C4YKT4	PHI:507	CaRAS1	5476	Candida_albicans	reduced_virulence
g1000.t1	B0XTA5	PHI:2293	CycA	746128	Aspergillus_fumigatus	reduced_virulence
g1023.t1	A0A0D2YC96	PHI:4725	Gbe1	5507	Fusarium_oxysporum	unaffected_pathogenicity
g1028.t1	P0CY27	PHI:6783__PHI:6789__PHI:6811	Sap1	5476	Candida_albicans	reduced_virulence__unaffected_pathogenicity
g1058.t1	I1RZL3	PHI:3996	FgFim	5518	Fusarium_graminearum	reduced_virulence
g1060.t1	Q5AC02	PHI:2862	Lys14	5476	Candida_albicans	reduced_virulence
g1087.t1	P30572	PHI:7233	Chs2	5476	Candida_albicans	unaffected_pathogenicity
g1090.t1	Q5A7S7	PHI:252	FKH2	5476	Candida_albicans	loss_of_pathogenicity
g1101.t1	Q5A6B6	PHI:4878	Ppg1	5476	Candida_albicans	reduced_virulence
g1124.t1	Q5AJ65	PHI:8866	Pmc1	5476	Candida_albicans	reduced_virulence
g1132.t1	P03962	PHI:506	URA3	4932	Saccharomyces_cerevisiae	reduced_virulence
g1139.t1	Q5AJ90	PHI:3688	Fox3p	5476	Candida_albicans	unaffected_pathogenicity
g1140.t1	A0A1D8PJ64	PHI:7010	Arf3	5476	Candida_albicans	unaffected_pathogenicity
g1158.t1	Q6QIY0	PHI:2382	Upa2	5270	Ustilago_maydis	unaffected_pathogenicity
g1161.t1	Q5AJB1	PHI:3321	Tfp1	5476	Candida_albicans	loss_of_pathogenicity
g1175.t1	Q00310	PHI:104	CaMNT1	5476	Candida_albicans	reduced_virulence
g1177.t1	P46592	PHI:392	CaMNT2	5476	Candida_albicans	reduced_virulence
g1179.t1	E9EL64	PHI:11522	DNM1_(MAA_00205)	568076	Metarhizium_robertsii	reduced_virulence
g1181.t1	J4W023	PHI:7181	CypB	176275	Beauveria_bassiana	reduced_virulence
g1202.t1	Q59YS7	PHI:3693	Mnn14	5476	Candida_albicans	reduced_virulence
g1204.t1	I1RYQ4	PHI:9360	Fgbat1/2_(FGSG_09512)	5518	Fusarium_graminearum	unaffected_pathogenicity
g1208.t1	I1RQ67	PHI:1255	FGSG_06206	5518	Fusarium_graminearum	unaffected_pathogenicity
g1216.t1	Q4WQ36	PHI:6751	Fbx23	746128	Aspergillus_fumigatus	increased_virulence_(hypervirulence)
g1230.t1	Q5A7M9	PHI:4992	Rhr2	5476	Candida_albicans	reduced_virulence
g1242.t1	J9VQL2	PHI:3529	VTC4	5207	Cryptococcus_neoformans	increased_virulence_(hypervirulence)
g1251.t1	C4YFX2	PHI:211__PHI:6806	CaTUP1__Tup1	5476	Candida_albicans	reduced_virulence
g1259.t1	Q9UW13	PHI:186	RIM8	5476	Candida_albicans	reduced_virulence
g1261.t1	G4N6T3	PHI:9356	Leu4_(MGG_13485)	318829	Magnaporthe_oryzae	reduced_virulence
g1265.t1	P43076	PHI:33	PHR1	5476	Candida_albicans	reduced_virulence
g1270.t1	Q8TG40	PHI:4925	Hbr1	5476	Candida_albicans	reduced_virulence
g1278.t1	G4MNA5	PHI:2096	Calcium-transporting_ATPase_3	318829	Magnaporthe_oryzae	loss_of_pathogenicity
g1308.t1	P29717	PHI:10734	XOG1	5476	Candida_albicans	unaffected_pathogenicity
g1344.t1	W8TRT9	PHI:10282	TufA	1280	Staphylococcus_aureus	increased_virulence_(hypervirulence)__unaffected_pathogenicity
g1348.t1	P41388	PHI:820	Beta-tubulin	5025	Venturia_inaequalis	chemistry_target:_resistance_to_chemical
g1359.t1	A0A0J9V3Z8	PHI:10878	Cna1_(XP_018243626)	5507	Fusarium_oxysporum	reduced_virulence
g1374.t1	Q5ABG1	PHI:2825	SET1	5476	Candida_albicans	reduced_virulence
g1380.t1	I1RC32	PHI:2351__PHI:2353	AMT1	5518	Fusarium_graminearum	reduced_virulence
g1383.t1	J4WFU2	PHI:4107	BbMBF1	176275	Beauveria_bassiana	reduced_virulence
g1427.t1	O13401	PHI:401	SOD2	5476	Candida_albicans	unaffected_pathogenicity
g1432.t1	I1RCB7	PHI:1567	GzOB007	5518	Fusarium_graminearum	unaffected_pathogenicity
g1439.t1	Q5A5Q8	PHI:6076	RPS41	5476	Candida_albicans	reduced_virulence
g1453.t1	Q59VG6	PHI:8029__PHI:8122__PHI:11044	ERG3__Erg3	5476	Candida_albicans	loss_of_pathogenicity__reduced_virulence__unaffected_pathogenicity
g1463.t1	Q59VH7	PHI:480	SAP7	5476	Candida_albicans	unaffected_pathogenicity__reduced_virulence
g1466.t1	Q59VI0	PHI:3694	Mnn15	5476	Candida_albicans	unaffected_pathogenicity
g1474.t1	Q8TGB2	PHI:259	GPI7	5476	Candida_albicans	reduced_virulence
g1475.t1	J5JQG0	PHI:9102	BbRei1_(BBA_05861)	176275	Beauveria_bassiana	reduced_virulence
g1484.t1	F9WWR1	PHI:4966	Sdi1	1047171	Zymoseptoria_tritici	unaffected_pathogenicity
g1492.t1	Q59LY1	PHI:10196	Brg1	5476	Candida_albicans	increased_virulence_(hypervirulence)
g1495.t1	Q8XW15	PHI:8884	AroG1	305	Ralstonia_solanacearum	loss_of_pathogenicity
g1523.t1	Q9UVT8	PHI:11240	MoMca1_(MGG_04626)	318829	Magnaporthe_oryzae	reduced_virulence
g1535.t1	Q96VL3	PHI:339	CLPT1	290576	Colletotrichum_lindemuthianum	reduced_virulence
g1540.t1	Q5AHZ2	PHI:4890	Orf19.3060	5476	Candida_albicans	unaffected_pathogenicity
g1555.t1	Q0V515	PHI:3914	Sdh1	13684	Parastagonospora_nodorum	reduced_virulence
g1561.t1	Q4X256	PHI:6556	MecA	746128	Aspergillus_fumigatus	unaffected_pathogenicity__reduced_virulence
g1586.t1	B9DR51	PHI:1133	Lmepi	5022	Leptosphaeria_maculans	loss_of_pathogenicity
g1595.t1	B3GXB6	PHI:7075	PdxS	715	Actinobacillus_pleuropneumoniae	reduced_virulence
g1601.t1	P87033	PHI:77	GPA2	5270	Ustilago_maydis	unaffected_pathogenicity
g1610.t1	A0A1D8PCN8	PHI:9225__PHI:9544	CaPsy2__PSY2	5476	Candida_albicans	increased_virulence_(hypervirulence)
g1628.t1	G8B820	PHI:8696	CPAR2_106400	5480	Candida_parapsilosis	reduced_virulence
g1648.t1	B0Y6V5	PHI:7334	AarA	746128	Aspergillus_fumigatus	unaffected_pathogenicity
g1653.t1	G4NCG1	PHI:3234	MoLYS20	318829	Magnaporthe_oryzae	reduced_virulence
g1657.t1	J5K938	PHI:7057	PilA	176275	Beauveria_bassiana	reduced_virulence
g1658.t1	Q59VF4	PHI:5282	Hat1	5476	Candida_albicans	reduced_virulence
g1664.t1	I1RMF9	PHI:9157__PHI:10691	FgNeo1_(FGSG_05149)__FgDnfD_(FGSG_05149)	5518	Fusarium_graminearum	reduced_virulence
g1666.t1	Q2FWE8	PHI:10773	AtpA	1280	Staphylococcus_aureus	reduced_virulence
g1671.t1	Q59RB8	PHI:477	ICL1	5476	Candida_albicans	reduced_virulence
g1673.t1	I1RN31	PHI:1223	FGSG_05393	5518	Fusarium_graminearum	lethal
g1685.t1	G1UA02	PHI:2819	CaEss1	5476	Candida_albicans	reduced_virulence
g1688.t1	Q59KY8	PHI:378	SIT4	5476	Candida_albicans	reduced_virulence
g1706.t1	Q4WGK7	PHI:4893	AspB	746128	Aspergillus_fumigatus	unaffected_pathogenicity__increased_virulence_(hypervirulence)
g1710.t1	Q4HTT1	PHI:1468	GzCCAAT008	5518	Fusarium_graminearum	unaffected_pathogenicity
g1713.t1	Q7Z8E8	PHI:419	CSH1	5476	Candida_albicans	reduced_virulence
g1722.t1	Q59VQ3	PHI:262	MAD2	5476	Candida_albicans	reduced_virulence
g1756.t1	I1RT81	PHI:6410__PHI:6604	FgCdc12__FaCdc12(FGSG_07380)	5518__282267	Fusarium_graminearum__Fusarium_asiaticum	reduced_virulence
g1757.t1	O42766	PHI:3497__PHI:2816	Bmh1p__BMH1	5476	Candida_albicans	reduced_virulence__lethal
g1762.t1	G1UAE0	PHI:242	CaTPS2	5476	Candida_albicans	reduced_virulence
g1763.t1	Q4WK03	PHI:2544	PAB1	746128	Aspergillus_fumigatus	lethal
g1765.t1	Q8Z4H3	PHI:9461	IroC	28901	Salmonella_enterica	reduced_virulence
g1789.t1	A6RPU4	PHI:8034	BcATG8	40559	Botrytis_cinerea	reduced_virulence
g1794.t1	Q5AA09	PHI:3516	Pga26	5476	Candida_albicans	reduced_virulence
g1837.t1	I1RAE2	PHI:1241	FGSG_00469	5518	Fusarium_graminearum	unaffected_pathogenicity
g1844.t1	Q5AA40	PHI:484	CHS7	5476	Candida_albicans	reduced_virulence
g1845.t1	I1RAE2	PHI:1241	FGSG_00469	5518	Fusarium_graminearum	unaffected_pathogenicity
g1866.t1	I1S1V9	PHI:1604	GzOB045	5518	Fusarium_graminearum	unaffected_pathogenicity
g1877.t1	Q92213	PHI:195	VPS34	5476	Candida_albicans	loss_of_pathogenicity
g1882.t1	A0JC80	PHI:3623	RacA	35717	Epichloe_festucae	increased_virulence_(hypervirulence)
g1890.t1	O13289	PHI:106__PHI:7209	CAT1__Cat1	5476	Candida_albicans	reduced_virulence__unaffected_pathogenicity
g1904.t1	G8BDA6	PHI:3076__PHI:5349	CpATC1__Atc1	5480	Candida_parapsilosis	reduced_virulence
g1906.t1	I1RQ81	PHI:1582	GzOB022	5518	Fusarium_graminearum	unaffected_pathogenicity
g1924.t1	J9VHR2	PHI:8615	Grx4_(CNAG_02950)	5207	Cryptococcus_neoformans	loss_of_pathogenicity
g1933.t1	G4N3J5	PHI:5306	MoSKP1	318829	Magnaporthe_oryzae	loss_of_pathogenicity
g1937.t1	P43079	PHI:86__PHI:3504__PHI:6802__PHI:6804__PHI:10232__PHI:10318__PHI:11640	CPH1__Cph1	5476	Candida_albicans	loss_of_pathogenicity__reduced_virulence__unaffected_pathogenicity
g1939.t1	E3QJK7	PHI:6827	GPI8	31870	Colletotrichum_graminicola	loss_of_pathogenicity
g1950.t1	A0A1D8PE76	PHI:11469	Ire1	5476	Candida_albicans	reduced_virulence
g1974.t1	A0A1D8PF23	PHI:7012	Arl3	5476	Candida_albicans	unaffected_pathogenicity
g1980.t1	I1RRB0	PHI:7124	FgEB1	5518	Fusarium_graminearum	reduced_virulence
g1987.t1	G4MPJ3	PHI:8038__PHI:8045	Mosmt3__Smt3	318829	Magnaporthe_oryzae	reduced_virulence
g1996.t1	Q4X132	PHI:2548	KRR1	746128	Aspergillus_fumigatus	lethal
g2000.t1	G4NCL5	PHI:877	MGG_00383	318829	Magnaporthe_oryzae	reduced_virulence
g2001.t1	J9VMW8	PHI:3457	PHO84	5207	Cryptococcus_neoformans	reduced_virulence
g2010.t1	I1RS24	PHI:1584	GzOB024	5518	Fusarium_graminearum	unaffected_pathogenicity
g2016.t1	A0A1D8PF20	PHI:9413	RTG3	5476	Candida_albicans	reduced_virulence
g2027.t1	Q59WG7	PHI:2824	Cabig1	5476	Candida_albicans	reduced_virulence
g2030.t1	Q6FMQ2	PHI:9500	ADA2_(CAGL0K06193g)	5478	Candida_glabrata	increased_virulence_(hypervirulence)
g2046.t1	A0A1D8PM93	PHI:6796	Edc3	5476	Candida_albicans	reduced_virulence
g2069.t1	Q4X0J6	PHI:2517	TRPS	746128	Aspergillus_fumigatus	lethal
g2076.t1	G2XIN6	PHI:9378	VdOGDH_(VDAG_10018)	27337	Verticillium_dahliae	reduced_virulence
g2095.t1	G4MPB7	PHI:4495	Bud6p	318829	Magnaporthe_oryzae	unaffected_pathogenicity
g2100.t1	Q04182	PHI:2815	Pdr15	4932	Saccharomyces_cerevisiae	unaffected_pathogenicity
g2107.t1	Q59WD3	PHI:3807	Gpx3	5476	Candida_albicans	unaffected_pathogenicity
g2108.t1	G2WUQ0	PHI:10379	Isw2	27337	Verticillium_dahliae	reduced_virulence
g2115.t1	I1RFM6	PHI:744	ADE5	5518	Fusarium_graminearum	reduced_virulence
g2133.t1	P0CS02	PHI:3489	Gmt1	5207	Cryptococcus_neoformans	loss_of_pathogenicity
g2134.t1	P04046	PHI:502	ADE4	4932	Saccharomyces_cerevisiae	reduced_virulence
g2135.t1	Q58Z64	PHI:423	VAD1	5207	Cryptococcus_neoformans	reduced_virulence
g2157.t1	Q5A650	PHI:7072	Sak1	5476	Candida_albicans	reduced_virulence
g2158.t1	I1RNG8	PHI:1176	(Sc_Atg1)	5518	Fusarium_graminearum	reduced_virulence
g2165.t1	P43076	PHI:33	PHR1	5476	Candida_albicans	reduced_virulence
g2170.t1	Q5A687	PHI:2887	MNN24	5476	Candida_albicans	reduced_virulence
g2180.t1	Q5A683	PHI:7311	Bas1	5476	Candida_albicans	reduced_virulence
g2182.t1	Q5A679	PHI:4906	Gyp1	5476	Candida_albicans	reduced_virulence
g2188.t1	Q5A663	PHI:7048	Oma1	5476	Candida_albicans	increased_virulence_(hypervirulence)
g2195.t1	Q4WUL6	PHI:362__PHI:2520	LYSF__LYS4	746128	Aspergillus_fumigatus	loss_of_pathogenicity__lethal
g2205.t1	Q9UWF0	PHI:2108	CAM	318829	Magnaporthe_oryzae	reduced_virulence__loss_of_pathogenicity
g2207.t1	J9VLP0	PHI:8016	Hos1_(CNAG_05096)	5207	Cryptococcus_neoformans	unaffected_pathogenicity
g2215.t1	C4YGV6	PHI:3370	Vph1	5476	Candida_albicans	reduced_virulence
g2224.t1	W7MR09	PHI:9929	Myo1	117187	Fusarium_verticillioides	unaffected_pathogenicity__reduced_virulence
g2225.t1	B9WGE7	PHI:4835	Csr1/ZAP1	42374	Candida_dubliniensis	reduced_virulence
g2243.t1	F9X691	PHI:4914	ZtCBR1	1047171	Zymoseptoria_tritici	reduced_virulence
g2295.t1	Q5A1D3	PHI:107__PHI:7663__PHI:10021__PHI:11018	CEK1__Cek1	5476	Candida_albicans	reduced_virulence__unaffected_pathogenicity__increased_virulence_(hypervirulence)
g2304.t1	Q32WF7	PHI:2269	Mdh1	13684	Parastagonospora_nodorum	unaffected_pathogenicity
g2305.t1	Q32WF7	PHI:2269	Mdh1	13684	Parastagonospora_nodorum	unaffected_pathogenicity
g2307.t1	F9WWR1	PHI:4966	Sdi1	1047171	Zymoseptoria_tritici	unaffected_pathogenicity
g2322.t1	Q4IQT8	PHI:1618	GzFET5	5518	Fusarium_graminearum	unaffected_pathogenicity
g2336.t1	Q4WWN9	PHI:2518	MET16	746128	Aspergillus_fumigatus	lethal
g2353.t1	J9VLE6	PHI:11158	Ubi1_(CNAG_00370)	5207	Cryptococcus_neoformans	reduced_virulence
g2364.t1	Q1XEW2	PHI:6963	CipC	746128	Aspergillus_fumigatus	reduced_virulence
g2374.t1	H8ZZ79	PHI:2710	MepB	474922	Colletotrichum_gloeosporioides	reduced_virulence
g2379.t1	Q59UR2	PHI:6214	MNN10	5476	Candida_albicans	reduced_virulence__unaffected_pathogenicity
g2380.t1	Q59UR3	PHI:2820	SWI1	5476	Candida_albicans	reduced_virulence
g2382.t1	G4MNG8	PHI:807	MGG_06951	318829	Magnaporthe_oryzae	reduced_virulence
g2385.t1	Q59US7	PHI:3712	Ecm7	5476	Candida_albicans	unaffected_pathogenicity
g2386.t1	Q4WEU7	PHI:9541	CysD	746128	Aspergillus_fumigatus	unaffected_pathogenicity
g2394.t1	Q5AF55	PHI:6822	Zcf15	5476	Candida_albicans	reduced_virulence
g2466.t1	Q59UT5	PHI:3333	Pga7	5476	Candida_albicans	reduced_virulence
g2467.t1	Q59UT5	PHI:3333	Pga7	5476	Candida_albicans	reduced_virulence
g2476.t1	Q59UT5	PHI:3333	Pga7	5476	Candida_albicans	reduced_virulence
g2477.t1	Q59UT5	PHI:3333	Pga7	5476	Candida_albicans	reduced_virulence
g2487.t1	A0A1D8PKX3	PHI:8905	VMA6	5476	Candida_albicans	reduced_virulence
g2502.t1	A0A1D8PS71	PHI:7719	Orf19.3727	5476	Candida_albicans	reduced_virulence
g2503.t1	A0A1D8PS71	PHI:7719	Orf19.3727	5476	Candida_albicans	reduced_virulence
g2524.t1	G1UBC2	PHI:517__PHI:11390	CaEAP1__Eap1	5476	Candida_albicans	reduced_virulence__unaffected_pathogenicity
g2529.t1	O59924	PHI:271	SOD1	5476	Candida_albicans	reduced_virulence
g2540.t1	P43070	PHI:61	BGL2	5476	Candida_albicans	reduced_virulence
g2555.t1	G4NC97	PHI:3976	MoIlv6	318829	Magnaporthe_oryzae	loss_of_pathogenicity
g2566.t1	B2VY78	PHI:11324	TtcA	45151	Pyrenophora_tritici-repentis	unaffected_pathogenicity
g2569.t1	B0YE73	PHI:7591	Erg25B	746128	Aspergillus_fumigatus	unaffected_pathogenicity
g2570.t1	G4MVB1	PHI:11593	MoCpa1_(MGG_01743)	318829	Magnaporthe_oryzae	reduced_virulence
g2577.t1	Q4IQX3	PHI:1470	GzHMG002	5518	Fusarium_graminearum	reduced_virulence
g2595.t1	Q5AMP3	PHI:7011	Arl1	5476	Candida_albicans	reduced_virulence
g2597.t1	Q5AH74	PHI:2563	DPP3	5476	Candida_albicans	reduced_virulence
g2603.t1	Q5AMP9	PHI:2568	CAP2	5476	Candida_albicans	reduced_virulence
g2620.t1	I1RNC6	PHI:1465	GzCCAAT005	5518	Fusarium_graminearum	unaffected_pathogenicity
g2652.t1	Q04182	PHI:2815	Pdr15	4932	Saccharomyces_cerevisiae	unaffected_pathogenicity
g2721.t1	Q6FKK2	PHI:11183	CgTPO4_(CAGL0L10912g)	5478	Candida_glabrata	reduced_virulence
g2729.t1	I1RC95	PHI:1566	GzOB006	5518	Fusarium_graminearum	lethal
g2755.t1	C5M2V0	PHI:10725	Ron1	5482	Candida_tropicalis	reduced_virulence
g2777.t1	P83776	PHI:8970__PHI:10643	Cahxk2__Hxk2	5476	Candida_albicans	reduced_virulence__unaffected_pathogenicity
g2781.t1	P39827	PHI:281	CDC10	5476	Candida_albicans	reduced_virulence
g2802.t1	Q9UVB5	PHI:452	PMT6	5476	Candida_albicans	reduced_virulence
g2811.t1	Q4HTT1	PHI:1468	GzCCAAT008	5518	Fusarium_graminearum	unaffected_pathogenicity
g2815.t1	J9VLE6	PHI:11158	Ubi1_(CNAG_00370)	5207	Cryptococcus_neoformans	reduced_virulence
g2837.t1	Q9HFZ4	PHI:183	RBT1	5476	Candida_albicans	reduced_virulence
g2846.t1	Q59KN8	PHI:10710	Ipk1	5476	Candida_albicans	reduced_virulence
g2869.t1	I1RAH2	PHI:1629	GzWing001	5518	Fusarium_graminearum	unaffected_pathogenicity
g2890.t1	D4HYF4	PHI:9320	PurL	552	Erwinia_amylovora	reduced_virulence
g2901.t1	O42772	PHI:822	Ip	1047171	Zymoseptoria_tritici	chemistry_target:_resistance_to_chemical
g2909.t1	A0A1D8PSW8	PHI:9278	CDC43	5476	Candida_albicans	unaffected_pathogenicity
g2921.t1	G4NG12	PHI:11584	MoGLN2_(MGG_14279)	318829	Magnaporthe_oryzae	loss_of_pathogenicity
g2932.t1	Q59KJ7	PHI:2884	MNN21	5476	Candida_albicans	reduced_virulence
g2936.t1	J5JYY9	PHI:4917	BbbqrA	176275	Beauveria_bassiana	reduced_virulence__increased_virulence_(hypervirulence)__unaffected_pathogenicity
g2937.t1	Q59Y37	PHI:5051	Pst2	5476	Candida_albicans	loss_of_pathogenicity
g2939.t1	Q59M50	PHI:2562	Cwt1	5476	Candida_albicans	reduced_virulence
g2947.t1	G4MUW5	PHI:888	MGG_01707	318829	Magnaporthe_oryzae	reduced_virulence
g2949.t1	Q59Y37	PHI:5051	Pst2	5476	Candida_albicans	loss_of_pathogenicity
g2954.t1	G4MTI8	PHI:6455	MoYcp4	318829	Magnaporthe_oryzae	reduced_virulence
g2966.t1	D4I2T0	PHI:9310	Pgi	552	Erwinia_amylovora	reduced_virulence
g2971.t1	Q4WJS6	PHI:6753	GlcA	746128	Aspergillus_fumigatus	lethal
g2973.t1	Q59U10	PHI:3798__PHI:6672	Bcr1	5476	Candida_albicans	reduced_virulence
g2978.t1	P42375	PHI:3085	GroEL	837	Porphyromonas_gingivalis	increased_virulence_(hypervirulence)
g2985.t1	A4QTE3	PHI:8927	MoSCAD1_(MGG_05096)	318829	Magnaporthe_oryzae	reduced_virulence__loss_of_pathogenicity
g2992.t1	J9VSX1	PHI:7186	ADE13	5207	Cryptococcus_neoformans	reduced_virulence
g3003.t1	Q04182	PHI:2815	Pdr15	4932	Saccharomyces_cerevisiae	unaffected_pathogenicity
g3004.t1	Q04182	PHI:2815	Pdr15	4932	Saccharomyces_cerevisiae	unaffected_pathogenicity
g3013.t1	A0A0D2XVA4	PHI:11121	Pct6_(FOXG_07912)	5507	Fusarium_oxysporum	reduced_virulence
g3015.t1	Q92410	PHI:130	TPS1	5476	Candida_albicans	reduced_virulence
g3016.t1	I1RW16	PHI:1178__PHI:4941	(Sc_Cdc28)__Cdc2A	5518	Fusarium_graminearum	reduced_virulence__lethal__loss_of_pathogenicity
g3017.t1	A0A098DTI0	PHI:1180	(Sc_Sat4)	5518	Fusarium_graminearum	reduced_virulence
g3027.t1	A0A1D8PT38	PHI:10022__PHI:11019	Cek2	5476	Candida_albicans	increased_virulence_(hypervirulence)__reduced_virulence__unaffected_pathogenicity
g3032.t1	Q59PZ5	PHI:4561__PHI:9284	Gcn5	5476	Candida_albicans	loss_of_pathogenicity
g3042.t1	P46592	PHI:392	CaMNT2	5476	Candida_albicans	reduced_virulence
g3070.t1	A7EZX1	PHI:11004	SS1G_10888_(SsATX1)	5180	Sclerotinia_sclerotiorum	reduced_virulence__increased_virulence_(hypervirulence)
g3078.t1	Q4WXH8	PHI:9540	CysB	746128	Aspergillus_fumigatus	unaffected_pathogenicity
g3080.t1	C4YLK8	PHI:462	HST7	5476	Candida_albicans	unaffected_pathogenicity
g3086.t1	I1RFX8	PHI:1574	GzOB014	5518	Fusarium_graminearum	lethal
g3087.t1	A0A1D8PSJ8	PHI:9226__PHI:9543	CaPph3__PPH3	5476	Candida_albicans	increased_virulence_(hypervirulence)__reduced_virulence
g3107.t1	Q5XTQ5	PHI:538	FRT1	40559	Botrytis_cinerea	unaffected_pathogenicity
g3118.t1	Q5XTQ5	PHI:538	FRT1	40559	Botrytis_cinerea	unaffected_pathogenicity
g3119.t1	Q5XTQ5	PHI:538	FRT1	40559	Botrytis_cinerea	unaffected_pathogenicity
g3124.t1	Q9P927	PHI:368	NOT4	5476	Candida_albicans	reduced_virulence
g3138.t1	A0A1D8PSE5	PHI:11473	VHT1_(CR_03270W)	5476	Candida_albicans	reduced_virulence__unaffected_pathogenicity
g3139.t1	A0A1D8PSE5	PHI:11473	VHT1_(CR_03270W)	5476	Candida_albicans	reduced_virulence__unaffected_pathogenicity
g3184.t1	O42825	PHI:270	RHO1	5476	Candida_albicans	loss_of_pathogenicity
g3190.t1	Q4WI19	PHI:9899	RpdA_(Afu2g03390)	746128	Aspergillus_fumigatus	loss_of_pathogenicity
g3217.t1	Q4X1B0	PHI:6444	Complex_I_NADH_oxidoredutase	746128	Aspergillus_fumigatus	reduced_virulence
g3218.t1	Q96VL3	PHI:339	CLPT1	290576	Colletotrichum_lindemuthianum	reduced_virulence
g3243.t1	O94072	PHI:9703	VMA4	5476	Candida_albicans	loss_of_pathogenicity
g3246.t1	Q1L2E2	PHI:595__PHI:2248	ALS1__Als1	13684	Parastagonospora_nodorum	reduced_virulence__loss_of_pathogenicity
g3249.t1	E9ETR6	PHI:9193	MrArk1_(MAA_03415)	176275	Beauveria_bassiana	reduced_virulence
g3254.t1	A0A1D8PS71	PHI:7719	Orf19.3727	5476	Candida_albicans	reduced_virulence
g3256.t1	Q59UY7	PHI:2617	SEF1	5476	Candida_albicans	reduced_virulence
g3258.t1	I1RFJ2	PHI:1573	GzOB013	5518	Fusarium_graminearum	lethal
g3261.t1	P52498	PHI:62	CaRSR1	5476	Candida_albicans	reduced_virulence
g3262.t1	A0A1D8PS71	PHI:7719	Orf19.3727	5476	Candida_albicans	reduced_virulence
g3265.t1	Q4WU51	PHI:2536	MET2	746128	Aspergillus_fumigatus	lethal__unaffected_pathogenicity
g3266.t1	A0A1D8PS71	PHI:7719	Orf19.3727	5476	Candida_albicans	reduced_virulence
g3273.t1	B0YE73	PHI:7591	Erg25B	746128	Aspergillus_fumigatus	unaffected_pathogenicity
g3289.t1	Q59LV5	PHI:8895	Pem1_(CR_02540W_A)	5476	Candida_albicans	increased_virulence_(hypervirulence)
g3292.t1	G4MT58	PHI:5480	MoPyr5	318829	Magnaporthe_oryzae	reduced_virulence
g3293.t1	Q4WNY2	PHI:11012	MetH_(AFUA_4G07360)	746128	Aspergillus_fumigatus	reduced_virulence
g3296.t1	Q4WLR6	PHI:7653	TrpA	746128	Aspergillus_fumigatus	reduced_virulence
g3298.t1	G4NCA2	PHI:2016	PTH2	318829	Magnaporthe_oryzae	loss_of_pathogenicity
g3302.t1	A0A1D8PRZ8	PHI:9542	PTC2	5476	Candida_albicans	unaffected_pathogenicity__reduced_virulence__increased_virulence_(hypervirulence)
g3304.t1	G4N713	PHI:10874__PHI:10925	MoSec61beta_(MGG_03644)__MoSEC61beta_(MGG_03644)	318829	Magnaporthe_oryzae	reduced_virulence
g3306.t1	P53707	PHI:95	CSP37	5476	Candida_albicans	reduced_virulence
g3307.t1	A0A1D8PQ86	PHI:11388	Als9	5476	Candida_albicans	unaffected_pathogenicity
g3309.t1	Q5A9D6	PHI:9257	CaGPI15	5476	Candida_albicans	reduced_virulence
g3326.t1	A0A1D8PRX4	PHI:11356	Fth2	5476	Candida_albicans	reduced_virulence
g3329.t1	E9EHY0	PHI:11155	Macwh43_(MAC_09478)	92637	Metarhizium_acridum	reduced_virulence
g3330.t1	A0A1D8PRX4	PHI:11356	Fth2	5476	Candida_albicans	reduced_virulence
g3358.t1	O42695	PHI:140	CaSLN1	5476	Candida_albicans	reduced_virulence
g3367.t1	E3QI14	PHI:9116	GLS1	31870	Colletotrichum_graminicola	reduced_virulence
g3372.t1	G4MUX6	PHI:3816	GSN1	318829	Magnaporthe_oryzae	reduced_virulence
g3376.t1	G4MTK2	PHI:5232	MoARG1	318829	Magnaporthe_oryzae	loss_of_pathogenicity
g3377.t1	A0A1D8PRT2	PHI:11474	VHR1_(CR_00630W)	5476	Candida_albicans	unaffected_pathogenicity
g3391.t1	G8BCG1	PHI:5350	Ntc1	5480	Candida_parapsilosis	reduced_virulence
g3412.t1	I1RYX6	PHI:9357	Fgleu1_(FGSG_09589)	5518	Fusarium_graminearum	loss_of_pathogenicity
g3413.t1	G4MTG9	PHI:8734__PHI:9355	MoLeu1_(MGG_01553)__Leu1_(MGG_01553)	318829	Magnaporthe_oryzae	loss_of_pathogenicity__reduced_virulence
g3414.t1	B0XSF6	PHI:9564	LeuA_(AFUB_027020)	746128	Aspergillus_fumigatus	reduced_virulence
g3417.t1	Q5AAI8	PHI:4045	Nap1	5476	Candida_albicans	reduced_virulence
g3418.t1	Q5AAI8	PHI:4045	Nap1	5476	Candida_albicans	reduced_virulence
g3430.t1	F5HAA8	PHI:424	PCK1	5207	Cryptococcus_neoformans	reduced_virulence
g3436.t1	Q5AJ90	PHI:3688	Fox3p	5476	Candida_albicans	unaffected_pathogenicity
g3439.t1	P43068	PHI:67__PHI:6843	MKC1__Mkc1	5476	Candida_albicans	reduced_virulence
g3440.t1	P43068	PHI:67__PHI:6843	MKC1__Mkc1	5476	Candida_albicans	reduced_virulence
g3473.t1	Q5ADX0	PHI:10529	Rad4	5476	Candida_albicans	unaffected_pathogenicity
g3475.t1	Q8ZPL7	PHI:10048	FumC	28901	Salmonella_enterica	reduced_virulence
g3490.t1	V6RRH2	PHI:1594	GzOB034	5518	Fusarium_graminearum	unaffected_pathogenicity
g3503.t1	G1UA43	PHI:359	KER1	5476	Candida_albicans	reduced_virulence
g3507.t1	J9VLE6	PHI:11158	Ubi1_(CNAG_00370)	5207	Cryptococcus_neoformans	reduced_virulence
g3510.t1	I1RRL4	PHI:10692	FgDnfB_(FGSG_06743)	5518	Fusarium_graminearum	unaffected_pathogenicity__reduced_virulence
g3519.t1	A0A384JGZ2	PHI:10665	RPD3_(Bcin05g02590)	40559	Botrytis_cinerea	reduced_virulence
g3521.t1	Q8TGW9	PHI:320	SSN6	5476	Candida_albicans	reduced_virulence
g3524.t1	Q5ADP6	PHI:8892	Sus1	5476	Candida_albicans	reduced_virulence
g3548.t1	Q5ADM9	PHI:454	PMT2	5476	Candida_albicans	reduced_virulence
g3550.t1	Q5ADN1	PHI:6074	Tpd3	5476	Candida_albicans	reduced_virulence
g3579.t1	I1RS57	PHI:1253	FGSG_06970	5518	Fusarium_graminearum	unaffected_pathogenicity
g3586.t1	A0A1D8PKM5	PHI:8896	Pem2_(C3_06570C_A)	5476	Candida_albicans	increased_virulence_(hypervirulence)
g3588.t1	Q4WQ27	PHI:2519	LYS9	746128	Aspergillus_fumigatus	lethal
g3600.t1	Q6FM27	PHI:3793	ANP1	5478	Candida_glabrata	increased_virulence_(hypervirulence)
g3605.t1	B0LFQ7	PHI:3523	Bx-Prx	6326	Bursaphelenchus_xylophilus	loss_of_pathogenicity
g3608.t1	G2WUQ0	PHI:10379	Isw2	27337	Verticillium_dahliae	reduced_virulence
g3621.t1	B0LFQ7	PHI:3523	Bx-Prx	6326	Bursaphelenchus_xylophilus	loss_of_pathogenicity
g3624.t1	J4W023	PHI:7181	CypB	176275	Beauveria_bassiana	reduced_virulence
g3632.t1	G8BJ74	PHI:6075	Och1	5480	Candida_parapsilosis	reduced_virulence
g3634.t1	B2ZAW3	PHI:3989	Cpkk3	5116	Cryphonectria_parasitica	unaffected_pathogenicity
g3635.t1	I1REF2	PHI:3138	ELP3	5518	Fusarium_graminearum	reduced_virulence
g3641.t1	Q5A4F3	PHI:10320	Ahr1	5476	Candida_albicans	reduced_virulence
g3657.t1	P87023	PHI:8716	KRE6	5476	Candida_albicans	unaffected_pathogenicity__loss_of_pathogenicity
g3658.t1	P87024	PHI:8715	SKN1	5476	Candida_albicans	reduced_virulence__unaffected_pathogenicity__loss_of_pathogenicity
g3668.t1	Q92210	PHI:196	ADE2	5476	Candida_albicans	reduced_virulence
g3669.t1	Q5ANJ4	PHI:190__PHI:10198	TEC1__Tec1	5476	Candida_albicans	reduced_virulence__increased_virulence_(hypervirulence)
g3674.t1	Q4WVG0	PHI:5065	PkcA	746128	Aspergillus_fumigatus	unaffected_pathogenicity
g3693.t1	A0A1D8PJZ6	PHI:9937	Snf5	5476	Candida_albicans	reduced_virulence__loss_of_pathogenicity
g3705.t1	Q0V515	PHI:3914	Sdh1	13684	Parastagonospora_nodorum	reduced_virulence
g3708.t1	Q04182	PHI:2815	Pdr15	4932	Saccharomyces_cerevisiae	unaffected_pathogenicity
g3711.t1	Q5AND9	PHI:7009	Arf2	5476	Candida_albicans	reduced_virulence
g3763.t1	J9VNP9	PHI:10473	Erg6_(CNAG_03819)	5207	Cryptococcus_neoformans	reduced_virulence
g3765.t1	Q5AJU7	PHI:3805	Cap1	5476	Candida_albicans	unaffected_pathogenicity
g3768.t1	I1RA06	PHI:6258	DHS	5518	Fusarium_graminearum	increased_virulence_(hypervirulence)__unaffected_pathogenicity
g3771.t1	G4MW64	PHI:9033	MoMagA_(MGG_01818)	318829	Magnaporthe_oryzae	unaffected_pathogenicity
g3775.t1	E9R5E2	PHI:2513	GFA1	746128	Aspergillus_fumigatus	lethal__loss_of_pathogenicity
g3778.t1	G2WYR8	PHI:10803	Mep1	27337	Verticillium_dahliae	unaffected_pathogenicity__reduced_virulence
g3779.t1	G4MMK2	PHI:3975	MoIlv2	318829	Magnaporthe_oryzae	loss_of_pathogenicity
g3780.t1	P28873	PHI:26	CaMDR1	5476	Candida_albicans	reduced_virulence
g3794.t1	A4QVH4	PHI:5187	MoCCP1	318829	Magnaporthe_oryzae	reduced_virulence
g3797.t1	Q00663	PHI:17	ACP	5482	Candida_tropicalis	reduced_virulence
g3801.t1	A4QVH4	PHI:5187	MoCCP1	318829	Magnaporthe_oryzae	reduced_virulence
g3802.t1	Q5AF03	PHI:8693	GLX3	5476	Candida_albicans	loss_of_pathogenicity
g3827.t1	I1S050	PHI:1203	(Sc_Yck1/2/3)	5518	Fusarium_graminearum	reduced_virulence
g3842.t1	A0A0E0SBS3	PHI:1078	Mes1	5518	Fusarium_graminearum	reduced_virulence
g3844.t1	Q5ANI6	PHI:11403	Stp1	5476	Candida_albicans	increased_virulence_(hypervirulence)__reduced_virulence
g3864.t1	P43098	PHI:96	FAS2	5476	Candida_albicans	loss_of_pathogenicity
g3884.t1	Q5ANA8	PHI:6795	CaMCA1	5476	Candida_albicans	reduced_virulence
g3885.t1	Q8J2P6	PHI:317	RHBA	746128	Aspergillus_fumigatus	reduced_virulence
g3892.t1	Q04182	PHI:2815	Pdr15	4932	Saccharomyces_cerevisiae	unaffected_pathogenicity
g3904.t1	Q5ANE3	PHI:4003	Nce102	5476	Candida_albicans	reduced_virulence
g3906.t1	P87023	PHI:8716	KRE6	5476	Candida_albicans	unaffected_pathogenicity__loss_of_pathogenicity
g3907.t1	Q59SR6	PHI:488	IRS4	5476	Candida_albicans	reduced_virulence
g3910.t1	Q5AF03	PHI:8693	GLX3	5476	Candida_albicans	loss_of_pathogenicity
g3917.t1	G4N7P4	PHI:11241	MoMca2_(MGG_13530)	318829	Magnaporthe_oryzae	reduced_virulence
g3930.t1	I1SAJ7	PHI:9042	Nrps5_(FGSG_13878)	5518	Fusarium_graminearum	reduced_virulence
g3933.t1	G1UBC2	PHI:517__PHI:11390	CaEAP1__Eap1	5476	Candida_albicans	reduced_virulence__unaffected_pathogenicity
g3934.t1	G1UBC2	PHI:517__PHI:11390	CaEAP1__Eap1	5476	Candida_albicans	reduced_virulence__unaffected_pathogenicity
g3940.t1	G4MV96	PHI:3823	MET13	318829	Magnaporthe_oryzae	loss_of_pathogenicity
g3942.t1	Q04182	PHI:2815	Pdr15	4932	Saccharomyces_cerevisiae	unaffected_pathogenicity
g3953.t1	G1UBC2	PHI:517__PHI:11390	CaEAP1__Eap1	5476	Candida_albicans	reduced_virulence__unaffected_pathogenicity
g3975.t1	Q04182	PHI:2815	Pdr15	4932	Saccharomyces_cerevisiae	unaffected_pathogenicity
g3976.t1	Q04182	PHI:2815	Pdr15	4932	Saccharomyces_cerevisiae	unaffected_pathogenicity
g3977.t1	Q04182	PHI:2815	Pdr15	4932	Saccharomyces_cerevisiae	unaffected_pathogenicity
g3989.t1	A0A0D2XZG3	PHI:9745	FolVPS21_(FOXG_09392)	5507	Fusarium_oxysporum	reduced_virulence
g3994.t1	I1RC52	PHI:6092	FgVps26	5518	Fusarium_graminearum	reduced_virulence
g3997.t1	Q4HTT1	PHI:1468	GzCCAAT008	5518	Fusarium_graminearum	unaffected_pathogenicity
g4022.t1	Q4WJ77	PHI:7654	AroB	746128	Aspergillus_fumigatus	reduced_virulence
g4030.t1	Q59MV9	PHI:500	YHB1	5476	Candida_albicans	reduced_virulence
g4031.t1	Q59MV9	PHI:500	YHB1	5476	Candida_albicans	reduced_virulence
g4032.t1	Q59MV9	PHI:500	YHB1	5476	Candida_albicans	reduced_virulence
g4036.t1	Q4WJS6	PHI:6753	GlcA	746128	Aspergillus_fumigatus	lethal
g4055.t1	C4YR40	PHI:4904	Glr1	5476	Candida_albicans	reduced_virulence
g4064.t1	Q59QT2	PHI:11135	ARP1_(orf19.2641)	5476	Candida_albicans	reduced_virulence
g4068.t1	Q59QS7	PHI:2571	ZCF13	5476	Candida_albicans	reduced_virulence
g4087.t1	A0A1D8PRB7	PHI:6823	Zcf29	5476	Candida_albicans	reduced_virulence
g4103.t1	A0A1D8PQ78	PHI:9146	CaCDC50_(orf19.5735)	5476	Candida_albicans	reduced_virulence
g4108.t1	Q6FW72	PHI:9271	Cgfig4_(CAGL0D02464g)	5478	Candida_glabrata	unaffected_pathogenicity__reduced_virulence
g4154.t1	G4NAT2	PHI:11084	MoMob1_(MGG_03151)	318829	Magnaporthe_oryzae	reduced_virulence
g4184.t1	A0A0E0S0W9	PHI:9823	Fg08731	5518	Fusarium_graminearum	reduced_virulence
g4203.t1	Q8X6L3	PHI:9197	Z4861	562	Escherichia_coli	reduced_virulence
g4227.t1	I1RE76	PHI:1571	GzOB011	5518	Fusarium_graminearum	unaffected_pathogenicity
g4238.t1	Q5A4M8	PHI:2337	SUR7	5476	Candida_albicans	reduced_virulence
g4239.t1	J9W153	PHI:10012	Atg15_(CNAG_01601)	5207	Cryptococcus_neoformans	reduced_virulence
g4252.t1	Q5A4N7	PHI:2572	ZCF18	5476	Candida_albicans	reduced_virulence
g4255.t1	I1S1A3	PHI:9095	Fgvps60_(FGSG_10503)	5518	Fusarium_graminearum	loss_of_pathogenicity
g4270.t1	Q9UWF6	PHI:105__PHI:7565	PLB1__Plb1	5476	Candida_albicans	reduced_virulence
g4271.t1	Q9UWF6	PHI:105__PHI:7565	PLB1__Plb1	5476	Candida_albicans	reduced_virulence
g4272.t1	Q9UWF6	PHI:105__PHI:7565	PLB1__Plb1	5476	Candida_albicans	reduced_virulence
g4291.t1	G2XBR1	PHI:3708	VdSSP1	27337	Verticillium_dahliae	reduced_virulence
g4293.t1	P0CT16	PHI:9554	Mosar1	318829	Magnaporthe_oryzae	unaffected_pathogenicity
g4311.t1	P40086	PHI:503	COX15	4932	Saccharomyces_cerevisiae	reduced_virulence
g4313.t1	A0A024CHY4	PHI:4837	CipA	36746	Pseudomonas_cichorii	reduced_virulence
g4318.t1	Q59NP1	PHI:6485	CTR1	5476	Candida_albicans	reduced_virulence
g4323.t1	Q59WW7	PHI:4936	Gpx31	5476	Candida_albicans	unaffected_pathogenicity
g4324.t1	Q59WW7	PHI:4936	Gpx31	5476	Candida_albicans	unaffected_pathogenicity
g4325.t1	Q59WW7	PHI:4936	Gpx31	5476	Candida_albicans	unaffected_pathogenicity
g4326.t1	E9ESW5	PHI:11492	IlvC_(MAA__03009)	568076	Metarhizium_robertsii	reduced_virulence
g4334.t1	Q00313	PHI:80	TOP1	5476	Candida_albicans	reduced_virulence
g4359.t1	Q59WW7	PHI:4936	Gpx31	5476	Candida_albicans	unaffected_pathogenicity
g4363.t1	Q8TGD1	PHI:254	FOW1	5507	Fusarium_oxysporum	reduced_virulence
g4373.t1	A0A1D8PPE6	PHI:11357	Fet99	5476	Candida_albicans	reduced_virulence
g4374.t1	A0A1D8PPE6	PHI:11357	Fet99	5476	Candida_albicans	reduced_virulence
g4391.t1	Q59RL7	PHI:2861	Hms1	5476	Candida_albicans	reduced_virulence
g4413.t1	Q59RG0	PHI:511	CaNAG4	5476	Candida_albicans	reduced_virulence
g4414.t1	Q59RG0	PHI:511	CaNAG4	5476	Candida_albicans	reduced_virulence
g4415.t1	Q9C0N5	PHI:207	CaNAG2	5476	Candida_albicans	reduced_virulence
g4416.t1	Q04802	PHI:221	NAG1	5476	Candida_albicans	reduced_virulence
g4417.t1	Q9C0M1	PHI:208	CaNAG5	5476	Candida_albicans	reduced_virulence
g4418.t1	Q9C0L9	PHI:512	CaNAG6	5476	Candida_albicans	reduced_virulence
g4435.t1	Q9UW14	PHI:185	RIM101	5476	Candida_albicans	reduced_virulence
g4447.t1	Q9P8U9	PHI:162__PHI:485	CaFTR1__FTR1	5476	Candida_albicans	loss_of_pathogenicity
g4455.t1	Q59ZX1	PHI:3512	SET3	5476	Candida_albicans	reduced_virulence
g4456.t1	Q9P8U9	PHI:162__PHI:485	CaFTR1__FTR1	5476	Candida_albicans	loss_of_pathogenicity
g4460.t1	G4MWX1	PHI:7134	MoRab5B	318829	Magnaporthe_oryzae	reduced_virulence
g4477.t1	Q5AKU6	PHI:189__PHI:3020	SSK1__Ssk1	5476	Candida_albicans	loss_of_pathogenicity__reduced_virulence
g4480.t1	Q5AKU3	PHI:3806	Ybp1	5476	Candida_albicans	unaffected_pathogenicity
g4485.t1	Q8TG24	PHI:265	MET3	5207	Cryptococcus_neoformans	loss_of_pathogenicity
g4486.t1	A0A384JMC8	PHI:9835	Bcpgd	40559	Botrytis_cinerea	reduced_virulence
g4501.t1	Q5AKZ4	PHI:3654	Mcu1	5476	Candida_albicans	reduced_virulence
g4510.t1	Q6FM61	PHI:2570	CYB2	5478	Candida_glabrata	reduced_virulence
g4513.t1	Q6FM61	PHI:2570	CYB2	5478	Candida_glabrata	reduced_virulence
g4537.t1	Q5AL16	PHI:4193__PHI:11404	STP2__Stp2	5476	Candida_albicans	reduced_virulence
g4556.t1	Q5AL36	PHI:2865	Tye7	5476	Candida_albicans	reduced_virulence
g4561.t1	P30573	PHI:31__PHI:7234	CHS3__Chs3	5476	Candida_albicans	reduced_virulence__unaffected_pathogenicity
g4606.t1	I1RAH4	PHI:1562	GzOB002	5518	Fusarium_graminearum	lethal
g4618.t1	Q04182	PHI:2815	Pdr15	4932	Saccharomyces_cerevisiae	unaffected_pathogenicity
g4628.t1	A0A1D8PFD4	PHI:11157	Atp19_(CAALFM_C112320CA)	5476	Candida_albicans	unaffected_pathogenicity
g4632.t1	A0A1D8PFF4	PHI:8904	VPH2	5476	Candida_albicans	reduced_virulence
g4642.t1	P28873	PHI:26	CaMDR1	5476	Candida_albicans	reduced_virulence
g4643.t1	E9ETZ6	PHI:7251	Mrtdc	568076	Metarhizium_robertsii	reduced_virulence
g4649.t1	Q9UVL6	PHI:6484	CRP1	5476	Candida_albicans	reduced_virulence
g4650.t1	Q9UVL6	PHI:6484	CRP1	5476	Candida_albicans	reduced_virulence
g4659.t1	I1R9N5	PHI:3910	FgSAT	5518	Fusarium_graminearum	unaffected_pathogenicity
g4694.t1	P87199	PHI:465	KIN2	5270	Ustilago_maydis	reduced_virulence
g4698.t1	E9F4P0	PHI:3069	MrAC	568076	Metarhizium_robertsii	reduced_virulence
g4710.t1	Q4WCZ1	PHI:2969	ArgEF	746128	Aspergillus_fumigatus	reduced_virulence
g4725.t1	A0A1D8PRX4	PHI:11356	Fth2	5476	Candida_albicans	reduced_virulence
g4728.t1	Q4WX65	PHI:2540	IPP1	746128	Aspergillus_fumigatus	lethal
g4731.t1	Q9Y765	PHI:9279	Ram2	5476	Candida_albicans	unaffected_pathogenicity
g4735.t1	J9VUY6	PHI:6871	Gua1	5207	Cryptococcus_neoformans	loss_of_pathogenicity
g4740.t1	Q4WX65	PHI:2540	IPP1	746128	Aspergillus_fumigatus	lethal
g4742.t1	A0A1D8PRX4	PHI:11356	Fth2	5476	Candida_albicans	reduced_virulence
g4765.t1	G1XLT2	PHI:4021	AoMls	2813651	Orbilia_oligospora	reduced_virulence
g4766.t1	I1RNL0	PHI:2409	FgMT2	5518	Fusarium_graminearum	reduced_virulence
g4785.t1	P43078	PHI:66__PHI:6828	CPP1	5476	Candida_albicans	reduced_virulence
g4792.t1	Q5AP90	PHI:2886	MNN23	5476	Candida_albicans	reduced_virulence
g4799.t1	G4MQZ2	PHI:2038	Mir1	318829	Magnaporthe_oryzae	unaffected_pathogenicity
g4809.t1	O59918	PHI:158	UKC1	5270	Ustilago_maydis	reduced_virulence
g4819.t1	Q5APQ8	PHI:3691	Mnn12	5476	Candida_albicans	unaffected_pathogenicity
g4826.t1	Q6IWN3	PHI:528	CLA4	5270	Ustilago_maydis	loss_of_pathogenicity
g4828.t1	C5MB73	PHI:7810	CaTpk1_(CTRG_03315)	5482	Candida_tropicalis	loss_of_pathogenicity__unaffected_pathogenicity
g4864.t1	Q59WF4	PHI:2883	MNN2	5476	Candida_albicans	reduced_virulence
g4868.t1	Q5AQ36	PHI:3022	Sho1	5476	Candida_albicans	reduced_virulence
g4869.t1	A0A0D1C7C6	PHI:7046	Aox1	5270	Ustilago_maydis	unaffected_pathogenicity
g4871.t1	Q5AQ33	PHI:2565	HSF1	5476	Candida_albicans	reduced_virulence
g4872.t1	Q5AC02	PHI:2862	Lys14	5476	Candida_albicans	reduced_virulence
g4878.t1	Q9HFZ4	PHI:183	RBT1	5476	Candida_albicans	reduced_virulence
g4890.t1	O13359	PHI:306__PHI:9474	KEX2__Kex2	5476	Candida_albicans	reduced_virulence
g4922.t1	Q5APP3	PHI:2859	Rtg1	5476	Candida_albicans	reduced_virulence
g4927.t1	Q9UW87	PHI:267	MLT1	5476	Candida_albicans	reduced_virulence
g4930.t1	Q9UW87	PHI:267	MLT1	5476	Candida_albicans	reduced_virulence
g4964.t1	Q8MPM3	PHI:8028	Tkt	5665	Leishmania_mexicana	loss_of_pathogenicity
g4965.t1	Q59QB4	PHI:8867	Vcx1	5476	Candida_albicans	unaffected_pathogenicity
g4978.t1	C4YDI6	PHI:471	CDC42	5476	Candida_albicans	loss_of_pathogenicity
g4982.t1	Q8TG07	PHI:3600	Plb1	5478	Candida_glabrata	unaffected_pathogenicity
g4986.t1	A0A139Y2L7	PHI:10571	Rab11A	5811	Toxoplasma_gondii	reduced_virulence
g4991.t1	Q4IR08	PHI:1608	GzP53L001	5518	Fusarium_graminearum	unaffected_pathogenicity
g5001.t1	Q59TZ8	PHI:8971__PHI:10644	Caglk1__Glk1	5476	Candida_albicans	reduced_virulence__unaffected_pathogenicity
g5033.t1	G4ND54	PHI:8041__PHI:8048	Moubc9__Ubc9	318829	Magnaporthe_oryzae	reduced_virulence
g5036.t1	A0A4Q4NB74	PHI:11695	Pex6	5599	Alternaria_alternata	reduced_virulence
g5047.t1	I1REN7	PHI:1681	GzNF001	5518	Fusarium_graminearum	unaffected_pathogenicity
g5049.t1	Q5AA09	PHI:3516	Pga26	5476	Candida_albicans	reduced_virulence
g5057.t1	J5JQG0	PHI:9102	BbRei1_(BBA_05861)	176275	Beauveria_bassiana	reduced_virulence
g5061.t1	Q59RR0	PHI:331	CaACE2	5476	Candida_albicans	loss_of_pathogenicity
g5067.t1	K3W1P7	PHI:11619	FpHsp104_(FPSE_03525)	101028	Fusarium_pseudograminearum	reduced_virulence
g5085.t1	Q5AND9	PHI:7009	Arf2	5476	Candida_albicans	reduced_virulence
g5102.t1	Q8NJ85	PHI:282	CDC11	5476	Candida_albicans	reduced_virulence
g5114.t1	I1RMW9	PHI:4602	FDB2	5518	Fusarium_graminearum	reduced_virulence
g5115.t1	Q5A4W8	PHI:7195	Bdf1	5476	Candida_albicans	reduced_virulence
g5119.t1	Q5A4X5	PHI:380	SKN7	5476	Candida_albicans	reduced_virulence
g5123.t1	I1S2F2	PHI:1500	GzHMG032	5518	Fusarium_graminearum	unaffected_pathogenicity
g5125.t1	K3VS45	PHI:11078	Fpnuc1_(FPSE_01560)	101028	Fusarium_pseudograminearum	unaffected_pathogenicity
g5136.t1	B2SI02	PHI:1139	RaxQ	347	Xanthomonas_oryzae	increased_virulence_(hypervirulence)
g5137.t1	I1RJT0	PHI:8913	FgVPS2_(FGSG_04112)	5518	Fusarium_graminearum	lethal
g5138.t1	F6K8L5	PHI:2840	CnSEC14-1	5207	Cryptococcus_neoformans	reduced_virulence
g5140.t1	A0A1D8PPD8	PHI:11354	Fet3	5476	Candida_albicans	reduced_virulence
g5154.t1	G8B9S9	PHI:7865	CPAR2_303700	5480	Candida_parapsilosis	reduced_virulence
g5158.t1	P10613	PHI:8030__PHI:8187__PHI:10625__PHI:11160	ERG11__Erg11__CaErg11	5476	Candida_albicans	loss_of_pathogenicity__unaffected_pathogenicity__reduced_virulence
g5159.t1	P10613	PHI:8030__PHI:8187__PHI:10625__PHI:11160	ERG11__Erg11__CaErg11	5476	Candida_albicans	loss_of_pathogenicity__unaffected_pathogenicity__reduced_virulence
g5160.t1	P10613	PHI:8030__PHI:8187__PHI:10625__PHI:11160	ERG11__Erg11__CaErg11	5476	Candida_albicans	loss_of_pathogenicity__unaffected_pathogenicity__reduced_virulence
g5161.t1	P10613	PHI:8030__PHI:8187__PHI:10625__PHI:11160	ERG11__Erg11__CaErg11	5476	Candida_albicans	loss_of_pathogenicity__unaffected_pathogenicity__reduced_virulence
g5162.t1	P10613	PHI:8030__PHI:8187__PHI:10625__PHI:11160	ERG11__Erg11__CaErg11	5476	Candida_albicans	loss_of_pathogenicity__unaffected_pathogenicity__reduced_virulence
g5163.t1	P10613	PHI:8030__PHI:8187__PHI:10625__PHI:11160	ERG11__Erg11__CaErg11	5476	Candida_albicans	loss_of_pathogenicity__unaffected_pathogenicity__reduced_virulence
g5164.t1	P10613	PHI:8030__PHI:8187__PHI:10625__PHI:11160	ERG11__Erg11__CaErg11	5476	Candida_albicans	loss_of_pathogenicity__unaffected_pathogenicity__reduced_virulence
g5165.t1	P10613	PHI:8030__PHI:8187__PHI:10625__PHI:11160	ERG11__Erg11__CaErg11	5476	Candida_albicans	loss_of_pathogenicity__unaffected_pathogenicity__reduced_virulence
g5193.t1	G4MRA3	PHI:2189	MoGIS2	318829	Magnaporthe_oryzae	reduced_virulence
g5195.t1	Q875H9	PHI:283	CDC24	5476	Candida_albicans	loss_of_pathogenicity
g5224.t1	Q5A1L6	PHI:3822	GIT3	5476	Candida_albicans	reduced_virulence
g5225.t1	Q5A1L6	PHI:3822	GIT3	5476	Candida_albicans	reduced_virulence
g5226.t1	Q5A1L6	PHI:3822	GIT3	5476	Candida_albicans	reduced_virulence
g5250.t1	G4N1E7	PHI:6637	Movps1	318829	Magnaporthe_oryzae	lethal
g5262.t1	P52497	PHI:7073	Snf1	5476	Candida_albicans	lethal
g5277.t1	Q4WNW5	PHI:2970__PHI:10406	ArgB__ArgB_(AFUA_4G07190)	746128	Aspergillus_fumigatus	unaffected_pathogenicity__reduced_virulence
g5296.t1	G4MRB4	PHI:4491	SHM	318829	Magnaporthe_oryzae	reduced_virulence
g5304.t1	G4NGW8	PHI:3175	MoSnf4	318829	Magnaporthe_oryzae	loss_of_pathogenicity
g5315.t1	Q59P00	PHI:2558	DUR31	5476	Candida_albicans	reduced_virulence
g5321.t1	P0CY23	PHI:461	CST20	5476	Candida_albicans	reduced_virulence
g5334.t1	Q4WJ71	PHI:2539	CDS1	746128	Aspergillus_fumigatus	lethal
g5352.t1	G8BCQ2	PHI:2564	OLE1	5480	Candida_parapsilosis	reduced_virulence
g5354.t1	A0A1D8PP43	PHI:9524	ADH1	5476	Candida_albicans	reduced_virulence
g5366.t1	Q4WJS6	PHI:6753	GlcA	746128	Aspergillus_fumigatus	lethal
g5368.t1	B0Y2J9	PHI:6976	Erg4B	746128	Aspergillus_fumigatus	unaffected_pathogenicity
g5370.t1	J9W439	PHI:8013	Hos2_(CNAG_05563)	5207	Cryptococcus_neoformans	reduced_virulence
g5385.t1	N4VLC7	PHI:9476	CoTHR4_(Cob_04177)	5465	Colletotrichum_orbiculare	reduced_virulence
g5387.t1	Q5AGE4	PHI:857	PDE1	5476	Candida_albicans	unaffected_pathogenicity
g5390.t1	Q5AF55	PHI:6822	Zcf15	5476	Candida_albicans	reduced_virulence
g5405.t1	P43077	PHI:4987	HEX1	5476	Candida_albicans	reduced_virulence
g5423.t1	Q5AG40	PHI:2553	VPS4	5476	Candida_albicans	loss_of_pathogenicity
g5428.t1	I1RD96	PHI:3984	FGSG_01588_(Sc_gpi7)	5518	Fusarium_graminearum	unaffected_pathogenicity
g5431.t1	Q5AG51	PHI:11355	Ccc2	5476	Candida_albicans	reduced_virulence
g5442.t1	A0A1D8PNL1	PHI:9905	Mig1	5476	Candida_albicans	unaffected_pathogenicity__reduced_virulence
g5445.t1	G4MNM6	PHI:9200	MoCKb2_(MGG_05651)	318829	Magnaporthe_oryzae	reduced_virulence__unaffected_pathogenicity
g5451.t1	Q5RZ66	PHI:2846	TRR1	5207	Cryptococcus_neoformans	lethal
g5460.t1	Q5AGA0	PHI:3690	Mnn1	5476	Candida_albicans	unaffected_pathogenicity
g5461.t1	Q5AGA0	PHI:3690	Mnn1	5476	Candida_albicans	unaffected_pathogenicity
g5469.t1	G4MNV0	PHI:2178	MoSFl1	318829	Magnaporthe_oryzae	reduced_virulence
g5476.t1	Q5AGC4	PHI:6079	Ecm33	5476	Candida_albicans	reduced_virulence
g5477.t1	P53705	PHI:124	INT1	5476	Candida_albicans	reduced_virulence
g5491.t1	J9VLD1	PHI:11022	Pho81_(CNAG_02541)	5207	Cryptococcus_neoformans	reduced_virulence
g5514.t1	Q5AKA8	PHI:2556	GLN3	5476	Candida_albicans	reduced_virulence
g5515.t1	A0A0E0SID1	PHI:11601	Sah1_(FGSG_05615)	5518	Fusarium_graminearum	reduced_virulence
g5574.t1	G4MSY4	PHI:5590	FZC2	318829	Magnaporthe_oryzae	unaffected_pathogenicity
g5583.t1	A0A1D8PP43	PHI:9524	ADH1	5476	Candida_albicans	reduced_virulence
g5594.t1	C4XXN5	PHI:2640	CNB1	36911	Clavispora_lusitaniae	reduced_virulence
g5599.t1	P87032	PHI:76	GPA1	5270	Ustilago_maydis	unaffected_pathogenicity
g5603.t1	Q5AK01	PHI:9224__PHI:9545	CaPsy4__PSY4	5476	Candida_albicans	increased_virulence_(hypervirulence)
g5614.t1	I1RM25	PHI:1579	GzOB019	5518	Fusarium_graminearum	unaffected_pathogenicity
g5618.t1	Q4X099	PHI:2638	Ilv3A	746128	Aspergillus_fumigatus	reduced_virulence
g5630.t1	Q9HFT8	PHI:204	CaCDC35	5476	Candida_albicans	loss_of_pathogenicity
g5643.t1	Q5A5E0	PHI:10653	Dfr1	5476	Candida_albicans	reduced_virulence
g5648.t1	A0A1D8PRB7	PHI:6823	Zcf29	5476	Candida_albicans	reduced_virulence
g5656.t1	A0A1D8PP43	PHI:9524	ADH1	5476	Candida_albicans	reduced_virulence
g5657.t1	G4MVC5	PHI:6927	MoRAD6	318829	Magnaporthe_oryzae	reduced_virulence
g5671.t1	A0A384JPY4	PHI:9903	Bcser2_(Bcin08g02990)	40559	Botrytis_cinerea	reduced_virulence
g5677.t1	Q9C1T0	PHI:200	ARG1	5507	Fusarium_oxysporum	reduced_virulence
g5680.t1	I1RA52	PHI:445	NOS1	5518	Fusarium_graminearum	reduced_virulence
g5694.t1	I1RX22	PHI:1595	GzOB035	5518	Fusarium_graminearum	unaffected_pathogenicity
g5726.t1	G4MRB4	PHI:4491	SHM	318829	Magnaporthe_oryzae	reduced_virulence
g5740.t1	A0A1D8PP43	PHI:9524	ADH1	5476	Candida_albicans	reduced_virulence
g5746.t1	Q59R28	PHI:2888	MNN26	5476	Candida_albicans	reduced_virulence
g5747.t1	G4N7K8	PHI:9032	Mocrn1_(MGG_06389)	318829	Magnaporthe_oryzae	reduced_virulence__unaffected_pathogenicity
g5755.t1	G4MXC5	PHI:5190	MoPRX1	318829	Magnaporthe_oryzae	reduced_virulence
g5766.t1	Q9URM1	PHI:205	CaCHS1	5476	Candida_albicans	loss_of_pathogenicity
g5770.t1	O42696	PHI:138	CaNIK1	5476	Candida_albicans	reduced_virulence
g5802.t1	Q4WEM7	PHI:2521	GUS1	746128	Aspergillus_fumigatus	lethal
g5816.t1	Q4WUE0	PHI:10405	ArgJ_(AFUA_5G08120)	746128	Aspergillus_fumigatus	reduced_virulence
g5828.t1	Q5AGY8	PHI:11180	Mcp1_(orf_19.6550)	5476	Candida_albicans	reduced_virulence
g5831.t1	A0A0L9JQ40	PHI:6892	IscU	28901	Salmonella_enterica	reduced_virulence
g5845.t1	Q9P8W9	PHI:213	CPA1	5207	Cryptococcus_neoformans	reduced_virulence
g5855.t1	P02829	PHI:463	HSP90	4932	Saccharomyces_cerevisiae	increased_virulence_(hypervirulence)
g5859.t1	Q59M00	PHI:8897	Ept1_(C7_02690C_A)	5476	Candida_albicans	increased_virulence_(hypervirulence)__reduced_virulence
g5871.t1	G4MXG4	PHI:2095	Calcium-transporting_ATPase_3	318829	Magnaporthe_oryzae	reduced_virulence
g5872.t1	G4MNA5	PHI:2096	Calcium-transporting_ATPase_3	318829	Magnaporthe_oryzae	loss_of_pathogenicity
g5873.t1	O74189	PHI:451	PMT1	5476	Candida_albicans	loss_of_pathogenicity
g5876.t1	G4MNA5	PHI:2096	Calcium-transporting_ATPase_3	318829	Magnaporthe_oryzae	loss_of_pathogenicity
g5882.t1	I1RE80	PHI:3037	FgERG5A	5518	Fusarium_graminearum	reduced_virulence
g5933.t1	O13401	PHI:401	SOD2	5476	Candida_albicans	unaffected_pathogenicity
g5956.t1	P04173	PHI:504	LEU2	4932	Saccharomyces_cerevisiae	reduced_virulence
g5964.t1	Q9P872	PHI:440	PMR1	5476	Candida_albicans	reduced_virulence
g5973.t1	Q5AFK0	PHI:10336	Mac1	5476	Candida_albicans	reduced_virulence
g5984.t1	J5JMW3	PHI:9121	Bbmcm1_(BBA_06763)	176275	Beauveria_bassiana	reduced_virulence
g5988.t1	G4MW66	PHI:2062__PHI:3815	Gph1__GPH1	318829	Magnaporthe_oryzae	unaffected_pathogenicity__loss_of_pathogenicity__reduced_virulence
g6025.t1	P83774	PHI:3514	Asc1	5476	Candida_albicans	loss_of_pathogenicity
g6039.t1	G4NIS9	PHI:785	MGG_04128	318829	Magnaporthe_oryzae	reduced_virulence
g6060.t1	P30572	PHI:7233	Chs2	5476	Candida_albicans	unaffected_pathogenicity
g6067.t1	Q4WKG5	PHI:2530	TUB1	746128	Aspergillus_fumigatus	lethal__loss_of_pathogenicity
g6119.t1	Q8TG07	PHI:3600	Plb1	5478	Candida_glabrata	unaffected_pathogenicity
g6128.t1	Q5ACU3	PHI:453	PMT5	5476	Candida_albicans	reduced_virulence__unaffected_pathogenicity
g6129.t1	O93852	PHI:197	ALO1	5476	Candida_albicans	reduced_virulence
g6146.t1	Q59MV9	PHI:500	YHB1	5476	Candida_albicans	reduced_virulence
g6153.t1	Q59MV9	PHI:500	YHB1	5476	Candida_albicans	reduced_virulence
g6172.t1	C4YN44	PHI:4903	Fdh3	5476	Candida_albicans	unaffected_pathogenicity__reduced_virulence
g6179.t1	I1SAJ7	PHI:9042	Nrps5_(FGSG_13878)	5518	Fusarium_graminearum	reduced_virulence
g6199.t1	Q9Y7E5	PHI:273	SPT3	5476	Candida_albicans	loss_of_pathogenicity
g6215.t1	G4MZ47	PHI:2105	Calcium_permease	318829	Magnaporthe_oryzae	unaffected_pathogenicity__reduced_virulence
g6228.t1	G4N6P9	PHI:9201	MoCKa1_(MGG_03696)	318829	Magnaporthe_oryzae	unaffected_pathogenicity

## Sheet: 2016_Ct 1
PHI annotation within 2016_Ct 1
gene	Protein ID	PHI ID	Gene name	Pathogen ID	Pathogen species	Phenotype
g20.t1	Q59RL7	PHI:2861	Hms1	5476	Candida_albicans	reduced_virulence
g21.t1	Q59RL7	PHI:2861	Hms1	5476	Candida_albicans	reduced_virulence
g38.t1	A0A1D8PPE6	PHI:11357	Fet99	5476	Candida_albicans	reduced_virulence
g39.t1	A0A1D8PPE6	PHI:11357	Fet99	5476	Candida_albicans	reduced_virulence
g51.t1	Q8TGD1	PHI:254	FOW1	5507	Fusarium_oxysporum	reduced_virulence
g55.t1	Q59WW7	PHI:4936	Gpx31	5476	Candida_albicans	unaffected_pathogenicity
g80.t1	Q00313	PHI:80	TOP1	5476	Candida_albicans	reduced_virulence
g87.t1	E9ESW5	PHI:11492	IlvC_(MAA__03009)	568076	Metarhizium_robertsii	reduced_virulence
g88.t1	Q59WW7	PHI:4936	Gpx31	5476	Candida_albicans	unaffected_pathogenicity
g89.t1	Q59WW7	PHI:4936	Gpx31	5476	Candida_albicans	unaffected_pathogenicity
g90.t1	Q59WW7	PHI:4936	Gpx31	5476	Candida_albicans	unaffected_pathogenicity
g95.t1	Q59NP1	PHI:6485	CTR1	5476	Candida_albicans	reduced_virulence
g100.t1	A0A024CHY4	PHI:4837	CipA	36746	Pseudomonas_cichorii	reduced_virulence
g102.t1	P40086	PHI:503	COX15	4932	Saccharomyces_cerevisiae	reduced_virulence
g120.t1	P0CT16	PHI:9554	Mosar1	318829	Magnaporthe_oryzae	unaffected_pathogenicity
g122.t1	G2XBR1	PHI:3708	VdSSP1	27337	Verticillium_dahliae	reduced_virulence
g142.t1	Q9UWF6	PHI:105__PHI:7565	PLB1__Plb1	5476	Candida_albicans	reduced_virulence
g143.t1	Q9UWF6	PHI:105__PHI:7565	PLB1__Plb1	5476	Candida_albicans	reduced_virulence
g144.t1	Q9UWF6	PHI:105__PHI:7565	PLB1__Plb1	5476	Candida_albicans	reduced_virulence
g159.t1	I1S1A3	PHI:9095	Fgvps60_(FGSG_10503)	5518	Fusarium_graminearum	loss_of_pathogenicity
g162.t1	Q5A4N7	PHI:2572	ZCF18	5476	Candida_albicans	reduced_virulence
g178.t1	J9W153	PHI:10012	Atg15_(CNAG_01601)	5207	Cryptococcus_neoformans	reduced_virulence
g179.t1	Q5A4M8	PHI:2337	SUR7	5476	Candida_albicans	reduced_virulence
g191.t1	I1RE76	PHI:1571	GzOB011	5518	Fusarium_graminearum	unaffected_pathogenicity
g215.t1	Q8X6L3	PHI:9197	Z4861	562	Escherichia_coli	reduced_virulence
g235.t1	A0A0E0S0W9	PHI:9823	Fg08731	5518	Fusarium_graminearum	reduced_virulence
g263.t1	G4NAT2	PHI:11084	MoMob1_(MGG_03151)	318829	Magnaporthe_oryzae	reduced_virulence
g309.t1	Q6FW72	PHI:9271	Cgfig4_(CAGL0D02464g)	5478	Candida_glabrata	unaffected_pathogenicity__reduced_virulence
g313.t1	A0A1D8PQ78	PHI:9146	CaCDC50_(orf19.5735)	5476	Candida_albicans	reduced_virulence
g330.t1	A0A1D8PRB7	PHI:6823	Zcf29	5476	Candida_albicans	reduced_virulence
g333.t1	Q6FJR5	PHI:7925	Cgyps1	5478	Candida_glabrata	reduced_virulence__unaffected_pathogenicity
g347.t1	Q59QS7	PHI:2571	ZCF13	5476	Candida_albicans	reduced_virulence
g351.t1	Q59QT2	PHI:11135	ARP1_(orf19.2641)	5476	Candida_albicans	reduced_virulence
g360.t1	C4YR40	PHI:4904	Glr1	5476	Candida_albicans	reduced_virulence
g380.t1	Q4WJS6	PHI:6753	GlcA	746128	Aspergillus_fumigatus	lethal
g384.t1	Q59MV9	PHI:500	YHB1	5476	Candida_albicans	reduced_virulence
g385.t1	Q59MV9	PHI:500	YHB1	5476	Candida_albicans	reduced_virulence
g386.t1	Q59MV9	PHI:500	YHB1	5476	Candida_albicans	reduced_virulence
g394.t1	Q4WJ77	PHI:7654	AroB	746128	Aspergillus_fumigatus	reduced_virulence
g418.t1	Q4HTT1	PHI:1468	GzCCAAT008	5518	Fusarium_graminearum	unaffected_pathogenicity
g421.t1	I1RC52	PHI:6092	FgVps26	5518	Fusarium_graminearum	reduced_virulence
g426.t1	A0A0D2XZG3	PHI:9745	FolVPS21_(FOXG_09392)	5507	Fusarium_oxysporum	reduced_virulence
g438.t1	Q04182	PHI:2815	Pdr15	4932	Saccharomyces_cerevisiae	unaffected_pathogenicity
g470.t1	Q04182	PHI:2815	Pdr15	4932	Saccharomyces_cerevisiae	unaffected_pathogenicity
g472.t1	G4MV96	PHI:3823	MET13	318829	Magnaporthe_oryzae	loss_of_pathogenicity
g482.t1	Q9UVL6	PHI:6484	CRP1	5476	Candida_albicans	reduced_virulence
g483.t1	Q9UVL6	PHI:6484	CRP1	5476	Candida_albicans	reduced_virulence
g484.t1	Q9UVL6	PHI:6484	CRP1	5476	Candida_albicans	reduced_virulence
g493.t1	I1R9N5	PHI:3910	FgSAT	5518	Fusarium_graminearum	unaffected_pathogenicity
g528.t1	P87199	PHI:465	KIN2	5270	Ustilago_maydis	reduced_virulence
g532.t1	E9F4P0	PHI:3069	MrAC	568076	Metarhizium_robertsii	reduced_virulence
g544.t1	Q4WCZ1	PHI:2969	ArgEF	746128	Aspergillus_fumigatus	reduced_virulence
g558.t1	A0A1D8PRX4	PHI:11356	Fth2	5476	Candida_albicans	reduced_virulence
g564.t1	Q9Y765	PHI:9279	Ram2	5476	Candida_albicans	unaffected_pathogenicity
g567.t1	J9VUY6	PHI:6871	Gua1	5207	Cryptococcus_neoformans	loss_of_pathogenicity
g572.t1	Q4WX65	PHI:2540	IPP1	746128	Aspergillus_fumigatus	lethal
g575.t1	A0A1D8PRX4	PHI:11356	Fth2	5476	Candida_albicans	reduced_virulence
g600.t1	G1XLT2	PHI:4021	AoMls	2813651	Orbilia_oligospora	reduced_virulence
g601.t1	I1RNL0	PHI:2409	FgMT2	5518	Fusarium_graminearum	reduced_virulence
g621.t1	P43078	PHI:66__PHI:6828	CPP1	5476	Candida_albicans	reduced_virulence
g628.t1	Q5AP90	PHI:2886	MNN23	5476	Candida_albicans	reduced_virulence
g635.t1	G4MQZ2	PHI:2038	Mir1	318829	Magnaporthe_oryzae	unaffected_pathogenicity
g645.t1	O59918	PHI:158	UKC1	5270	Ustilago_maydis	reduced_virulence
g655.t1	Q5APQ8	PHI:3691	Mnn12	5476	Candida_albicans	unaffected_pathogenicity
g662.t1	Q6IWN3	PHI:528	CLA4	5270	Ustilago_maydis	loss_of_pathogenicity
g664.t1	C5MB73	PHI:7810	CaTpk1_(CTRG_03315)	5482	Candida_tropicalis	loss_of_pathogenicity__unaffected_pathogenicity
g702.t1	Q59WF4	PHI:2883	MNN2	5476	Candida_albicans	reduced_virulence
g706.t1	Q5AQ36	PHI:3022	Sho1	5476	Candida_albicans	reduced_virulence
g707.t1	A0A0D1C7C6	PHI:7046	Aox1	5270	Ustilago_maydis	unaffected_pathogenicity
g709.t1	Q5AQ33	PHI:2565	HSF1	5476	Candida_albicans	reduced_virulence
g710.t1	Q5AC02	PHI:2862	Lys14	5476	Candida_albicans	reduced_virulence
g716.t1	Q9HFZ4	PHI:183	RBT1	5476	Candida_albicans	reduced_virulence
g728.t1	O13359	PHI:306__PHI:9474	KEX2__Kex2	5476	Candida_albicans	reduced_virulence
g760.t1	Q5APP3	PHI:2859	Rtg1	5476	Candida_albicans	reduced_virulence
g765.t1	Q9UW87	PHI:267	MLT1	5476	Candida_albicans	reduced_virulence
g766.t1	Q9UW87	PHI:267	MLT1	5476	Candida_albicans	reduced_virulence
g767.t1	Q9UW87	PHI:267	MLT1	5476	Candida_albicans	reduced_virulence
g770.t1	Q9UW87	PHI:267	MLT1	5476	Candida_albicans	reduced_virulence
g804.t1	Q59QB4	PHI:8867	Vcx1	5476	Candida_albicans	unaffected_pathogenicity
g817.t1	C4YDI6	PHI:471	CDC42	5476	Candida_albicans	loss_of_pathogenicity
g822.t1	Q8TG07	PHI:3600	Plb1	5478	Candida_glabrata	unaffected_pathogenicity
g826.t1	A0A139Y2L7	PHI:10571	Rab11A	5811	Toxoplasma_gondii	reduced_virulence
g831.t1	Q4IR08	PHI:1608	GzP53L001	5518	Fusarium_graminearum	unaffected_pathogenicity
g841.t1	Q59TZ8	PHI:8971__PHI:10644	Caglk1__Glk1	5476	Candida_albicans	reduced_virulence__unaffected_pathogenicity
g872.t1	G4ND54	PHI:8041__PHI:8048	Moubc9__Ubc9	318829	Magnaporthe_oryzae	reduced_virulence
g886.t1	I1REN7	PHI:1681	GzNF001	5518	Fusarium_graminearum	unaffected_pathogenicity
g888.t1	Q5AA09	PHI:3516	Pga26	5476	Candida_albicans	reduced_virulence
g896.t1	J5JQG0	PHI:9102	BbRei1_(BBA_05861)	176275	Beauveria_bassiana	reduced_virulence
g900.t1	Q59RR0	PHI:331	CaACE2	5476	Candida_albicans	loss_of_pathogenicity
g907.t1	K3W1P7	PHI:11619	FpHsp104_(FPSE_03525)	101028	Fusarium_pseudograminearum	reduced_virulence
g925.t1	A0SXQ6	PHI:1061	MgRho3	318829	Magnaporthe_oryzae	loss_of_pathogenicity
g929.t1	G4N6P9	PHI:9201	MoCKa1_(MGG_03696)	318829	Magnaporthe_oryzae	unaffected_pathogenicity
g934.t1	Q9Y7W4	PHI:172	CRK1	5476	Candida_albicans	loss_of_pathogenicity
g943.t1	O42621	PHI:121	PTH3	318829	Magnaporthe_oryzae	loss_of_pathogenicity
g957.t1	I1RN54	PHI:1214	FGSG_07816	5518	Fusarium_graminearum	reduced_virulence
g975.t1	G4NCG1	PHI:3234	MoLYS20	318829	Magnaporthe_oryzae	reduced_virulence
g985.t1	Q4WCL5	PHI:2529	ERG10	746128	Aspergillus_fumigatus	lethal
g987.t1	I1RT36	PHI:1200__PHI:4587	(Gsk3)__Fgk3	5518	Fusarium_graminearum	reduced_virulence__loss_of_pathogenicity
g993.t1	I1RYQ4	PHI:9360	Fgbat1/2_(FGSG_09512)	5518	Fusarium_graminearum	unaffected_pathogenicity
g998.t1	I1RNH4	PHI:5028	Gta1	5518	Fusarium_graminearum	unaffected_pathogenicity__reduced_virulence
g1019.t1	I1RG99	PHI:6091	FgVps35	5518	Fusarium_graminearum	reduced_virulence
g1069.t1	Q59X23	PHI:399	PMT4	5476	Candida_albicans	reduced_virulence
g1075.t1	Q4WZV9	PHI:6555	SF	746128	Aspergillus_fumigatus	unaffected_pathogenicity
g1077.t1	G4MU34	PHI:3257	MoIlv1	318829	Magnaporthe_oryzae	reduced_virulence
g1101.t1	Q0PND8	PHI:593	PEX6	318829	Magnaporthe_oryzae	loss_of_pathogenicity
g1103.t1	G4MXS1	PHI:8611	Pyruvate_kinase	318829	Magnaporthe_oryzae	unaffected_pathogenicity__reduced_virulence__loss_of_pathogenicity
g1109.t1	A0A1D8PH27	PHI:11402	Ssy1	5476	Candida_albicans	reduced_virulence
g1114.t1	Q5AHG6	PHI:2557	CaSch9p	5476	Candida_albicans	reduced_virulence
g1127.t1	O93806	PHI:174	GNA1	5476	Candida_albicans	reduced_virulence
g1135.t1	A0A1C3YK53	PHI:11048	FgVPS74_(FGSG_06346)	5518	Fusarium_graminearum	reduced_virulence
g1138.t1	Q8XW15	PHI:8884	AroG1	305	Ralstonia_solanacearum	loss_of_pathogenicity
g1151.t1	J9VKE7	PHI:11424	Zrc1_(CNAG_02806)	5207	Cryptococcus_neoformans	unaffected_pathogenicity
g1171.t1	A0A1D8PGN0	PHI:11181	Vam6_(orf_19.1567)	5476	Candida_albicans	reduced_virulence
g1183.t1	A0A0G4J7R2	PHI:7735	PbCYP3	318829	Magnaporthe_oryzae	reduced_virulence
g1211.t1	I1RXZ0	PHI:1467	GzCCAAT007	5518	Fusarium_graminearum	unaffected_pathogenicity
g1215.t1	H1VQ06	PHI:8878	ChBUB2_(XP_018164413)	80884	Colletotrichum_higginsianum	reduced_virulence
g1226.t1	I1S0H5	PHI:7717	FgOXP1	5518	Fusarium_graminearum	reduced_virulence
g1237.t1	P52496	PHI:219	LIG4	5476	Candida_albicans	reduced_virulence
g1279.t1	A0A1D8PGY4	PHI:11639	Ste11	5476	Candida_albicans	reduced_virulence__unaffected_pathogenicity
g1287.t1	A0A1D8PGE3	PHI:10528	Rad23	5476	Candida_albicans	reduced_virulence__unaffected_pathogenicity
g1298.t1	Q9HFT8	PHI:204	CaCDC35	5476	Candida_albicans	loss_of_pathogenicity
g1311.t1	Q5A5E0	PHI:10653	Dfr1	5476	Candida_albicans	reduced_virulence
g1316.t1	A0A1D8PRB7	PHI:6823	Zcf29	5476	Candida_albicans	reduced_virulence
g1325.t1	A0A1D8PP43	PHI:9524	ADH1	5476	Candida_albicans	reduced_virulence
g1326.t1	G4MVC5	PHI:6927	MoRAD6	318829	Magnaporthe_oryzae	reduced_virulence
g1340.t1	A0A384JPY4	PHI:9903	Bcser2_(Bcin08g02990)	40559	Botrytis_cinerea	reduced_virulence
g1346.t1	Q9C1T0	PHI:200	ARG1	5507	Fusarium_oxysporum	reduced_virulence
g1349.t1	I1RA52	PHI:445	NOS1	5518	Fusarium_graminearum	reduced_virulence
g1363.t1	I1RX22	PHI:1595	GzOB035	5518	Fusarium_graminearum	unaffected_pathogenicity
g1394.t1	G4MRB4	PHI:4491	SHM	318829	Magnaporthe_oryzae	reduced_virulence
g1408.t1	A0A1D8PP43	PHI:9524	ADH1	5476	Candida_albicans	reduced_virulence
g1414.t1	Q59R28	PHI:2888	MNN26	5476	Candida_albicans	reduced_virulence
g1415.t1	G4N7K8	PHI:9032	Mocrn1_(MGG_06389)	318829	Magnaporthe_oryzae	reduced_virulence__unaffected_pathogenicity
g1423.t1	G4MXC5	PHI:5190	MoPRX1	318829	Magnaporthe_oryzae	reduced_virulence
g1434.t1	Q9URM1	PHI:205	CaCHS1	5476	Candida_albicans	loss_of_pathogenicity
g1438.t1	O42696	PHI:138	CaNIK1	5476	Candida_albicans	reduced_virulence
g1472.t1	Q4WEM7	PHI:2521	GUS1	746128	Aspergillus_fumigatus	lethal
g1486.t1	Q4WUE0	PHI:10405	ArgJ_(AFUA_5G08120)	746128	Aspergillus_fumigatus	reduced_virulence
g1499.t1	Q5AGY8	PHI:11180	Mcp1_(orf_19.6550)	5476	Candida_albicans	reduced_virulence
g1502.t1	A0A0L9JQ40	PHI:6892	IscU	28901	Salmonella_enterica	reduced_virulence
g1516.t1	Q9P8W9	PHI:213	CPA1	5207	Cryptococcus_neoformans	reduced_virulence
g1526.t1	P02829	PHI:463	HSP90	4932	Saccharomyces_cerevisiae	increased_virulence_(hypervirulence)
g1531.t1	Q59M00	PHI:8897	Ept1_(C7_02690C_A)	5476	Candida_albicans	increased_virulence_(hypervirulence)__reduced_virulence
g1543.t1	G4MXG4	PHI:2095	Calcium-transporting_ATPase_3	318829	Magnaporthe_oryzae	reduced_virulence
g1544.t1	G4MNA5	PHI:2096	Calcium-transporting_ATPase_3	318829	Magnaporthe_oryzae	loss_of_pathogenicity
g1545.t1	O74189	PHI:451	PMT1	5476	Candida_albicans	loss_of_pathogenicity
g1548.t1	G4MNA5	PHI:2096	Calcium-transporting_ATPase_3	318829	Magnaporthe_oryzae	loss_of_pathogenicity
g1553.t1	I1RE80	PHI:3037	FgERG5A	5518	Fusarium_graminearum	reduced_virulence
g1588.t1	G1UBC2	PHI:517__PHI:11390	CaEAP1__Eap1	5476	Candida_albicans	reduced_virulence__unaffected_pathogenicity
g1589.t1	G1UBC2	PHI:517__PHI:11390	CaEAP1__Eap1	5476	Candida_albicans	reduced_virulence__unaffected_pathogenicity
g1599.t1	O13401	PHI:401	SOD2	5476	Candida_albicans	unaffected_pathogenicity
g1628.t1	P04173	PHI:504	LEU2	4932	Saccharomyces_cerevisiae	reduced_virulence
g1636.t1	Q9P872	PHI:440	PMR1	5476	Candida_albicans	reduced_virulence
g1663.t1	Q5ADX0	PHI:10529	Rad4	5476	Candida_albicans	unaffected_pathogenicity
g1665.t1	Q8ZPL7	PHI:10048	FumC	28901	Salmonella_enterica	reduced_virulence
g1680.t1	V6RRH2	PHI:1594	GzOB034	5518	Fusarium_graminearum	unaffected_pathogenicity
g1693.t1	G1UA43	PHI:359	KER1	5476	Candida_albicans	reduced_virulence
g1697.t1	J9VLE6	PHI:11158	Ubi1_(CNAG_00370)	5207	Cryptococcus_neoformans	reduced_virulence
g1700.t1	I1RRL4	PHI:10692	FgDnfB_(FGSG_06743)	5518	Fusarium_graminearum	unaffected_pathogenicity__reduced_virulence
g1709.t1	A0A384JGZ2	PHI:10665	RPD3_(Bcin05g02590)	40559	Botrytis_cinerea	reduced_virulence
g1711.t1	Q8TGW9	PHI:320	SSN6	5476	Candida_albicans	reduced_virulence
g1714.t1	Q5ADP6	PHI:8892	Sus1	5476	Candida_albicans	reduced_virulence
g1736.t1	Q5ADM9	PHI:454	PMT2	5476	Candida_albicans	reduced_virulence
g1738.t1	Q5ADN1	PHI:6074	Tpd3	5476	Candida_albicans	reduced_virulence
g1767.t1	I1RS57	PHI:1253	FGSG_06970	5518	Fusarium_graminearum	unaffected_pathogenicity
g1774.t1	A0A1D8PKM5	PHI:8896	Pem2_(C3_06570C_A)	5476	Candida_albicans	increased_virulence_(hypervirulence)
g1776.t1	Q4WQ27	PHI:2519	LYS9	746128	Aspergillus_fumigatus	lethal
g1787.t1	Q6FM27	PHI:3793	ANP1	5478	Candida_glabrata	increased_virulence_(hypervirulence)
g1792.t1	B0LFQ7	PHI:3523	Bx-Prx	6326	Bursaphelenchus_xylophilus	loss_of_pathogenicity
g1795.t1	G2WUQ0	PHI:10379	Isw2	27337	Verticillium_dahliae	reduced_virulence
g1808.t1	B0LFQ7	PHI:3523	Bx-Prx	6326	Bursaphelenchus_xylophilus	loss_of_pathogenicity
g1811.t1	J4W023	PHI:7181	CypB	176275	Beauveria_bassiana	reduced_virulence
g1819.t1	G8BJ74	PHI:6075	Och1	5480	Candida_parapsilosis	reduced_virulence
g1822.t1	B2ZAW3	PHI:3989	Cpkk3	5116	Cryphonectria_parasitica	unaffected_pathogenicity
g1823.t1	I1REF2	PHI:3138	ELP3	5518	Fusarium_graminearum	reduced_virulence
g1829.t1	Q5A4F3	PHI:10320	Ahr1	5476	Candida_albicans	reduced_virulence
g1844.t1	P87023	PHI:8716	KRE6	5476	Candida_albicans	unaffected_pathogenicity__loss_of_pathogenicity
g1845.t1	P87024	PHI:8715	SKN1	5476	Candida_albicans	reduced_virulence__unaffected_pathogenicity__loss_of_pathogenicity
g1855.t1	Q92210	PHI:196	ADE2	5476	Candida_albicans	reduced_virulence
g1856.t1	Q5ANJ4	PHI:190__PHI:10198	TEC1__Tec1	5476	Candida_albicans	reduced_virulence__increased_virulence_(hypervirulence)
g1861.t1	Q4WVG0	PHI:5065	PkcA	746128	Aspergillus_fumigatus	unaffected_pathogenicity
g1880.t1	A0A1D8PJZ6	PHI:9937	Snf5	5476	Candida_albicans	reduced_virulence__loss_of_pathogenicity
g1892.t1	Q0V515	PHI:3914	Sdh1	13684	Parastagonospora_nodorum	reduced_virulence
g1895.t1	Q04182	PHI:2815	Pdr15	4932	Saccharomyces_cerevisiae	unaffected_pathogenicity
g1898.t1	Q5AND9	PHI:7009	Arf2	5476	Candida_albicans	reduced_virulence
g1959.t1	Q59VH7	PHI:480	SAP7	5476	Candida_albicans	unaffected_pathogenicity__reduced_virulence
g1962.t1	Q59VI0	PHI:3694	Mnn15	5476	Candida_albicans	unaffected_pathogenicity
g1970.t1	Q8TGB2	PHI:259	GPI7	5476	Candida_albicans	reduced_virulence
g1971.t1	J5JQG0	PHI:9102	BbRei1_(BBA_05861)	176275	Beauveria_bassiana	reduced_virulence
g1980.t1	F9WWR1	PHI:4966	Sdi1	1047171	Zymoseptoria_tritici	unaffected_pathogenicity
g1991.t1	Q8XW15	PHI:8884	AroG1	305	Ralstonia_solanacearum	loss_of_pathogenicity
g2021.t1	Q9UVT8	PHI:11240	MoMca1_(MGG_04626)	318829	Magnaporthe_oryzae	reduced_virulence
g2033.t1	Q96VL3	PHI:339	CLPT1	290576	Colletotrichum_lindemuthianum	reduced_virulence
g2038.t1	Q5AHZ2	PHI:4890	Orf19.3060	5476	Candida_albicans	unaffected_pathogenicity
g2053.t1	Q0V515	PHI:3914	Sdh1	13684	Parastagonospora_nodorum	reduced_virulence
g2060.t1	Q4X256	PHI:6556	MecA	746128	Aspergillus_fumigatus	unaffected_pathogenicity__reduced_virulence
g2085.t1	B9DR51	PHI:1133	Lmepi	5022	Leptosphaeria_maculans	loss_of_pathogenicity
g2093.t1	B3GXB6	PHI:7075	PdxS	715	Actinobacillus_pleuropneumoniae	reduced_virulence
g2099.t1	P87033	PHI:77	GPA2	5270	Ustilago_maydis	unaffected_pathogenicity
g2101.t1	P43076	PHI:33	PHR1	5476	Candida_albicans	reduced_virulence
g2109.t1	A0A1D8PCN8	PHI:9225__PHI:9544	CaPsy2__PSY2	5476	Candida_albicans	increased_virulence_(hypervirulence)
g2127.t1	G8B820	PHI:8696	CPAR2_106400	5480	Candida_parapsilosis	reduced_virulence
g2148.t1	B0Y6V5	PHI:7334	AarA	746128	Aspergillus_fumigatus	unaffected_pathogenicity
g2152.t1	G4NCG1	PHI:3234	MoLYS20	318829	Magnaporthe_oryzae	reduced_virulence
g2157.t1	J5K938	PHI:7057	PilA	176275	Beauveria_bassiana	reduced_virulence
g2158.t1	J5K938	PHI:7057	PilA	176275	Beauveria_bassiana	reduced_virulence
g2159.t1	Q59VF4	PHI:5282	Hat1	5476	Candida_albicans	reduced_virulence
g2164.t1	I1RMF9	PHI:9157__PHI:10691	FgNeo1_(FGSG_05149)__FgDnfD_(FGSG_05149)	5518	Fusarium_graminearum	reduced_virulence
g2166.t1	Q2FWE8	PHI:10773	AtpA	1280	Staphylococcus_aureus	reduced_virulence
g2171.t1	Q59RB8	PHI:477	ICL1	5476	Candida_albicans	reduced_virulence
g2173.t1	I1RN31	PHI:1223	FGSG_05393	5518	Fusarium_graminearum	lethal
g2185.t1	G1UA02	PHI:2819	CaEss1	5476	Candida_albicans	reduced_virulence
g2188.t1	Q59KY8	PHI:378	SIT4	5476	Candida_albicans	reduced_virulence
g2207.t1	Q4WGK7	PHI:4893	AspB	746128	Aspergillus_fumigatus	unaffected_pathogenicity__increased_virulence_(hypervirulence)
g2211.t1	Q4HTT1	PHI:1468	GzCCAAT008	5518	Fusarium_graminearum	unaffected_pathogenicity
g2214.t1	Q7Z8E8	PHI:419	CSH1	5476	Candida_albicans	reduced_virulence
g2223.t1	Q59VQ3	PHI:262	MAD2	5476	Candida_albicans	reduced_virulence
g2261.t1	I1RT81	PHI:6410__PHI:6604	FgCdc12__FaCdc12(FGSG_07380)	5518__282267	Fusarium_graminearum__Fusarium_asiaticum	reduced_virulence
g2262.t1	O42766	PHI:3497__PHI:2816	Bmh1p__BMH1	5476	Candida_albicans	reduced_virulence__lethal
g2267.t1	G1UAE0	PHI:242	CaTPS2	5476	Candida_albicans	reduced_virulence
g2268.t1	Q4WK03	PHI:2544	PAB1	746128	Aspergillus_fumigatus	lethal
g2270.t1	Q8Z4H3	PHI:9461	IroC	28901	Salmonella_enterica	reduced_virulence
g2287.t1	Q58Z64	PHI:423	VAD1	5207	Cryptococcus_neoformans	reduced_virulence
g2294.t1	A6RPU4	PHI:8034	BcATG8	40559	Botrytis_cinerea	reduced_virulence
g2299.t1	Q5AA09	PHI:3516	Pga26	5476	Candida_albicans	reduced_virulence
g2319.t1	G4MRA3	PHI:2189	MoGIS2	318829	Magnaporthe_oryzae	reduced_virulence
g2321.t1	Q875H9	PHI:283	CDC24	5476	Candida_albicans	loss_of_pathogenicity
g2348.t1	Q5A1L6	PHI:3822	GIT3	5476	Candida_albicans	reduced_virulence
g2349.t1	Q5A1L6	PHI:3822	GIT3	5476	Candida_albicans	reduced_virulence
g2350.t1	Q5A1L6	PHI:3822	GIT3	5476	Candida_albicans	reduced_virulence
g2374.t1	G4N1E7	PHI:6637	Movps1	318829	Magnaporthe_oryzae	lethal
g2386.t1	P52497	PHI:7073	Snf1	5476	Candida_albicans	lethal
g2401.t1	Q4WNW5	PHI:2970__PHI:10406	ArgB__ArgB_(AFUA_4G07190)	746128	Aspergillus_fumigatus	unaffected_pathogenicity__reduced_virulence
g2419.t1	G4MRB4	PHI:4491	SHM	318829	Magnaporthe_oryzae	reduced_virulence
g2427.t1	G4NGW8	PHI:3175	MoSnf4	318829	Magnaporthe_oryzae	loss_of_pathogenicity
g2438.t1	Q59P00	PHI:2558	DUR31	5476	Candida_albicans	reduced_virulence
g2443.t1	P0CY23	PHI:461	CST20	5476	Candida_albicans	reduced_virulence
g2457.t1	Q4WJ71	PHI:2539	CDS1	746128	Aspergillus_fumigatus	lethal
g2474.t1	G8BCQ2	PHI:2564	OLE1	5480	Candida_parapsilosis	reduced_virulence
g2476.t1	A0A1D8PP43	PHI:9524	ADH1	5476	Candida_albicans	reduced_virulence
g2488.t1	Q4WJS6	PHI:6753	GlcA	746128	Aspergillus_fumigatus	lethal
g2490.t1	B0Y2J9	PHI:6976	Erg4B	746128	Aspergillus_fumigatus	unaffected_pathogenicity
g2492.t1	J9W439	PHI:8013	Hos2_(CNAG_05563)	5207	Cryptococcus_neoformans	reduced_virulence
g2507.t1	N4VLC7	PHI:9476	CoTHR4_(Cob_04177)	5465	Colletotrichum_orbiculare	reduced_virulence
g2509.t1	Q5AGE4	PHI:857	PDE1	5476	Candida_albicans	unaffected_pathogenicity
g2510.t1	Q5AGE4	PHI:857	PDE1	5476	Candida_albicans	unaffected_pathogenicity
g2513.t1	Q5AF55	PHI:6822	Zcf15	5476	Candida_albicans	reduced_virulence
g2528.t1	P43077	PHI:4987	HEX1	5476	Candida_albicans	reduced_virulence
g2545.t1	Q5AG40	PHI:2553	VPS4	5476	Candida_albicans	loss_of_pathogenicity
g2550.t1	I1RD96	PHI:3984	FGSG_01588_(Sc_gpi7)	5518	Fusarium_graminearum	unaffected_pathogenicity
g2556.t1	Q5AG51	PHI:11355	Ccc2	5476	Candida_albicans	reduced_virulence
g2567.t1	A0A1D8PNL1	PHI:9905	Mig1	5476	Candida_albicans	unaffected_pathogenicity__reduced_virulence
g2570.t1	G4MNM6	PHI:9200	MoCKb2_(MGG_05651)	318829	Magnaporthe_oryzae	reduced_virulence__unaffected_pathogenicity
g2575.t1	Q5RZ66	PHI:2846	TRR1	5207	Cryptococcus_neoformans	lethal
g2579.t1	Q59RG0	PHI:511	CaNAG4	5476	Candida_albicans	reduced_virulence
g2580.t1	Q59RG0	PHI:511	CaNAG4	5476	Candida_albicans	reduced_virulence
g2581.t1	Q9C0N5	PHI:207	CaNAG2	5476	Candida_albicans	reduced_virulence
g2582.t1	Q04802	PHI:221	NAG1	5476	Candida_albicans	reduced_virulence
g2583.t1	Q9C0M1	PHI:208	CaNAG5	5476	Candida_albicans	reduced_virulence
g2584.t1	Q9C0L9	PHI:512	CaNAG6	5476	Candida_albicans	reduced_virulence
g2601.t1	Q9UW14	PHI:185	RIM101	5476	Candida_albicans	reduced_virulence
g2613.t1	Q9P8U9	PHI:162__PHI:485	CaFTR1__FTR1	5476	Candida_albicans	loss_of_pathogenicity
g2621.t1	Q59ZX1	PHI:3512	SET3	5476	Candida_albicans	reduced_virulence
g2622.t1	Q9P8U9	PHI:162__PHI:485	CaFTR1__FTR1	5476	Candida_albicans	loss_of_pathogenicity
g2626.t1	G4MWX1	PHI:7134	MoRab5B	318829	Magnaporthe_oryzae	reduced_virulence
g2644.t1	Q5AKU6	PHI:189__PHI:3020	SSK1__Ssk1	5476	Candida_albicans	loss_of_pathogenicity__reduced_virulence
g2647.t1	Q5AKU3	PHI:3806	Ybp1	5476	Candida_albicans	unaffected_pathogenicity
g2652.t1	Q8TG24	PHI:265	MET3	5207	Cryptococcus_neoformans	loss_of_pathogenicity
g2653.t1	A0A384JMC8	PHI:9835	Bcpgd	40559	Botrytis_cinerea	reduced_virulence
g2668.t1	Q5AKZ4	PHI:3654	Mcu1	5476	Candida_albicans	reduced_virulence
g2680.t1	Q6FM61	PHI:2570	CYB2	5478	Candida_glabrata	reduced_virulence
g2704.t1	Q5AL16	PHI:4193__PHI:11404	STP2__Stp2	5476	Candida_albicans	reduced_virulence
g2723.t1	Q5AL36	PHI:2865	Tye7	5476	Candida_albicans	reduced_virulence
g2728.t1	P30573	PHI:31__PHI:7234	CHS3__Chs3	5476	Candida_albicans	reduced_virulence__unaffected_pathogenicity
g2776.t1	I1RAH4	PHI:1562	GzOB002	5518	Fusarium_graminearum	lethal
g2788.t1	Q04182	PHI:2815	Pdr15	4932	Saccharomyces_cerevisiae	unaffected_pathogenicity
g2798.t1	A0A1D8PFD4	PHI:11157	Atp19_(CAALFM_C112320CA)	5476	Candida_albicans	unaffected_pathogenicity
g2802.t1	A0A1D8PFF4	PHI:8904	VPH2	5476	Candida_albicans	reduced_virulence
g2812.t1	P28873	PHI:26	CaMDR1	5476	Candida_albicans	reduced_virulence
g2813.t1	E9ETZ6	PHI:7251	Mrtdc	568076	Metarhizium_robertsii	reduced_virulence
g2827.t1	A0A1D8PF20	PHI:9413	RTG3	5476	Candida_albicans	reduced_virulence
g2832.t1	I1RS24	PHI:1584	GzOB024	5518	Fusarium_graminearum	unaffected_pathogenicity
g2841.t1	J9VMW8	PHI:3457	PHO84	5207	Cryptococcus_neoformans	reduced_virulence
g2842.t1	G4NCL5	PHI:877	MGG_00383	318829	Magnaporthe_oryzae	reduced_virulence
g2845.t1	Q4X132	PHI:2548	KRR1	746128	Aspergillus_fumigatus	lethal
g2854.t1	G4MPJ3	PHI:8038__PHI:8045	Mosmt3__Smt3	318829	Magnaporthe_oryzae	reduced_virulence
g2857.t1	Q4I7F9	PHI:1458	GzAra006	5518	Fusarium_graminearum	unaffected_pathogenicity
g2861.t1	I1RRB0	PHI:7124	FgEB1	5518	Fusarium_graminearum	reduced_virulence
g2865.t1	Q4WER3	PHI:2512	HapX	746128	Aspergillus_fumigatus	reduced_virulence
g2867.t1	A0A1D8PF23	PHI:7012	Arl3	5476	Candida_albicans	unaffected_pathogenicity
g2889.t1	A0A1D8PE76	PHI:11469	Ire1	5476	Candida_albicans	reduced_virulence
g2900.t1	E3QJK7	PHI:6827	GPI8	31870	Colletotrichum_graminicola	loss_of_pathogenicity
g2902.t1	P43079	PHI:86__PHI:3504__PHI:6802__PHI:6804__PHI:10232__PHI:10318__PHI:11640	CPH1__Cph1	5476	Candida_albicans	loss_of_pathogenicity__reduced_virulence__unaffected_pathogenicity
g2907.t1	G4N3J5	PHI:5306	MoSKP1	318829	Magnaporthe_oryzae	loss_of_pathogenicity
g2916.t1	J9VHR2	PHI:8615	Grx4_(CNAG_02950)	5207	Cryptococcus_neoformans	loss_of_pathogenicity
g2923.t1	Q9HFZ2	PHI:184	RBT4	5476	Candida_albicans	reduced_virulence
g2936.t1	I1RQ81	PHI:1582	GzOB022	5518	Fusarium_graminearum	unaffected_pathogenicity
g2938.t1	G8BDA6	PHI:3076__PHI:5349	CpATC1__Atc1	5480	Candida_parapsilosis	reduced_virulence
g2950.t1	O13289	PHI:106__PHI:7209	CAT1__Cat1	5476	Candida_albicans	reduced_virulence__unaffected_pathogenicity
g2958.t1	A0JC80	PHI:3623	RacA	35717	Epichloe_festucae	increased_virulence_(hypervirulence)
g2963.t1	Q92213	PHI:195	VPS34	5476	Candida_albicans	loss_of_pathogenicity
g2975.t1	I1S1V9	PHI:1604	GzOB045	5518	Fusarium_graminearum	unaffected_pathogenicity
g2996.t1	I1RAE2	PHI:1241	FGSG_00469	5518	Fusarium_graminearum	unaffected_pathogenicity
g2997.t1	Q5AA40	PHI:484	CHS7	5476	Candida_albicans	reduced_virulence
g3004.t1	I1RAE2	PHI:1241	FGSG_00469	5518	Fusarium_graminearum	unaffected_pathogenicity
g3035.t1	Q59PF9	PHI:3511__PHI:11389	HWP2__Hwp2	5476	Candida_albicans	reduced_virulence__unaffected_pathogenicity
g3045.t1	B0XTA5	PHI:2293	CycA	746128	Aspergillus_fumigatus	reduced_virulence
g3069.t1	A0A0D2YC96	PHI:4725	Gbe1	5507	Fusarium_oxysporum	unaffected_pathogenicity
g3074.t1	P0CY27	PHI:6783__PHI:6789__PHI:6811	Sap1	5476	Candida_albicans	reduced_virulence__unaffected_pathogenicity
g3105.t1	I1RZL3	PHI:3996	FgFim	5518	Fusarium_graminearum	reduced_virulence
g3107.t1	Q5AC02	PHI:2862	Lys14	5476	Candida_albicans	reduced_virulence
g3135.t1	P30572	PHI:7233	Chs2	5476	Candida_albicans	unaffected_pathogenicity
g3138.t1	Q5A7S7	PHI:252	FKH2	5476	Candida_albicans	loss_of_pathogenicity
g3149.t1	Q5A6B6	PHI:4878	Ppg1	5476	Candida_albicans	reduced_virulence
g3172.t1	Q5AJ65	PHI:8866	Pmc1	5476	Candida_albicans	reduced_virulence
g3181.t1	P03962	PHI:506	URA3	4932	Saccharomyces_cerevisiae	reduced_virulence
g3188.t1	Q5AJ90	PHI:3688	Fox3p	5476	Candida_albicans	unaffected_pathogenicity
g3189.t1	A0A1D8PJ64	PHI:7010	Arf3	5476	Candida_albicans	unaffected_pathogenicity
g3205.t1	Q6QIY0	PHI:2382	Upa2	5270	Ustilago_maydis	unaffected_pathogenicity
g3208.t1	Q5AJB1	PHI:3321	Tfp1	5476	Candida_albicans	loss_of_pathogenicity
g3222.t1	Q00310	PHI:104	CaMNT1	5476	Candida_albicans	reduced_virulence
g3224.t1	P46592	PHI:392	CaMNT2	5476	Candida_albicans	reduced_virulence
g3226.t1	E9EL64	PHI:11522	DNM1_(MAA_00205)	568076	Metarhizium_robertsii	reduced_virulence
g3228.t1	J4W023	PHI:7181	CypB	176275	Beauveria_bassiana	reduced_virulence
g3249.t1	Q5A5Q8	PHI:6076	RPS41	5476	Candida_albicans	reduced_virulence
g3256.t1	I1RCB7	PHI:1567	GzOB007	5518	Fusarium_graminearum	unaffected_pathogenicity
g3261.t1	O13401	PHI:401	SOD2	5476	Candida_albicans	unaffected_pathogenicity
g3302.t1	J4WFU2	PHI:4107	BbMBF1	176275	Beauveria_bassiana	reduced_virulence
g3305.t1	I1RC32	PHI:2351__PHI:2353	AMT1	5518	Fusarium_graminearum	reduced_virulence
g3311.t1	Q5ABG1	PHI:2825	SET1	5476	Candida_albicans	reduced_virulence
g3326.t1	A0A0J9V3Z8	PHI:10878	Cna1_(XP_018243626)	5507	Fusarium_oxysporum	reduced_virulence
g3337.t1	P41388	PHI:820	Beta-tubulin	5025	Venturia_inaequalis	chemistry_target:_resistance_to_chemical
g3341.t1	W8TRT9	PHI:10282	TufA	1280	Staphylococcus_aureus	increased_virulence_(hypervirulence)__unaffected_pathogenicity
g3376.t1	P29717	PHI:10734	XOG1	5476	Candida_albicans	unaffected_pathogenicity
g3403.t1	G4MNA5	PHI:2096	Calcium-transporting_ATPase_3	318829	Magnaporthe_oryzae	loss_of_pathogenicity
g3410.t1	Q8TG40	PHI:4925	Hbr1	5476	Candida_albicans	reduced_virulence
g3415.t1	P43076	PHI:33	PHR1	5476	Candida_albicans	reduced_virulence
g3419.t1	G4N6T3	PHI:9356	Leu4_(MGG_13485)	318829	Magnaporthe_oryzae	reduced_virulence
g3421.t1	Q9UW13	PHI:186	RIM8	5476	Candida_albicans	reduced_virulence
g3429.t1	C4YFX2	PHI:211__PHI:6806	CaTUP1__Tup1	5476	Candida_albicans	reduced_virulence
g3431.t1	J9VNP9	PHI:10473	Erg6_(CNAG_03819)	5207	Cryptococcus_neoformans	reduced_virulence
g3433.t1	Q5AJU7	PHI:3805	Cap1	5476	Candida_albicans	unaffected_pathogenicity
g3436.t1	I1RA06	PHI:6258	DHS	5518	Fusarium_graminearum	increased_virulence_(hypervirulence)__unaffected_pathogenicity
g3439.t1	G4MW64	PHI:9033	MoMagA_(MGG_01818)	318829	Magnaporthe_oryzae	unaffected_pathogenicity
g3443.t1	E9R5E2	PHI:2513	GFA1	746128	Aspergillus_fumigatus	lethal__loss_of_pathogenicity
g3446.t1	G2WYR8	PHI:10803	Mep1	27337	Verticillium_dahliae	unaffected_pathogenicity__reduced_virulence
g3447.t1	G4MMK2	PHI:3975	MoIlv2	318829	Magnaporthe_oryzae	loss_of_pathogenicity
g3448.t1	P28873	PHI:26	CaMDR1	5476	Candida_albicans	reduced_virulence
g3462.t1	A4QVH4	PHI:5187	MoCCP1	318829	Magnaporthe_oryzae	reduced_virulence
g3466.t1	Q00663	PHI:17	ACP	5482	Candida_tropicalis	reduced_virulence
g3470.t1	A4QVH4	PHI:5187	MoCCP1	318829	Magnaporthe_oryzae	reduced_virulence
g3471.t1	Q5AF03	PHI:8693	GLX3	5476	Candida_albicans	loss_of_pathogenicity
g3496.t1	I1S050	PHI:1203	(Sc_Yck1/2/3)	5518	Fusarium_graminearum	reduced_virulence
g3511.t1	A0A0E0SBS3	PHI:1078	Mes1	5518	Fusarium_graminearum	reduced_virulence
g3513.t1	Q5ANI6	PHI:11403	Stp1	5476	Candida_albicans	increased_virulence_(hypervirulence)__reduced_virulence
g3533.t1	P43098	PHI:96	FAS2	5476	Candida_albicans	loss_of_pathogenicity
g3553.t1	Q5ANA8	PHI:6795	CaMCA1	5476	Candida_albicans	reduced_virulence
g3554.t1	Q8J2P6	PHI:317	RHBA	746128	Aspergillus_fumigatus	reduced_virulence
g3561.t1	Q04182	PHI:2815	Pdr15	4932	Saccharomyces_cerevisiae	unaffected_pathogenicity
g3573.t1	Q5ANE3	PHI:4003	Nce102	5476	Candida_albicans	reduced_virulence
g3575.t1	P87023	PHI:8716	KRE6	5476	Candida_albicans	unaffected_pathogenicity__loss_of_pathogenicity
g3576.t1	Q59SR6	PHI:488	IRS4	5476	Candida_albicans	reduced_virulence
g3579.t1	Q5AF03	PHI:8693	GLX3	5476	Candida_albicans	loss_of_pathogenicity
g3586.t1	G4N7P4	PHI:11241	MoMca2_(MGG_13530)	318829	Magnaporthe_oryzae	reduced_virulence
g3599.t1	I1SAJ7	PHI:9042	Nrps5_(FGSG_13878)	5518	Fusarium_graminearum	reduced_virulence
g3603.t1	G1UBC2	PHI:517__PHI:11390	CaEAP1__Eap1	5476	Candida_albicans	reduced_virulence__unaffected_pathogenicity
g3619.t1	A0A1D8PSJ8	PHI:9226__PHI:9543	CaPph3__PPH3	5476	Candida_albicans	increased_virulence_(hypervirulence)__reduced_virulence
g3620.t1	I1RFX8	PHI:1574	GzOB014	5518	Fusarium_graminearum	lethal
g3626.t1	C4YLK8	PHI:462	HST7	5476	Candida_albicans	unaffected_pathogenicity
g3629.t1	Q4WXH8	PHI:9540	CysB	746128	Aspergillus_fumigatus	unaffected_pathogenicity
g3637.t1	A7EZX1	PHI:11004	SS1G_10888_(SsATX1)	5180	Sclerotinia_sclerotiorum	reduced_virulence__increased_virulence_(hypervirulence)
g3662.t1	P46592	PHI:392	CaMNT2	5476	Candida_albicans	reduced_virulence
g3672.t1	Q59PZ5	PHI:4561__PHI:9284	Gcn5	5476	Candida_albicans	loss_of_pathogenicity
g3677.t1	A0A1D8PT38	PHI:10022__PHI:11019	Cek2	5476	Candida_albicans	increased_virulence_(hypervirulence)__reduced_virulence__unaffected_pathogenicity
g3687.t1	A0A098DTI0	PHI:1180	(Sc_Sat4)	5518	Fusarium_graminearum	reduced_virulence
g3688.t1	I1RW16	PHI:1178__PHI:4941	(Sc_Cdc28)__Cdc2A	5518	Fusarium_graminearum	reduced_virulence__lethal__loss_of_pathogenicity
g3689.t1	Q92410	PHI:130	TPS1	5476	Candida_albicans	reduced_virulence
g3691.t1	A0A0D2XVA4	PHI:11121	Pct6_(FOXG_07912)	5507	Fusarium_oxysporum	reduced_virulence
g3700.t1	Q04182	PHI:2815	Pdr15	4932	Saccharomyces_cerevisiae	unaffected_pathogenicity
g3713.t1	J9VSX1	PHI:7186	ADE13	5207	Cryptococcus_neoformans	reduced_virulence
g3720.t1	A4QTE3	PHI:8927	MoSCAD1_(MGG_05096)	318829	Magnaporthe_oryzae	reduced_virulence__loss_of_pathogenicity
g3727.t1	P42375	PHI:3085	GroEL	837	Porphyromonas_gingivalis	increased_virulence_(hypervirulence)
g3732.t1	Q59U10	PHI:3798__PHI:6672	Bcr1	5476	Candida_albicans	reduced_virulence
g3734.t1	Q4WJS6	PHI:6753	GlcA	746128	Aspergillus_fumigatus	lethal
g3739.t1	D4I2T0	PHI:9310	Pgi	552	Erwinia_amylovora	reduced_virulence
g3751.t1	G4MTI8	PHI:6455	MoYcp4	318829	Magnaporthe_oryzae	reduced_virulence
g3756.t1	Q59Y37	PHI:5051	Pst2	5476	Candida_albicans	loss_of_pathogenicity
g3758.t1	G4MUW5	PHI:888	MGG_01707	318829	Magnaporthe_oryzae	reduced_virulence
g3767.t1	Q59M50	PHI:2562	Cwt1	5476	Candida_albicans	reduced_virulence
g3769.t1	Q59Y37	PHI:5051	Pst2	5476	Candida_albicans	loss_of_pathogenicity
g3770.t1	J5JYY9	PHI:4917	BbbqrA	176275	Beauveria_bassiana	reduced_virulence__increased_virulence_(hypervirulence)__unaffected_pathogenicity
g3774.t1	Q59KJ7	PHI:2884	MNN21	5476	Candida_albicans	reduced_virulence
g3775.t1	Q00310	PHI:104	CaMNT1	5476	Candida_albicans	reduced_virulence
g3794.t1	A0A1D8PM93	PHI:6796	Edc3	5476	Candida_albicans	reduced_virulence
g3817.t1	Q4X0J6	PHI:2517	TRPS	746128	Aspergillus_fumigatus	lethal
g3826.t1	G2XIN6	PHI:9378	VdOGDH_(VDAG_10018)	27337	Verticillium_dahliae	reduced_virulence
g3830.t1	I1SAJ7	PHI:9042	Nrps5_(FGSG_13878)	5518	Fusarium_graminearum	reduced_virulence
g3848.t1	G4MPB7	PHI:4495	Bud6p	318829	Magnaporthe_oryzae	unaffected_pathogenicity
g3853.t1	Q04182	PHI:2815	Pdr15	4932	Saccharomyces_cerevisiae	unaffected_pathogenicity
g3860.t1	Q59WD3	PHI:3807	Gpx3	5476	Candida_albicans	unaffected_pathogenicity
g3861.t1	G2WUQ0	PHI:10379	Isw2	27337	Verticillium_dahliae	reduced_virulence
g3867.t1	I1RFM6	PHI:744	ADE5	5518	Fusarium_graminearum	reduced_virulence
g3885.t1	P0CS02	PHI:3489	Gmt1	5207	Cryptococcus_neoformans	loss_of_pathogenicity
g3886.t1	P04046	PHI:502	ADE4	4932	Saccharomyces_cerevisiae	reduced_virulence
g3909.t1	Q5A650	PHI:7072	Sak1	5476	Candida_albicans	reduced_virulence
g3910.t1	I1RNG8	PHI:1176	(Sc_Atg1)	5518	Fusarium_graminearum	reduced_virulence
g3916.t1	P43076	PHI:33	PHR1	5476	Candida_albicans	reduced_virulence
g3921.t1	Q5A687	PHI:2887	MNN24	5476	Candida_albicans	reduced_virulence
g3930.t1	Q5A683	PHI:7311	Bas1	5476	Candida_albicans	reduced_virulence
g3932.t1	Q5A679	PHI:4906	Gyp1	5476	Candida_albicans	reduced_virulence
g3938.t1	Q5A663	PHI:7048	Oma1	5476	Candida_albicans	increased_virulence_(hypervirulence)
g3945.t1	Q4WUL6	PHI:362__PHI:2520	LYSF__LYS4	746128	Aspergillus_fumigatus	loss_of_pathogenicity__lethal
g3954.t1	P30572	PHI:7233	Chs2	5476	Candida_albicans	unaffected_pathogenicity
g3961.t1	Q4WKG5	PHI:2530	TUB1	746128	Aspergillus_fumigatus	lethal__loss_of_pathogenicity
g4013.t1	Q8TG07	PHI:3600	Plb1	5478	Candida_glabrata	unaffected_pathogenicity
g4022.t1	Q5ACU3	PHI:453	PMT5	5476	Candida_albicans	reduced_virulence__unaffected_pathogenicity
g4023.t1	O93852	PHI:197	ALO1	5476	Candida_albicans	reduced_virulence
g4040.t1	Q59MV9	PHI:500	YHB1	5476	Candida_albicans	reduced_virulence
g4047.t1	Q59MV9	PHI:500	YHB1	5476	Candida_albicans	reduced_virulence
g4064.t1	Q5AAL9	PHI:3513__PHI:11387	IFF4__Iff4	5476	Candida_albicans	reduced_virulence__unaffected_pathogenicity
g4066.t1	C4YN44	PHI:4903	Fdh3	5476	Candida_albicans	unaffected_pathogenicity__reduced_virulence
g4073.t1	I1SAJ7	PHI:9042	Nrps5_(FGSG_13878)	5518	Fusarium_graminearum	reduced_virulence
g4093.t1	Q9Y7E5	PHI:273	SPT3	5476	Candida_albicans	loss_of_pathogenicity
g4109.t1	G4MZ47	PHI:2105	Calcium_permease	318829	Magnaporthe_oryzae	unaffected_pathogenicity__reduced_virulence
g4122.t1	G4N6P9	PHI:9201	MoCKa1_(MGG_03696)	318829	Magnaporthe_oryzae	unaffected_pathogenicity
g4140.t1	Q5AGA0	PHI:3690	Mnn1	5476	Candida_albicans	unaffected_pathogenicity
g4141.t1	Q5AGA0	PHI:3690	Mnn1	5476	Candida_albicans	unaffected_pathogenicity
g4143.t1	Q5AGA0	PHI:3690	Mnn1	5476	Candida_albicans	unaffected_pathogenicity
g4152.t1	G4MNV0	PHI:2178	MoSFl1	318829	Magnaporthe_oryzae	reduced_virulence
g4159.t1	Q5AGC4	PHI:6079	Ecm33	5476	Candida_albicans	reduced_virulence
g4160.t1	P53705	PHI:124	INT1	5476	Candida_albicans	reduced_virulence
g4174.t1	J9VLD1	PHI:11022	Pho81_(CNAG_02541)	5207	Cryptococcus_neoformans	reduced_virulence
g4197.t1	Q5AKA8	PHI:2556	GLN3	5476	Candida_albicans	reduced_virulence
g4198.t1	A0A0E0SID1	PHI:11601	Sah1_(FGSG_05615)	5518	Fusarium_graminearum	reduced_virulence
g4257.t1	G4MSY4	PHI:5590	FZC2	318829	Magnaporthe_oryzae	unaffected_pathogenicity
g4266.t1	A0A1D8PP43	PHI:9524	ADH1	5476	Candida_albicans	reduced_virulence
g4277.t1	C4XXN5	PHI:2640	CNB1	36911	Clavispora_lusitaniae	reduced_virulence
g4302.t1	Q5ACU9	PHI:2567	CaNdt80p	5476	Candida_albicans	loss_of_pathogenicity
g4313.t1	A0A6G7BN60	PHI:11088	MetC_(MN812274)	5599	Alternaria_alternata	reduced_virulence
g4336.t1	Q5AD07	PHI:383__PHI:8749	SOD5__Sod5	5476	Candida_albicans	loss_of_pathogenicity__reduced_virulence
g4346.t1	Q5AD21	PHI:3689	Pot13p	5476	Candida_albicans	unaffected_pathogenicity
g4352.t1	A0A1D8PG88	PHI:11028	Rsc4	5476	Candida_albicans	reduced_virulence__unaffected_pathogenicity
g4382.t1	I1RWA9	PHI:1647	GzWing019	5518	Fusarium_graminearum	reduced_virulence
g4384.t1	Q5AHA0	PHI:136__PHI:11569	CaHK1_(CHK1)__Chk1	5476	Candida_albicans	reduced_virulence__loss_of_pathogenicity__unaffected_pathogenicity
g4385.t1	Q92207	PHI:149__PHI:9769__PHI:10024__PHI:11021	HOG1__Hog1	5476	Candida_albicans	reduced_virulence__loss_of_pathogenicity__unaffected_pathogenicity__increased_virulence_(hypervirulence)
g4391.t1	A0A2L1CGE9	PHI:10445__PHI:11348	ClpB	263	Francisella_tularensis	reduced_virulence__unaffected_pathogenicity__effector_(plant_avirulence_determinant)
g4412.t1	G4MUF4	PHI:2143	MoVPR	318829	Magnaporthe_oryzae	reduced_virulence
g4422.t1	Q5AD72	PHI:2885	MNN22	5476	Candida_albicans	reduced_virulence
g4429.t1	G4MS03	PHI:2006__PHI:2008	HST1	318829	Magnaporthe_oryzae	unaffected_pathogenicity
g4433.t1	Q9UWF0	PHI:2108	CAM	318829	Magnaporthe_oryzae	reduced_virulence__loss_of_pathogenicity
g4435.t1	J9VLP0	PHI:8016	Hos1_(CNAG_05096)	5207	Cryptococcus_neoformans	unaffected_pathogenicity
g4443.t1	C4YGV6	PHI:3370	Vph1	5476	Candida_albicans	reduced_virulence
g4453.t1	W7MR09	PHI:9929	Myo1	117187	Fusarium_verticillioides	unaffected_pathogenicity__reduced_virulence
g4454.t1	B9WGE7	PHI:4835	Csr1/ZAP1	42374	Candida_dubliniensis	reduced_virulence
g4456.t1	P46590	PHI:198	ALS1	5476	Candida_albicans	reduced_virulence
g4474.t1	F9X691	PHI:4914	ZtCBR1	1047171	Zymoseptoria_tritici	reduced_virulence
g4527.t1	Q5A1D3	PHI:107__PHI:7663__PHI:10021__PHI:11018	CEK1__Cek1	5476	Candida_albicans	reduced_virulence__unaffected_pathogenicity__increased_virulence_(hypervirulence)
g4536.t1	Q32WF7	PHI:2269	Mdh1	13684	Parastagonospora_nodorum	unaffected_pathogenicity
g4537.t1	Q32WF7	PHI:2269	Mdh1	13684	Parastagonospora_nodorum	unaffected_pathogenicity
g4539.t1	F9WWR1	PHI:4966	Sdi1	1047171	Zymoseptoria_tritici	unaffected_pathogenicity
g4543.t1	P46590	PHI:198	ALS1	5476	Candida_albicans	reduced_virulence
g4559.t1	Q5A9D6	PHI:9257	CaGPI15	5476	Candida_albicans	reduced_virulence
g4561.t1	Q59L12	PHI:527__PHI:11386	ALS3__Als3	5476	Candida_albicans	reduced_virulence__unaffected_pathogenicity
g4562.t1	P53707	PHI:95	CSP37	5476	Candida_albicans	reduced_virulence
g4564.t1	G4N713	PHI:10874__PHI:10925	MoSec61beta_(MGG_03644)__MoSEC61beta_(MGG_03644)	318829	Magnaporthe_oryzae	reduced_virulence
g4566.t1	A0A1D8PRZ8	PHI:9542	PTC2	5476	Candida_albicans	unaffected_pathogenicity__reduced_virulence__increased_virulence_(hypervirulence)
g4570.t1	G4NCA2	PHI:2016	PTH2	318829	Magnaporthe_oryzae	loss_of_pathogenicity
g4572.t1	Q4WLR6	PHI:7653	TrpA	746128	Aspergillus_fumigatus	reduced_virulence
g4575.t1	Q4WNY2	PHI:11012	MetH_(AFUA_4G07360)	746128	Aspergillus_fumigatus	reduced_virulence
g4576.t1	G4MT58	PHI:5480	MoPyr5	318829	Magnaporthe_oryzae	reduced_virulence
g4579.t1	Q59LV5	PHI:8895	Pem1_(CR_02540W_A)	5476	Candida_albicans	increased_virulence_(hypervirulence)
g4594.t1	B0YE73	PHI:7591	Erg25B	746128	Aspergillus_fumigatus	unaffected_pathogenicity
g4601.t1	A0A1D8PS71	PHI:7719	Orf19.3727	5476	Candida_albicans	reduced_virulence
g4602.t1	Q4WU51	PHI:2536	MET2	746128	Aspergillus_fumigatus	lethal__unaffected_pathogenicity
g4605.t1	A0A1D8PS71	PHI:7719	Orf19.3727	5476	Candida_albicans	reduced_virulence
g4606.t1	P52498	PHI:62	CaRSR1	5476	Candida_albicans	reduced_virulence
g4609.t1	I1RFJ2	PHI:1573	GzOB013	5518	Fusarium_graminearum	lethal
g4611.t1	Q59UY7	PHI:2617	SEF1	5476	Candida_albicans	reduced_virulence
g4613.t1	A0A1D8PS71	PHI:7719	Orf19.3727	5476	Candida_albicans	reduced_virulence
g4618.t1	E9ETR6	PHI:9193	MrArk1_(MAA_03415)	176275	Beauveria_bassiana	reduced_virulence
g4621.t1	Q1L2E2	PHI:595__PHI:2248	ALS1__Als1	13684	Parastagonospora_nodorum	reduced_virulence__loss_of_pathogenicity
g4624.t1	O94072	PHI:9703	VMA4	5476	Candida_albicans	loss_of_pathogenicity
g4646.t1	Q96VL3	PHI:339	CLPT1	290576	Colletotrichum_lindemuthianum	reduced_virulence
g4647.t1	Q4X1B0	PHI:6444	Complex_I_NADH_oxidoredutase	746128	Aspergillus_fumigatus	reduced_virulence
g4665.t1	I1RC95	PHI:1566	GzOB006	5518	Fusarium_graminearum	lethal
g4674.t1	Q6FKK2	PHI:11183	CgTPO4_(CAGL0L10912g)	5478	Candida_glabrata	reduced_virulence
g4749.t1	Q5AAL9	PHI:3513__PHI:11387	IFF4__Iff4	5476	Candida_albicans	reduced_virulence__unaffected_pathogenicity
g4754.t1	Q04182	PHI:2815	Pdr15	4932	Saccharomyces_cerevisiae	unaffected_pathogenicity
g4784.t1	I1RNC6	PHI:1465	GzCCAAT005	5518	Fusarium_graminearum	unaffected_pathogenicity
g4815.t1	J5K938	PHI:7057	PilA	176275	Beauveria_bassiana	reduced_virulence
g4818.t1	Q59Y37	PHI:5051	Pst2	5476	Candida_albicans	loss_of_pathogenicity
g4822.t1	G4MYS1	PHI:4736__PHI:11140	MoYpt7__MGG_08144_(MoYpt7)	318829	Magnaporthe_oryzae	loss_of_pathogenicity__reduced_virulence__unaffected_pathogenicity
g4828.t1	Q59X38	PHI:2823	PES1	5476	Candida_albicans	reduced_virulence
g4844.t1	Q59Y37	PHI:5051	Pst2	5476	Candida_albicans	loss_of_pathogenicity
g4862.t1	Q59Y20	PHI:3507	Dse1	5476	Candida_albicans	reduced_virulence
g4887.t1	I1S050	PHI:1203	(Sc_Yck1/2/3)	5518	Fusarium_graminearum	reduced_virulence
g4903.t1	Q5A2T6	PHI:513	ARN1_(SIT1)	5476	Candida_albicans	unaffected_pathogenicity__reduced_virulence
g4926.t1	Q4WEC9	PHI:6475	ParA	746128	Aspergillus_fumigatus	unaffected_pathogenicity
g4927.t1	E3P6S0	PHI:2474	Imd1	5207	Cryptococcus_neoformans	reduced_virulence
g4928.t1	G4NI28	PHI:2100__PHI:9482	Spf1__Spf1_(MGG_12005)	318829	Magnaporthe_oryzae	reduced_virulence__loss_of_pathogenicity
g4930.t1	G4NI28	PHI:2100__PHI:9482	Spf1__Spf1_(MGG_12005)	318829	Magnaporthe_oryzae	reduced_virulence__loss_of_pathogenicity
g4936.t1	G7TM01	PHI:2964	AsnB	347	Xanthomonas_oryzae	reduced_virulence
g4939.t1	Q5AAL9	PHI:3513__PHI:11387	IFF4__Iff4	5476	Candida_albicans	reduced_virulence__unaffected_pathogenicity
g4940.t1	Q5AAL9	PHI:3513__PHI:11387	IFF4__Iff4	5476	Candida_albicans	reduced_virulence__unaffected_pathogenicity
g4943.t1	Q5AAL9	PHI:3513__PHI:11387	IFF4__Iff4	5476	Candida_albicans	reduced_virulence__unaffected_pathogenicity
g4949.t1	Q5A5S3	PHI:9906	Mig2	5476	Candida_albicans	unaffected_pathogenicity__reduced_virulence
g4952.t1	Q4WX65	PHI:2540	IPP1	746128	Aspergillus_fumigatus	lethal
g4980.t1	I1RSI4	PHI:1587	GzOB027	5518	Fusarium_graminearum	unaffected_pathogenicity
g4988.t1	K9FRJ5	PHI:4520	PdMit1	36651	Penicillium_digitatum	unaffected_pathogenicity
g5016.t1	G4N6T3	PHI:9356	Leu4_(MGG_13485)	318829	Magnaporthe_oryzae	reduced_virulence
g5022.t1	H6ULV1	PHI:5450	Gdh2	474922	Colletotrichum_gloeosporioides	reduced_virulence__unaffected_pathogenicity
g5037.t1	Q4WUA3	PHI:2532	HEM15	746128	Aspergillus_fumigatus	lethal
g5044.t1	Q59U85	PHI:9704	Vma10	5476	Candida_albicans	loss_of_pathogenicity
g5060.t1	Q5A2J7	PHI:3993	Yvc1	5476	Candida_albicans	reduced_virulence
g5063.t1	G4MRX0	PHI:8752	RHO2_(MGG_02457)	318829	Magnaporthe_oryzae	reduced_virulence
g5069.t1	I1RE46	PHI:1570	GzOB010	5518	Fusarium_graminearum	unaffected_pathogenicity
g5074.t1	Q8NJS2	PHI:697	Ugt51E1	5022	Leptosphaeria_maculans	unaffected_pathogenicity
g5086.t1	C5M7A4	PHI:7811	CaTpk2_(CTRG_01736)	5482	Candida_tropicalis	loss_of_pathogenicity__unaffected_pathogenicity
g5094.t1	Q59Z32	PHI:2554	Rck2	5476	Candida_albicans	reduced_virulence
g5112.t1	Q4P245	PHI:2239	Spe-Sdh	5270	Ustilago_maydis	reduced_virulence
g5150.t1	P10613	PHI:8030__PHI:8187__PHI:10625__PHI:11160	ERG11__Erg11__CaErg11	5476	Candida_albicans	loss_of_pathogenicity__unaffected_pathogenicity__reduced_virulence
g5151.t1	P10613	PHI:8030__PHI:8187__PHI:10625__PHI:11160	ERG11__Erg11__CaErg11	5476	Candida_albicans	loss_of_pathogenicity__unaffected_pathogenicity__reduced_virulence
g5152.t1	P10613	PHI:8030__PHI:8187__PHI:10625__PHI:11160	ERG11__Erg11__CaErg11	5476	Candida_albicans	loss_of_pathogenicity__unaffected_pathogenicity__reduced_virulence
g5153.t1	P10613	PHI:8030__PHI:8187__PHI:10625__PHI:11160	ERG11__Erg11__CaErg11	5476	Candida_albicans	loss_of_pathogenicity__unaffected_pathogenicity__reduced_virulence
g5154.t1	P10613	PHI:8030__PHI:8187__PHI:10625__PHI:11160	ERG11__Erg11__CaErg11	5476	Candida_albicans	loss_of_pathogenicity__unaffected_pathogenicity__reduced_virulence
g5158.t1	G8B9S9	PHI:7865	CPAR2_303700	5480	Candida_parapsilosis	reduced_virulence
g5172.t1	A0A1D8PPD8	PHI:11354	Fet3	5476	Candida_albicans	reduced_virulence
g5174.t1	F6K8L5	PHI:2840	CnSEC14-1	5207	Cryptococcus_neoformans	reduced_virulence
g5175.t1	I1RJT0	PHI:8913	FgVPS2_(FGSG_04112)	5518	Fusarium_graminearum	lethal
g5176.t1	B2SI02	PHI:1139	RaxQ	347	Xanthomonas_oryzae	increased_virulence_(hypervirulence)
g5188.t1	K3VS45	PHI:11078	Fpnuc1_(FPSE_01560)	101028	Fusarium_pseudograminearum	unaffected_pathogenicity
g5190.t1	I1S2F2	PHI:1500	GzHMG032	5518	Fusarium_graminearum	unaffected_pathogenicity
g5194.t1	Q5A4X5	PHI:380	SKN7	5476	Candida_albicans	reduced_virulence
g5198.t1	Q5A4W8	PHI:7195	Bdf1	5476	Candida_albicans	reduced_virulence
g5199.t1	I1RMW9	PHI:4602	FDB2	5518	Fusarium_graminearum	reduced_virulence
g5211.t1	Q8NJ85	PHI:282	CDC11	5476	Candida_albicans	reduced_virulence
g5229.t1	Q4WI19	PHI:9899	RpdA_(Afu2g03390)	746128	Aspergillus_fumigatus	loss_of_pathogenicity
g5236.t1	O42825	PHI:270	RHO1	5476	Candida_albicans	loss_of_pathogenicity
g5280.t1	A0A1D8PSE5	PHI:11473	VHT1_(CR_03270W)	5476	Candida_albicans	reduced_virulence__unaffected_pathogenicity
g5281.t1	A0A1D8PSE5	PHI:11473	VHT1_(CR_03270W)	5476	Candida_albicans	reduced_virulence__unaffected_pathogenicity
g5295.t1	Q9P927	PHI:368	NOT4	5476	Candida_albicans	reduced_virulence
g5300.t1	Q5EMY3	PHI:860	MSP1	318829	Magnaporthe_oryzae	reduced_virulence
g5301.t1	Q5XTQ5	PHI:538	FRT1	40559	Botrytis_cinerea	unaffected_pathogenicity
g5343.t1	C5A9K4	PHI:4250	AroB	337	Burkholderia_glumae	reduced_virulence
g5381.t1	Q5AF55	PHI:6822	Zcf15	5476	Candida_albicans	reduced_virulence
g5389.t1	Q4WEU7	PHI:9541	CysD	746128	Aspergillus_fumigatus	unaffected_pathogenicity
g5390.t1	Q59US7	PHI:3712	Ecm7	5476	Candida_albicans	unaffected_pathogenicity
g5393.t1	G4MNG8	PHI:807	MGG_06951	318829	Magnaporthe_oryzae	reduced_virulence
g5395.t1	Q59UR3	PHI:2820	SWI1	5476	Candida_albicans	reduced_virulence
g5396.t1	Q59UR2	PHI:6214	MNN10	5476	Candida_albicans	reduced_virulence__unaffected_pathogenicity
g5401.t1	H8ZZ79	PHI:2710	MepB	474922	Colletotrichum_gloeosporioides	reduced_virulence
g5422.t1	Q5AMP9	PHI:2568	CAP2	5476	Candida_albicans	reduced_virulence
g5428.t1	Q5AH74	PHI:2563	DPP3	5476	Candida_albicans	reduced_virulence
g5430.t1	Q5AMP3	PHI:7011	Arl1	5476	Candida_albicans	reduced_virulence
g5448.t1	Q4IQX3	PHI:1470	GzHMG002	5518	Fusarium_graminearum	reduced_virulence
g5455.t1	G4MVB1	PHI:11593	MoCpa1_(MGG_01743)	318829	Magnaporthe_oryzae	reduced_virulence
g5456.t1	B0YE73	PHI:7591	Erg25B	746128	Aspergillus_fumigatus	unaffected_pathogenicity
g5459.t1	B2VY78	PHI:11324	TtcA	45151	Pyrenophora_tritici-repentis	unaffected_pathogenicity
g5473.t1	G4NC97	PHI:3976	MoIlv6	318829	Magnaporthe_oryzae	loss_of_pathogenicity
g5488.t1	P43070	PHI:61	BGL2	5476	Candida_albicans	reduced_virulence
g5503.t1	G8BCG1	PHI:5350	Ntc1	5480	Candida_parapsilosis	reduced_virulence
g5517.t1	A0A1D8PRT2	PHI:11474	VHR1_(CR_00630W)	5476	Candida_albicans	unaffected_pathogenicity
g5518.t1	G4MTK2	PHI:5232	MoARG1	318829	Magnaporthe_oryzae	loss_of_pathogenicity
g5522.t1	G4MUX6	PHI:3816	GSN1	318829	Magnaporthe_oryzae	reduced_virulence
g5527.t1	E3QI14	PHI:9116	GLS1	31870	Colletotrichum_graminicola	reduced_virulence
g5537.t1	O42695	PHI:140	CaSLN1	5476	Candida_albicans	reduced_virulence
g5565.t1	A0A1D8PRX4	PHI:11356	Fth2	5476	Candida_albicans	reduced_virulence
g5568.t1	E9EHY0	PHI:11155	Macwh43_(MAC_09478)	92637	Metarhizium_acridum	reduced_virulence
g5569.t1	A0A1D8PRX4	PHI:11356	Fth2	5476	Candida_albicans	reduced_virulence
g5580.t1	Q59UT5	PHI:3333	Pga7	5476	Candida_albicans	reduced_virulence
g5589.t1	Q59UT5	PHI:3333	Pga7	5476	Candida_albicans	reduced_virulence
g5599.t1	A0A1D8PKX3	PHI:8905	VMA6	5476	Candida_albicans	reduced_virulence
g5600.t1	A0A1D8PKX3	PHI:8905	VMA6	5476	Candida_albicans	reduced_virulence
g5618.t1	A0A1D8PS71	PHI:7719	Orf19.3727	5476	Candida_albicans	reduced_virulence
g5630.t1	G4MRH1	PHI:7112	MoERR1	318829	Magnaporthe_oryzae	reduced_virulence
g5637.t1	Q9HFZ4	PHI:183	RBT1	5476	Candida_albicans	reduced_virulence
g5638.t1	G1UBC2	PHI:517__PHI:11390	CaEAP1__Eap1	5476	Candida_albicans	reduced_virulence__unaffected_pathogenicity
g5653.t1	Q5AFK0	PHI:10336	Mac1	5476	Candida_albicans	reduced_virulence
g5657.t1	S7WCF1	PHI:10890	Spy_(TGGT1_273500)	5811	Toxoplasma_gondii	unaffected_pathogenicity
g5666.t1	J5JMW3	PHI:9121	Bbmcm1_(BBA_06763)	176275	Beauveria_bassiana	reduced_virulence
g5670.t1	G4MW66	PHI:2062__PHI:3815	Gph1__GPH1	318829	Magnaporthe_oryzae	unaffected_pathogenicity__loss_of_pathogenicity__reduced_virulence
g5706.t1	P83774	PHI:3514	Asc1	5476	Candida_albicans	loss_of_pathogenicity
g5719.t1	G4NIS9	PHI:785	MGG_04128	318829	Magnaporthe_oryzae	reduced_virulence
g5738.t1	P39827	PHI:281	CDC10	5476	Candida_albicans	reduced_virulence
g5742.t1	P83776	PHI:8970__PHI:10643	Cahxk2__Hxk2	5476	Candida_albicans	reduced_virulence__unaffected_pathogenicity
g5764.t1	C5M2V0	PHI:10725	Ron1	5482	Candida_tropicalis	reduced_virulence
g5783.t1	Q5A8T4	PHI:11392	Als1	5476	Candida_albicans	reduced_virulence
g5785.t1	Q59L12	PHI:527__PHI:11386	ALS3__Als3	5476	Candida_albicans	reduced_virulence__unaffected_pathogenicity
g5801.t1	I1RYX6	PHI:9357	Fgleu1_(FGSG_09589)	5518	Fusarium_graminearum	loss_of_pathogenicity
g5803.t1	Q5AAI8	PHI:4045	Nap1	5476	Candida_albicans	reduced_virulence
g5815.t1	F5HAA8	PHI:424	PCK1	5207	Cryptococcus_neoformans	reduced_virulence
g5821.t1	Q5AJ90	PHI:3688	Fox3p	5476	Candida_albicans	unaffected_pathogenicity
g5824.t1	P43068	PHI:67__PHI:6843	MKC1__Mkc1	5476	Candida_albicans	reduced_virulence
g5825.t1	P43068	PHI:67__PHI:6843	MKC1__Mkc1	5476	Candida_albicans	reduced_virulence
g5834.t1	P46590	PHI:198	ALS1	5476	Candida_albicans	reduced_virulence
g5846.t1	Q4IQT8	PHI:1618	GzFET5	5518	Fusarium_graminearum	unaffected_pathogenicity
g5860.t1	Q4WWN9	PHI:2518	MET16	746128	Aspergillus_fumigatus	lethal
g5877.t1	J9VLE6	PHI:11158	Ubi1_(CNAG_00370)	5207	Cryptococcus_neoformans	reduced_virulence
g5888.t1	Q1XEW2	PHI:6963	CipC	746128	Aspergillus_fumigatus	reduced_virulence
g5897.t1	Q9HFZ4	PHI:183	RBT1	5476	Candida_albicans	reduced_virulence
g5905.t1	Q59KN8	PHI:10710	Ipk1	5476	Candida_albicans	reduced_virulence
g5927.t1	A0A384JM90	PHI:8733	BcKDM1_(Bcin07g03050)	40559	Botrytis_cinerea	reduced_virulence
g5930.t1	I1RAH2	PHI:1629	GzWing001	5518	Fusarium_graminearum	unaffected_pathogenicity
g5949.t1	J9VQL2	PHI:3529	VTC4	5207	Cryptococcus_neoformans	increased_virulence_(hypervirulence)
g5961.t1	Q5A7M9	PHI:4992	Rhr2	5476	Candida_albicans	reduced_virulence
g5975.t1	Q4WQ36	PHI:6751	Fbx23	746128	Aspergillus_fumigatus	increased_virulence_(hypervirulence)
g5988.t1	I1RYQ4	PHI:9360	Fgbat1/2_(FGSG_09512)	5518	Fusarium_graminearum	unaffected_pathogenicity
g5990.t1	Q59YS7	PHI:3693	Mnn14	5476	Candida_albicans	reduced_virulence
g6043.t1	Q5ALW4	PHI:8741	Pah1	5476	Candida_albicans	reduced_virulence
g6049.t1	A0A0L0VJ47	PHI:9250	PsRPs26	27350	Puccinia_striiformis	reduced_virulence
g6058.t1	G2WYZ0	PHI:7329	STT3	27337	Verticillium_dahliae	reduced_virulence
g6075.t1	C4YKT4	PHI:507	CaRAS1	5476	Candida_albicans	reduced_virulence
g6088.t1	G1UAJ9	PHI:239	ASH1	5476	Candida_albicans	reduced_virulence
g6093.t1	I1RWI5	PHI:1590	GzOB030	5518	Fusarium_graminearum	lethal
g6094.t1	Q5A5P7	PHI:4891	Orf19.5352	5476	Candida_albicans	unaffected_pathogenicity
g6099.t1	I1RW90	PHI:1627	GzTF2S002	5518	Fusarium_graminearum	unaffected_pathogenicity
g6126.t1	D4HYF4	PHI:9320	PurL	552	Erwinia_amylovora	reduced_virulence
g6137.t1	O42772	PHI:822	Ip	1047171	Zymoseptoria_tritici	chemistry_target:_resistance_to_chemical
g6145.t1	A0A1D8PSW8	PHI:9278	CDC43	5476	Candida_albicans	unaffected_pathogenicity
g6172.t1	J9VLE6	PHI:11158	Ubi1_(CNAG_00370)	5207	Cryptococcus_neoformans	reduced_virulence
g6176.t1	Q4HTT1	PHI:1468	GzCCAAT008	5518	Fusarium_graminearum	unaffected_pathogenicity
g6185.t1	Q9UVB5	PHI:452	PMT6	5476	Candida_albicans	reduced_virulence
g6188.t1	P27550	PHI:9227	Acs	562	Escherichia_coli	reduced_virulence__unaffected_pathogenicity
g6191.t1	S3MF12	PHI:10386	PvdJ	317	Pseudomonas_syringae	reduced_virulence
g6192.t1	P27550	PHI:9227	Acs	562	Escherichia_coli	reduced_virulence__unaffected_pathogenicity
g6202.t1	Q00LS5	PHI:1082__PHI:2271	CpkA	13684	Parastagonospora_nodorum	reduced_virulence__unaffected_pathogenicity
g6211.t1	Q5AND9	PHI:7009	Arf2	5476	Candida_albicans	reduced_virulence
g6226.t1	I1RM25	PHI:1579	GzOB019	5518	Fusarium_graminearum	unaffected_pathogenicity
g6237.t1	Q5AK01	PHI:9224__PHI:9545	CaPsy4__PSY4	5476	Candida_albicans	increased_virulence_(hypervirulence)
g6241.t1	P87032	PHI:76	GPA1	5270	Ustilago_maydis	unaffected_pathogenicity
g6244.t1	V6RLW4	PHI:1583	GzOB023	5518	Fusarium_graminearum	unaffected_pathogenicity
g6255.t1	A0A1C3YJP1	PHI:1186	(Sc_Cdc15)	5518	Fusarium_graminearum	reduced_virulence
g6260.t1	G4NG12	PHI:11584	MoGLN2_(MGG_14279)	318829	Magnaporthe_oryzae	loss_of_pathogenicity
g6270.t1	Q5A2T6	PHI:513	ARN1_(SIT1)	5476	Candida_albicans	unaffected_pathogenicity__reduced_virulence
g6284.t1	P28873	PHI:26	CaMDR1	5476	Candida_albicans	reduced_virulence
g6285.t1	E9ETZ6	PHI:7251	Mrtdc	568076	Metarhizium_robertsii	reduced_virulence
g6296.t1	P30572	PHI:7233	Chs2	5476	Candida_albicans	unaffected_pathogenicity

## Sheet: 2016_Ct 2
PHI annotation within 2016_Ct 2
gene	Protein ID	PHI ID	Gene name	Pathogen ID	Pathogen species	Phenotype
g23.t1	Q5ACU9	PHI:2567	CaNdt80p	5476	Candida_albicans	loss_of_pathogenicity
g34.t1	A0A6G7BN60	PHI:11088	MetC_(MN812274)	5599	Alternaria_alternata	reduced_virulence
g57.t1	Q5AD07	PHI:383__PHI:8749	SOD5__Sod5	5476	Candida_albicans	loss_of_pathogenicity__reduced_virulence
g67.t1	Q5AD21	PHI:3689	Pot13p	5476	Candida_albicans	unaffected_pathogenicity
g73.t1	A0A1D8PG88	PHI:11028	Rsc4	5476	Candida_albicans	reduced_virulence__unaffected_pathogenicity
g103.t1	I1RWA9	PHI:1647	GzWing019	5518	Fusarium_graminearum	reduced_virulence
g105.t1	Q5AHA0	PHI:136__PHI:11569	CaHK1_(CHK1)__Chk1	5476	Candida_albicans	reduced_virulence__loss_of_pathogenicity__unaffected_pathogenicity
g106.t1	Q92207	PHI:149__PHI:9769__PHI:10024__PHI:11021	HOG1__Hog1	5476	Candida_albicans	reduced_virulence__loss_of_pathogenicity__unaffected_pathogenicity__increased_virulence_(hypervirulence)
g112.t1	A0A2L1CGE9	PHI:10445__PHI:11348	ClpB	263	Francisella_tularensis	reduced_virulence__unaffected_pathogenicity__effector_(plant_avirulence_determinant)
g132.t1	G4MUF4	PHI:2143	MoVPR	318829	Magnaporthe_oryzae	reduced_virulence
g140.t1	G4MS03	PHI:2006__PHI:2008	HST1	318829	Magnaporthe_oryzae	unaffected_pathogenicity
g147.t1	Q5AD72	PHI:2885	MNN22	5476	Candida_albicans	reduced_virulence
g173.t1	Q5ALW4	PHI:8741	Pah1	5476	Candida_albicans	reduced_virulence
g179.t1	A0A0L0VJ47	PHI:9250	PsRPs26	27350	Puccinia_striiformis	reduced_virulence
g188.t1	G2WYZ0	PHI:7329	STT3	27337	Verticillium_dahliae	reduced_virulence
g204.t1	A0A1D8PGE3	PHI:10528	Rad23	5476	Candida_albicans	reduced_virulence__unaffected_pathogenicity
g212.t1	A0A1D8PGY4	PHI:11639	Ste11	5476	Candida_albicans	reduced_virulence__unaffected_pathogenicity
g254.t1	P52496	PHI:219	LIG4	5476	Candida_albicans	reduced_virulence
g265.t1	I1S0H5	PHI:7717	FgOXP1	5518	Fusarium_graminearum	reduced_virulence
g276.t1	H1VQ06	PHI:8878	ChBUB2_(XP_018164413)	80884	Colletotrichum_higginsianum	reduced_virulence
g280.t1	I1RXZ0	PHI:1467	GzCCAAT007	5518	Fusarium_graminearum	unaffected_pathogenicity
g299.t1	Q6IZ77	PHI:3909	ZrfB	746128	Aspergillus_fumigatus	reduced_virulence__loss_of_pathogenicity
g308.t1	A0A0G4J7R2	PHI:7735	PbCYP3	318829	Magnaporthe_oryzae	reduced_virulence
g320.t1	A0A1D8PGN0	PHI:11181	Vam6_(orf_19.1567)	5476	Candida_albicans	reduced_virulence
g336.t1	J9VKE7	PHI:11424	Zrc1_(CNAG_02806)	5207	Cryptococcus_neoformans	unaffected_pathogenicity
g356.t1	Q8XW15	PHI:8884	AroG1	305	Ralstonia_solanacearum	loss_of_pathogenicity
g359.t1	A0A1C3YK53	PHI:11048	FgVPS74_(FGSG_06346)	5518	Fusarium_graminearum	reduced_virulence
g361.t1	Q6FM73	PHI:9274	Cgfab1	5478	Candida_glabrata	reduced_virulence
g368.t1	O93806	PHI:174	GNA1	5476	Candida_albicans	reduced_virulence
g381.t1	Q5AHG6	PHI:2557	CaSch9p	5476	Candida_albicans	reduced_virulence
g386.t1	A0A1D8PH27	PHI:11402	Ssy1	5476	Candida_albicans	reduced_virulence
g392.t1	G4MXS1	PHI:8611	Pyruvate_kinase	318829	Magnaporthe_oryzae	unaffected_pathogenicity__reduced_virulence__loss_of_pathogenicity
g417.t1	G4MU34	PHI:3257	MoIlv1	318829	Magnaporthe_oryzae	reduced_virulence
g419.t1	Q4WZV9	PHI:6555	SF	746128	Aspergillus_fumigatus	unaffected_pathogenicity
g425.t1	Q59X23	PHI:399	PMT4	5476	Candida_albicans	reduced_virulence
g474.t1	I1RG99	PHI:6091	FgVps35	5518	Fusarium_graminearum	reduced_virulence
g494.t1	I1RNH4	PHI:5028	Gta1	5518	Fusarium_graminearum	unaffected_pathogenicity__reduced_virulence
g498.t1	I1RYQ4	PHI:9360	Fgbat1/2_(FGSG_09512)	5518	Fusarium_graminearum	unaffected_pathogenicity
g504.t1	I1RT36	PHI:1200__PHI:4587	(Gsk3)__Fgk3	5518	Fusarium_graminearum	reduced_virulence__loss_of_pathogenicity
g506.t1	Q4WCL5	PHI:2529	ERG10	746128	Aspergillus_fumigatus	lethal
g516.t1	G4NCG1	PHI:3234	MoLYS20	318829	Magnaporthe_oryzae	reduced_virulence
g534.t1	I1RN54	PHI:1214	FGSG_07816	5518	Fusarium_graminearum	reduced_virulence
g548.t1	O42621	PHI:121	PTH3	318829	Magnaporthe_oryzae	loss_of_pathogenicity
g556.t1	Q9Y7W4	PHI:172	CRK1	5476	Candida_albicans	loss_of_pathogenicity
g561.t1	G4N6P9	PHI:9201	MoCKa1_(MGG_03696)	318829	Magnaporthe_oryzae	unaffected_pathogenicity
g565.t1	A0SXQ6	PHI:1061	MgRho3	318829	Magnaporthe_oryzae	loss_of_pathogenicity
g572.t1	G4N8F9	PHI:9553	Moarf1	318829	Magnaporthe_oryzae	unaffected_pathogenicity
g575.t1	A0A1C3YJP1	PHI:1186	(Sc_Cdc15)	5518	Fusarium_graminearum	reduced_virulence
g587.t1	V6RLW4	PHI:1583	GzOB023	5518	Fusarium_graminearum	unaffected_pathogenicity
g593.t1	H6ULV1	PHI:5450	Gdh2	474922	Colletotrichum_gloeosporioides	reduced_virulence__unaffected_pathogenicity
g608.t1	Q4WUA3	PHI:2532	HEM15	746128	Aspergillus_fumigatus	lethal
g615.t1	Q59U85	PHI:9704	Vma10	5476	Candida_albicans	loss_of_pathogenicity
g632.t1	Q5A2J7	PHI:3993	Yvc1	5476	Candida_albicans	reduced_virulence
g635.t1	G4MRX0	PHI:8752	RHO2_(MGG_02457)	318829	Magnaporthe_oryzae	reduced_virulence
g639.t1	A0A384J8A7	PHI:11523	BcTOR_(BCIN_01g11360)	40559	Botrytis_cinerea	reduced_virulence
g640.t1	I1RV69	PHI:1234	FGSG_08133	5518	Fusarium_graminearum	lethal
g642.t1	I1RE46	PHI:1570	GzOB010	5518	Fusarium_graminearum	unaffected_pathogenicity
g647.t1	Q8NJS2	PHI:697	Ugt51E1	5022	Leptosphaeria_maculans	unaffected_pathogenicity
g659.t1	C5M7A4	PHI:7811	CaTpk2_(CTRG_01736)	5482	Candida_tropicalis	loss_of_pathogenicity__unaffected_pathogenicity
g667.t1	Q59Z32	PHI:2554	Rck2	5476	Candida_albicans	reduced_virulence
g685.t1	Q4P245	PHI:2239	Spe-Sdh	5270	Ustilago_maydis	reduced_virulence
g706.t1	E3P6S0	PHI:2474	Imd1	5207	Cryptococcus_neoformans	reduced_virulence
g707.t1	Q4WEC9	PHI:6475	ParA	746128	Aspergillus_fumigatus	unaffected_pathogenicity
g730.t1	Q5A2T6	PHI:513	ARN1_(SIT1)	5476	Candida_albicans	unaffected_pathogenicity__reduced_virulence
g747.t1	I1S050	PHI:1203	(Sc_Yck1/2/3)	5518	Fusarium_graminearum	reduced_virulence
g771.t1	Q59Y20	PHI:3507	Dse1	5476	Candida_albicans	reduced_virulence
g789.t1	Q59Y37	PHI:5051	Pst2	5476	Candida_albicans	loss_of_pathogenicity
g805.t1	Q59X38	PHI:2823	PES1	5476	Candida_albicans	reduced_virulence
g811.t1	G4MYS1	PHI:4736__PHI:11140	MoYpt7__MGG_08144_(MoYpt7)	318829	Magnaporthe_oryzae	loss_of_pathogenicity__reduced_virulence__unaffected_pathogenicity
g815.t1	Q59Y37	PHI:5051	Pst2	5476	Candida_albicans	loss_of_pathogenicity
g818.t1	J5K938	PHI:7057	PilA	176275	Beauveria_bassiana	reduced_virulence
g839.t1	G4NI28	PHI:2100__PHI:9482	Spf1__Spf1_(MGG_12005)	318829	Magnaporthe_oryzae	reduced_virulence__loss_of_pathogenicity
g845.t1	G7TM01	PHI:2964	AsnB	347	Xanthomonas_oryzae	reduced_virulence
g850.t1	Q5AAL9	PHI:3513__PHI:11387	IFF4__Iff4	5476	Candida_albicans	reduced_virulence__unaffected_pathogenicity
g854.t1	Q5AAL9	PHI:3513__PHI:11387	IFF4__Iff4	5476	Candida_albicans	reduced_virulence__unaffected_pathogenicity
g860.t1	Q5A5S3	PHI:9906	Mig2	5476	Candida_albicans	unaffected_pathogenicity__reduced_virulence
g863.t1	Q4WX65	PHI:2540	IPP1	746128	Aspergillus_fumigatus	lethal
g894.t1	I1RSI4	PHI:1587	GzOB027	5518	Fusarium_graminearum	unaffected_pathogenicity
g902.t1	K9FRJ5	PHI:4520	PdMit1	36651	Penicillium_digitatum	unaffected_pathogenicity
g930.t1	G4N6T3	PHI:9356	Leu4_(MGG_13485)	318829	Magnaporthe_oryzae	reduced_virulence
g936.t1	Q00LS5	PHI:1082__PHI:2271	CpkA	13684	Parastagonospora_nodorum	reduced_virulence__unaffected_pathogenicity
g947.t1	P27550	PHI:9227	Acs	562	Escherichia_coli	reduced_virulence__unaffected_pathogenicity
g961.t1	I1RW90	PHI:1627	GzTF2S002	5518	Fusarium_graminearum	unaffected_pathogenicity
g966.t1	Q5A5P7	PHI:4891	Orf19.5352	5476	Candida_albicans	unaffected_pathogenicity
g967.t1	I1RWI5	PHI:1590	GzOB030	5518	Fusarium_graminearum	lethal
g972.t1	G1UAJ9	PHI:239	ASH1	5476	Candida_albicans	reduced_virulence
g985.t1	C4YKT4	PHI:507	CaRAS1	5476	Candida_albicans	reduced_virulence
g1005.t1	B0XTA5	PHI:2293	CycA	746128	Aspergillus_fumigatus	reduced_virulence
g1028.t1	A0A0D2YC96	PHI:4725	Gbe1	5507	Fusarium_oxysporum	unaffected_pathogenicity
g1033.t1	P0CY27	PHI:6783__PHI:6789__PHI:6811	Sap1	5476	Candida_albicans	reduced_virulence__unaffected_pathogenicity
g1063.t1	I1RZL3	PHI:3996	FgFim	5518	Fusarium_graminearum	reduced_virulence
g1065.t1	Q5AC02	PHI:2862	Lys14	5476	Candida_albicans	reduced_virulence
g1092.t1	P30572	PHI:7233	Chs2	5476	Candida_albicans	unaffected_pathogenicity
g1095.t1	Q5A7S7	PHI:252	FKH2	5476	Candida_albicans	loss_of_pathogenicity
g1106.t1	Q5A6B6	PHI:4878	Ppg1	5476	Candida_albicans	reduced_virulence
g1129.t1	Q5AJ65	PHI:8866	Pmc1	5476	Candida_albicans	reduced_virulence
g1137.t1	P03962	PHI:506	URA3	4932	Saccharomyces_cerevisiae	reduced_virulence
g1144.t1	Q5AJ90	PHI:3688	Fox3p	5476	Candida_albicans	unaffected_pathogenicity
g1145.t1	A0A1D8PJ64	PHI:7010	Arf3	5476	Candida_albicans	unaffected_pathogenicity
g1155.t1	I1RM25	PHI:1579	GzOB019	5518	Fusarium_graminearum	unaffected_pathogenicity
g1160.t1	Q6QIY0	PHI:2382	Upa2	5270	Ustilago_maydis	unaffected_pathogenicity
g1163.t1	Q5AJB1	PHI:3321	Tfp1	5476	Candida_albicans	loss_of_pathogenicity
g1178.t1	Q00310	PHI:104	CaMNT1	5476	Candida_albicans	reduced_virulence
g1180.t1	P46592	PHI:392	CaMNT2	5476	Candida_albicans	reduced_virulence
g1182.t1	E9EL64	PHI:11522	DNM1_(MAA_00205)	568076	Metarhizium_robertsii	reduced_virulence
g1184.t1	J4W023	PHI:7181	CypB	176275	Beauveria_bassiana	reduced_virulence
g1205.t1	Q59YS7	PHI:3693	Mnn14	5476	Candida_albicans	reduced_virulence
g1207.t1	I1RYQ4	PHI:9360	Fgbat1/2_(FGSG_09512)	5518	Fusarium_graminearum	unaffected_pathogenicity
g1211.t1	I1RQ67	PHI:1255	FGSG_06206	5518	Fusarium_graminearum	unaffected_pathogenicity
g1219.t1	Q4WQ36	PHI:6751	Fbx23	746128	Aspergillus_fumigatus	increased_virulence_(hypervirulence)
g1233.t1	Q5A7M9	PHI:4992	Rhr2	5476	Candida_albicans	reduced_virulence
g1246.t1	J9VQL2	PHI:3529	VTC4	5207	Cryptococcus_neoformans	increased_virulence_(hypervirulence)
g1255.t1	C4YFX2	PHI:211__PHI:6806	CaTUP1__Tup1	5476	Candida_albicans	reduced_virulence
g1263.t1	Q9UW13	PHI:186	RIM8	5476	Candida_albicans	reduced_virulence
g1265.t1	G4N6T3	PHI:9356	Leu4_(MGG_13485)	318829	Magnaporthe_oryzae	reduced_virulence
g1269.t1	P43076	PHI:33	PHR1	5476	Candida_albicans	reduced_virulence
g1274.t1	Q8TG40	PHI:4925	Hbr1	5476	Candida_albicans	reduced_virulence
g1281.t1	G4MNA5	PHI:2096	Calcium-transporting_ATPase_3	318829	Magnaporthe_oryzae	loss_of_pathogenicity
g1310.t1	P29717	PHI:10734	XOG1	5476	Candida_albicans	unaffected_pathogenicity
g1346.t1	W8TRT9	PHI:10282	TufA	1280	Staphylococcus_aureus	increased_virulence_(hypervirulence)__unaffected_pathogenicity
g1350.t1	P41388	PHI:820	Beta-tubulin	5025	Venturia_inaequalis	chemistry_target:_resistance_to_chemical
g1361.t1	A0A0J9V3Z8	PHI:10878	Cna1_(XP_018243626)	5507	Fusarium_oxysporum	reduced_virulence
g1376.t1	Q5ABG1	PHI:2825	SET1	5476	Candida_albicans	reduced_virulence
g1382.t1	I1RC32	PHI:2351__PHI:2353	AMT1	5518	Fusarium_graminearum	reduced_virulence
g1385.t1	J4WFU2	PHI:4107	BbMBF1	176275	Beauveria_bassiana	reduced_virulence
g1428.t1	O13401	PHI:401	SOD2	5476	Candida_albicans	unaffected_pathogenicity
g1433.t1	I1RCB7	PHI:1567	GzOB007	5518	Fusarium_graminearum	unaffected_pathogenicity
g1440.t1	Q5A5Q8	PHI:6076	RPS41	5476	Candida_albicans	reduced_virulence
g1454.t1	Q59VG6	PHI:8029__PHI:8122__PHI:11044	ERG3__Erg3	5476	Candida_albicans	loss_of_pathogenicity__reduced_virulence__unaffected_pathogenicity
g1464.t1	Q59VH7	PHI:480	SAP7	5476	Candida_albicans	unaffected_pathogenicity__reduced_virulence
g1467.t1	Q59VI0	PHI:3694	Mnn15	5476	Candida_albicans	unaffected_pathogenicity
g1475.t1	Q8TGB2	PHI:259	GPI7	5476	Candida_albicans	reduced_virulence
g1476.t1	J5JQG0	PHI:9102	BbRei1_(BBA_05861)	176275	Beauveria_bassiana	reduced_virulence
g1485.t1	F9WWR1	PHI:4966	Sdi1	1047171	Zymoseptoria_tritici	unaffected_pathogenicity
g1493.t1	Q59LY1	PHI:10196	Brg1	5476	Candida_albicans	increased_virulence_(hypervirulence)
g1496.t1	Q8XW15	PHI:8884	AroG1	305	Ralstonia_solanacearum	loss_of_pathogenicity
g1513.t1	Q5A2B9	PHI:4208	SPT20	5476	Candida_albicans	reduced_virulence
g1525.t1	Q9UVT8	PHI:11240	MoMca1_(MGG_04626)	318829	Magnaporthe_oryzae	reduced_virulence
g1536.t1	Q96VL3	PHI:339	CLPT1	290576	Colletotrichum_lindemuthianum	reduced_virulence
g1541.t1	Q5AHZ2	PHI:4890	Orf19.3060	5476	Candida_albicans	unaffected_pathogenicity
g1556.t1	Q0V515	PHI:3914	Sdh1	13684	Parastagonospora_nodorum	reduced_virulence
g1562.t1	Q4X256	PHI:6556	MecA	746128	Aspergillus_fumigatus	unaffected_pathogenicity__reduced_virulence
g1587.t1	B9DR51	PHI:1133	Lmepi	5022	Leptosphaeria_maculans	loss_of_pathogenicity
g1595.t1	B3GXB6	PHI:7075	PdxS	715	Actinobacillus_pleuropneumoniae	reduced_virulence
g1601.t1	P87033	PHI:77	GPA2	5270	Ustilago_maydis	unaffected_pathogenicity
g1610.t1	A0A1D8PCN8	PHI:9225__PHI:9544	CaPsy2__PSY2	5476	Candida_albicans	increased_virulence_(hypervirulence)
g1628.t1	G8B820	PHI:8696	CPAR2_106400	5480	Candida_parapsilosis	reduced_virulence
g1648.t1	B0Y6V5	PHI:7334	AarA	746128	Aspergillus_fumigatus	unaffected_pathogenicity
g1653.t1	G4NCG1	PHI:3234	MoLYS20	318829	Magnaporthe_oryzae	reduced_virulence
g1657.t1	J5K938	PHI:7057	PilA	176275	Beauveria_bassiana	reduced_virulence
g1658.t1	Q59VF4	PHI:5282	Hat1	5476	Candida_albicans	reduced_virulence
g1663.t1	I1RMF9	PHI:9157__PHI:10691	FgNeo1_(FGSG_05149)__FgDnfD_(FGSG_05149)	5518	Fusarium_graminearum	reduced_virulence
g1665.t1	Q2FWE8	PHI:10773	AtpA	1280	Staphylococcus_aureus	reduced_virulence
g1670.t1	Q59RB8	PHI:477	ICL1	5476	Candida_albicans	reduced_virulence
g1672.t1	I1RN31	PHI:1223	FGSG_05393	5518	Fusarium_graminearum	lethal
g1684.t1	G1UA02	PHI:2819	CaEss1	5476	Candida_albicans	reduced_virulence
g1687.t1	Q59KY8	PHI:378	SIT4	5476	Candida_albicans	reduced_virulence
g1705.t1	Q4WGK7	PHI:4893	AspB	746128	Aspergillus_fumigatus	unaffected_pathogenicity__increased_virulence_(hypervirulence)
g1710.t1	Q4HTT1	PHI:1468	GzCCAAT008	5518	Fusarium_graminearum	unaffected_pathogenicity
g1713.t1	Q7Z8E8	PHI:419	CSH1	5476	Candida_albicans	reduced_virulence
g1722.t1	Q59VQ3	PHI:262	MAD2	5476	Candida_albicans	reduced_virulence
g1756.t1	I1RT81	PHI:6410__PHI:6604	FgCdc12__FaCdc12(FGSG_07380)	5518__282267	Fusarium_graminearum__Fusarium_asiaticum	reduced_virulence
g1757.t1	O42766	PHI:3497__PHI:2816	Bmh1p__BMH1	5476	Candida_albicans	reduced_virulence__lethal
g1762.t1	G1UAE0	PHI:242	CaTPS2	5476	Candida_albicans	reduced_virulence
g1763.t1	Q4WK03	PHI:2544	PAB1	746128	Aspergillus_fumigatus	lethal
g1765.t1	Q8Z4H3	PHI:9461	IroC	28901	Salmonella_enterica	reduced_virulence
g1789.t1	A6RPU4	PHI:8034	BcATG8	40559	Botrytis_cinerea	reduced_virulence
g1794.t1	Q5AA09	PHI:3516	Pga26	5476	Candida_albicans	reduced_virulence
g1841.t1	I1RAE2	PHI:1241	FGSG_00469	5518	Fusarium_graminearum	unaffected_pathogenicity
g1848.t1	Q5AA40	PHI:484	CHS7	5476	Candida_albicans	reduced_virulence
g1849.t1	I1RAE2	PHI:1241	FGSG_00469	5518	Fusarium_graminearum	unaffected_pathogenicity
g1870.t1	I1S1V9	PHI:1604	GzOB045	5518	Fusarium_graminearum	unaffected_pathogenicity
g1876.t1	Q5AAL9	PHI:3513__PHI:11387	IFF4__Iff4	5476	Candida_albicans	reduced_virulence__unaffected_pathogenicity
g1882.t1	Q92213	PHI:195	VPS34	5476	Candida_albicans	loss_of_pathogenicity
g1887.t1	A0JC80	PHI:3623	RacA	35717	Epichloe_festucae	increased_virulence_(hypervirulence)
g1895.t1	O13289	PHI:106__PHI:7209	CAT1__Cat1	5476	Candida_albicans	reduced_virulence__unaffected_pathogenicity
g1908.t1	G8BDA6	PHI:3076__PHI:5349	CpATC1__Atc1	5480	Candida_parapsilosis	reduced_virulence
g1910.t1	I1RQ81	PHI:1582	GzOB022	5518	Fusarium_graminearum	unaffected_pathogenicity
g1926.t1	J9VHR2	PHI:8615	Grx4_(CNAG_02950)	5207	Cryptococcus_neoformans	loss_of_pathogenicity
g1935.t1	G4N3J5	PHI:5306	MoSKP1	318829	Magnaporthe_oryzae	loss_of_pathogenicity
g1940.t1	P43079	PHI:86__PHI:3504__PHI:6802__PHI:6804__PHI:10232__PHI:10318__PHI:11640	CPH1__Cph1	5476	Candida_albicans	loss_of_pathogenicity__reduced_virulence__unaffected_pathogenicity
g1942.t1	E3QJK7	PHI:6827	GPI8	31870	Colletotrichum_graminicola	loss_of_pathogenicity
g1953.t1	A0A1D8PE76	PHI:11469	Ire1	5476	Candida_albicans	reduced_virulence
g1978.t1	A0A1D8PF23	PHI:7012	Arl3	5476	Candida_albicans	unaffected_pathogenicity
g1980.t1	Q4WER3	PHI:2512	HapX	746128	Aspergillus_fumigatus	reduced_virulence
g1984.t1	I1RRB0	PHI:7124	FgEB1	5518	Fusarium_graminearum	reduced_virulence
g1991.t1	G4MPJ3	PHI:8038__PHI:8045	Mosmt3__Smt3	318829	Magnaporthe_oryzae	reduced_virulence
g2000.t1	Q4X132	PHI:2548	KRR1	746128	Aspergillus_fumigatus	lethal
g2004.t1	G4NCL5	PHI:877	MGG_00383	318829	Magnaporthe_oryzae	reduced_virulence
g2005.t1	J9VMW8	PHI:3457	PHO84	5207	Cryptococcus_neoformans	reduced_virulence
g2014.t1	I1RS24	PHI:1584	GzOB024	5518	Fusarium_graminearum	unaffected_pathogenicity
g2020.t1	A0A1D8PF20	PHI:9413	RTG3	5476	Candida_albicans	reduced_virulence
g2031.t1	J9VNI6	PHI:7178	Ape4	5207	Cryptococcus_neoformans	reduced_virulence
g2033.t1	Q59WG7	PHI:2824	Cabig1	5476	Candida_albicans	reduced_virulence
g2036.t1	Q6FMQ2	PHI:9500	ADA2_(CAGL0K06193g)	5478	Candida_glabrata	increased_virulence_(hypervirulence)
g2051.t1	A0A1D8PM93	PHI:6796	Edc3	5476	Candida_albicans	reduced_virulence
g2074.t1	Q4X0J6	PHI:2517	TRPS	746128	Aspergillus_fumigatus	lethal
g2081.t1	G2XIN6	PHI:9378	VdOGDH_(VDAG_10018)	27337	Verticillium_dahliae	reduced_virulence
g2100.t1	G4MPB7	PHI:4495	Bud6p	318829	Magnaporthe_oryzae	unaffected_pathogenicity
g2105.t1	Q04182	PHI:2815	Pdr15	4932	Saccharomyces_cerevisiae	unaffected_pathogenicity
g2114.t1	Q59WD3	PHI:3807	Gpx3	5476	Candida_albicans	unaffected_pathogenicity
g2115.t1	G2WUQ0	PHI:10379	Isw2	27337	Verticillium_dahliae	reduced_virulence
g2121.t1	I1RFM6	PHI:744	ADE5	5518	Fusarium_graminearum	reduced_virulence
g2139.t1	P0CS02	PHI:3489	Gmt1	5207	Cryptococcus_neoformans	loss_of_pathogenicity
g2140.t1	P04046	PHI:502	ADE4	4932	Saccharomyces_cerevisiae	reduced_virulence
g2141.t1	Q58Z64	PHI:423	VAD1	5207	Cryptococcus_neoformans	reduced_virulence
g2163.t1	Q5A650	PHI:7072	Sak1	5476	Candida_albicans	reduced_virulence
g2164.t1	I1RNG8	PHI:1176	(Sc_Atg1)	5518	Fusarium_graminearum	reduced_virulence
g2170.t1	P43076	PHI:33	PHR1	5476	Candida_albicans	reduced_virulence
g2175.t1	Q5A687	PHI:2887	MNN24	5476	Candida_albicans	reduced_virulence
g2184.t1	Q5A683	PHI:7311	Bas1	5476	Candida_albicans	reduced_virulence
g2186.t1	Q5A679	PHI:4906	Gyp1	5476	Candida_albicans	reduced_virulence
g2192.t1	Q5A663	PHI:7048	Oma1	5476	Candida_albicans	increased_virulence_(hypervirulence)
g2199.t1	Q4WUL6	PHI:362__PHI:2520	LYSF__LYS4	746128	Aspergillus_fumigatus	loss_of_pathogenicity__lethal
g2208.t1	Q9UWF0	PHI:2108	CAM	318829	Magnaporthe_oryzae	reduced_virulence__loss_of_pathogenicity
g2211.t1	J9VLP0	PHI:8016	Hos1_(CNAG_05096)	5207	Cryptococcus_neoformans	unaffected_pathogenicity
g2219.t1	C4YGV6	PHI:3370	Vph1	5476	Candida_albicans	reduced_virulence
g2228.t1	W7MR09	PHI:9929	Myo1	117187	Fusarium_verticillioides	unaffected_pathogenicity__reduced_virulence
g2229.t1	B9WGE7	PHI:4835	Csr1/ZAP1	42374	Candida_dubliniensis	reduced_virulence
g2232.t1	A0A1D8PQ86	PHI:11388	Als9	5476	Candida_albicans	unaffected_pathogenicity
g2244.t1	Q59L12	PHI:527__PHI:11386	ALS3__Als3	5476	Candida_albicans	reduced_virulence__unaffected_pathogenicity
g2250.t1	F9X691	PHI:4914	ZtCBR1	1047171	Zymoseptoria_tritici	reduced_virulence
g2319.t1	Q5ADX0	PHI:10529	Rad4	5476	Candida_albicans	unaffected_pathogenicity
g2321.t1	Q8ZPL7	PHI:10048	FumC	28901	Salmonella_enterica	reduced_virulence
g2336.t1	V6RRH2	PHI:1594	GzOB034	5518	Fusarium_graminearum	unaffected_pathogenicity
g2349.t1	G1UA43	PHI:359	KER1	5476	Candida_albicans	reduced_virulence
g2353.t1	J9VLE6	PHI:11158	Ubi1_(CNAG_00370)	5207	Cryptococcus_neoformans	reduced_virulence
g2356.t1	I1RRL4	PHI:10692	FgDnfB_(FGSG_06743)	5518	Fusarium_graminearum	unaffected_pathogenicity__reduced_virulence
g2365.t1	A0A384JGZ2	PHI:10665	RPD3_(Bcin05g02590)	40559	Botrytis_cinerea	reduced_virulence
g2367.t1	Q8TGW9	PHI:320	SSN6	5476	Candida_albicans	reduced_virulence
g2370.t1	Q5ADP6	PHI:8892	Sus1	5476	Candida_albicans	reduced_virulence
g2375.t1	Q9HFZ4	PHI:183	RBT1	5476	Candida_albicans	reduced_virulence
g2391.t1	Q5ADM9	PHI:454	PMT2	5476	Candida_albicans	reduced_virulence
g2393.t1	Q5ADN1	PHI:6074	Tpd3	5476	Candida_albicans	reduced_virulence
g2422.t1	I1RS57	PHI:1253	FGSG_06970	5518	Fusarium_graminearum	unaffected_pathogenicity
g2429.t1	A0A1D8PKM5	PHI:8896	Pem2_(C3_06570C_A)	5476	Candida_albicans	increased_virulence_(hypervirulence)
g2431.t1	Q4WQ27	PHI:2519	LYS9	746128	Aspergillus_fumigatus	lethal
g2442.t1	Q6FM27	PHI:3793	ANP1	5478	Candida_glabrata	increased_virulence_(hypervirulence)
g2447.t1	B0LFQ7	PHI:3523	Bx-Prx	6326	Bursaphelenchus_xylophilus	loss_of_pathogenicity
g2448.t1	G8BJ61	PHI:7579	CPAR2_404800_(CpALS7)	5480	Candida_parapsilosis	unaffected_pathogenicity__reduced_virulence
g2449.t1	G8BJ61	PHI:7579	CPAR2_404800_(CpALS7)	5480	Candida_parapsilosis	unaffected_pathogenicity__reduced_virulence
g2450.t1	P46590	PHI:198	ALS1	5476	Candida_albicans	reduced_virulence
g2452.t1	G2WUQ0	PHI:10379	Isw2	27337	Verticillium_dahliae	reduced_virulence
g2465.t1	B0LFQ7	PHI:3523	Bx-Prx	6326	Bursaphelenchus_xylophilus	loss_of_pathogenicity
g2468.t1	J4W023	PHI:7181	CypB	176275	Beauveria_bassiana	reduced_virulence
g2477.t1	G8BJ74	PHI:6075	Och1	5480	Candida_parapsilosis	reduced_virulence
g2479.t1	B2ZAW3	PHI:3989	Cpkk3	5116	Cryphonectria_parasitica	unaffected_pathogenicity
g2480.t1	I1REF2	PHI:3138	ELP3	5518	Fusarium_graminearum	reduced_virulence
g2486.t1	Q5A4F3	PHI:10320	Ahr1	5476	Candida_albicans	reduced_virulence
g2487.t1	Q5A4F3	PHI:10320	Ahr1	5476	Candida_albicans	reduced_virulence
g2503.t1	P87023	PHI:8716	KRE6	5476	Candida_albicans	unaffected_pathogenicity__loss_of_pathogenicity
g2504.t1	P87024	PHI:8715	SKN1	5476	Candida_albicans	reduced_virulence__unaffected_pathogenicity__loss_of_pathogenicity
g2514.t1	Q92210	PHI:196	ADE2	5476	Candida_albicans	reduced_virulence
g2515.t1	Q5ANJ4	PHI:190__PHI:10198	TEC1__Tec1	5476	Candida_albicans	reduced_virulence__increased_virulence_(hypervirulence)
g2520.t1	Q4WVG0	PHI:5065	PkcA	746128	Aspergillus_fumigatus	unaffected_pathogenicity
g2540.t1	A0A1D8PJZ6	PHI:9937	Snf5	5476	Candida_albicans	reduced_virulence__loss_of_pathogenicity
g2552.t1	Q0V515	PHI:3914	Sdh1	13684	Parastagonospora_nodorum	reduced_virulence
g2555.t1	Q04182	PHI:2815	Pdr15	4932	Saccharomyces_cerevisiae	unaffected_pathogenicity
g2558.t1	Q5AND9	PHI:7009	Arf2	5476	Candida_albicans	reduced_virulence
g2610.t1	J9VNP9	PHI:10473	Erg6_(CNAG_03819)	5207	Cryptococcus_neoformans	reduced_virulence
g2612.t1	Q5AJU7	PHI:3805	Cap1	5476	Candida_albicans	unaffected_pathogenicity
g2616.t1	I1RA06	PHI:6258	DHS	5518	Fusarium_graminearum	increased_virulence_(hypervirulence)__unaffected_pathogenicity
g2619.t1	G4MW64	PHI:9033	MoMagA_(MGG_01818)	318829	Magnaporthe_oryzae	unaffected_pathogenicity
g2623.t1	E9R5E2	PHI:2513	GFA1	746128	Aspergillus_fumigatus	lethal__loss_of_pathogenicity
g2626.t1	G2WYR8	PHI:10803	Mep1	27337	Verticillium_dahliae	unaffected_pathogenicity__reduced_virulence
g2627.t1	G4MMK2	PHI:3975	MoIlv2	318829	Magnaporthe_oryzae	loss_of_pathogenicity
g2628.t1	P28873	PHI:26	CaMDR1	5476	Candida_albicans	reduced_virulence
g2642.t1	A4QVH4	PHI:5187	MoCCP1	318829	Magnaporthe_oryzae	reduced_virulence
g2645.t1	Q00663	PHI:17	ACP	5482	Candida_tropicalis	reduced_virulence
g2649.t1	A4QVH4	PHI:5187	MoCCP1	318829	Magnaporthe_oryzae	reduced_virulence
g2650.t1	Q5AF03	PHI:8693	GLX3	5476	Candida_albicans	loss_of_pathogenicity
g2675.t1	I1S050	PHI:1203	(Sc_Yck1/2/3)	5518	Fusarium_graminearum	reduced_virulence
g2690.t1	A0A0E0SBS3	PHI:1078	Mes1	5518	Fusarium_graminearum	reduced_virulence
g2692.t1	Q5ANI6	PHI:11403	Stp1	5476	Candida_albicans	increased_virulence_(hypervirulence)__reduced_virulence
g2712.t1	P43098	PHI:96	FAS2	5476	Candida_albicans	loss_of_pathogenicity
g2731.t1	Q5ANA8	PHI:6795	CaMCA1	5476	Candida_albicans	reduced_virulence
g2732.t1	Q8J2P6	PHI:317	RHBA	746128	Aspergillus_fumigatus	reduced_virulence
g2738.t1	Q04182	PHI:2815	Pdr15	4932	Saccharomyces_cerevisiae	unaffected_pathogenicity
g2750.t1	Q5ANE3	PHI:4003	Nce102	5476	Candida_albicans	reduced_virulence
g2752.t1	P87023	PHI:8716	KRE6	5476	Candida_albicans	unaffected_pathogenicity__loss_of_pathogenicity
g2753.t1	Q59SR6	PHI:488	IRS4	5476	Candida_albicans	reduced_virulence
g2755.t1	Q5AF03	PHI:8693	GLX3	5476	Candida_albicans	loss_of_pathogenicity
g2762.t1	G4N7P4	PHI:11241	MoMca2_(MGG_13530)	318829	Magnaporthe_oryzae	reduced_virulence
g2776.t1	I1SAJ7	PHI:9042	Nrps5_(FGSG_13878)	5518	Fusarium_graminearum	reduced_virulence
g2785.t1	G4MV96	PHI:3823	MET13	318829	Magnaporthe_oryzae	loss_of_pathogenicity
g2787.t1	Q04182	PHI:2815	Pdr15	4932	Saccharomyces_cerevisiae	unaffected_pathogenicity
g2816.t1	Q04182	PHI:2815	Pdr15	4932	Saccharomyces_cerevisiae	unaffected_pathogenicity
g2828.t1	A0A0D2XZG3	PHI:9745	FolVPS21_(FOXG_09392)	5507	Fusarium_oxysporum	reduced_virulence
g2833.t1	I1RC52	PHI:6092	FgVps26	5518	Fusarium_graminearum	reduced_virulence
g2836.t1	Q4HTT1	PHI:1468	GzCCAAT008	5518	Fusarium_graminearum	unaffected_pathogenicity
g2861.t1	Q4WJ77	PHI:7654	AroB	746128	Aspergillus_fumigatus	reduced_virulence
g2869.t1	Q59MV9	PHI:500	YHB1	5476	Candida_albicans	reduced_virulence
g2870.t1	Q59MV9	PHI:500	YHB1	5476	Candida_albicans	reduced_virulence
g2871.t1	Q59MV9	PHI:500	YHB1	5476	Candida_albicans	reduced_virulence
g2875.t1	Q4WJS6	PHI:6753	GlcA	746128	Aspergillus_fumigatus	lethal
g2891.t1	C4YR40	PHI:4904	Glr1	5476	Candida_albicans	reduced_virulence
g2900.t1	Q59QT2	PHI:11135	ARP1_(orf19.2641)	5476	Candida_albicans	reduced_virulence
g2904.t1	Q59QS7	PHI:2571	ZCF13	5476	Candida_albicans	reduced_virulence
g2921.t1	Q6FJR5	PHI:7925	Cgyps1	5478	Candida_glabrata	reduced_virulence__unaffected_pathogenicity
g2923.t1	A0A1D8PRB7	PHI:6823	Zcf29	5476	Candida_albicans	reduced_virulence
g2939.t1	A0A1D8PQ78	PHI:9146	CaCDC50_(orf19.5735)	5476	Candida_albicans	reduced_virulence
g2943.t1	Q6FW72	PHI:9271	Cgfig4_(CAGL0D02464g)	5478	Candida_glabrata	unaffected_pathogenicity__reduced_virulence
g2989.t1	G4NAT2	PHI:11084	MoMob1_(MGG_03151)	318829	Magnaporthe_oryzae	reduced_virulence
g3018.t1	A0A0E0S0W9	PHI:9823	Fg08731	5518	Fusarium_graminearum	reduced_virulence
g3037.t1	Q8X6L3	PHI:9197	Z4861	562	Escherichia_coli	reduced_virulence
g3064.t1	I1RE76	PHI:1571	GzOB011	5518	Fusarium_graminearum	unaffected_pathogenicity
g3076.t1	Q5A4M8	PHI:2337	SUR7	5476	Candida_albicans	reduced_virulence
g3077.t1	J9W153	PHI:10012	Atg15_(CNAG_01601)	5207	Cryptococcus_neoformans	reduced_virulence
g3090.t1	Q5A4N7	PHI:2572	ZCF18	5476	Candida_albicans	reduced_virulence
g3093.t1	I1S1A3	PHI:9095	Fgvps60_(FGSG_10503)	5518	Fusarium_graminearum	loss_of_pathogenicity
g3108.t1	Q9UWF6	PHI:105__PHI:7565	PLB1__Plb1	5476	Candida_albicans	reduced_virulence
g3109.t1	Q9UWF6	PHI:105__PHI:7565	PLB1__Plb1	5476	Candida_albicans	reduced_virulence
g3110.t1	Q9UWF6	PHI:105__PHI:7565	PLB1__Plb1	5476	Candida_albicans	reduced_virulence
g3111.t1	Q9UWF6	PHI:105__PHI:7565	PLB1__Plb1	5476	Candida_albicans	reduced_virulence
g3130.t1	G2XBR1	PHI:3708	VdSSP1	27337	Verticillium_dahliae	reduced_virulence
g3132.t1	P0CT16	PHI:9554	Mosar1	318829	Magnaporthe_oryzae	unaffected_pathogenicity
g3150.t1	P40086	PHI:503	COX15	4932	Saccharomyces_cerevisiae	reduced_virulence
g3152.t1	A0A024CHY4	PHI:4837	CipA	36746	Pseudomonas_cichorii	reduced_virulence
g3157.t1	Q59NP1	PHI:6485	CTR1	5476	Candida_albicans	reduced_virulence
g3162.t1	Q59WW7	PHI:4936	Gpx31	5476	Candida_albicans	unaffected_pathogenicity
g3163.t1	Q59WW7	PHI:4936	Gpx31	5476	Candida_albicans	unaffected_pathogenicity
g3164.t1	Q59WW7	PHI:4936	Gpx31	5476	Candida_albicans	unaffected_pathogenicity
g3165.t1	E9ESW5	PHI:11492	IlvC_(MAA__03009)	568076	Metarhizium_robertsii	reduced_virulence
g3172.t1	Q00313	PHI:80	TOP1	5476	Candida_albicans	reduced_virulence
g3191.t1	Q59WW7	PHI:4936	Gpx31	5476	Candida_albicans	unaffected_pathogenicity
g3195.t1	Q8TGD1	PHI:254	FOW1	5507	Fusarium_oxysporum	reduced_virulence
g3205.t1	A0A1D8PPE6	PHI:11357	Fet99	5476	Candida_albicans	reduced_virulence
g3206.t1	A0A1D8PPE6	PHI:11357	Fet99	5476	Candida_albicans	reduced_virulence
g3223.t1	Q59RL7	PHI:2861	Hms1	5476	Candida_albicans	reduced_virulence
g3244.t1	Q59RG0	PHI:511	CaNAG4	5476	Candida_albicans	reduced_virulence
g3245.t1	Q59RG0	PHI:511	CaNAG4	5476	Candida_albicans	reduced_virulence
g3246.t1	Q9C0N5	PHI:207	CaNAG2	5476	Candida_albicans	reduced_virulence
g3247.t1	Q04802	PHI:221	NAG1	5476	Candida_albicans	reduced_virulence
g3248.t1	Q9C0M1	PHI:208	CaNAG5	5476	Candida_albicans	reduced_virulence
g3249.t1	Q9C0L9	PHI:512	CaNAG6	5476	Candida_albicans	reduced_virulence
g3266.t1	Q9UW14	PHI:185	RIM101	5476	Candida_albicans	reduced_virulence
g3278.t1	Q9P8U9	PHI:162__PHI:485	CaFTR1__FTR1	5476	Candida_albicans	loss_of_pathogenicity
g3286.t1	Q59ZX1	PHI:3512	SET3	5476	Candida_albicans	reduced_virulence
g3287.t1	Q9P8U9	PHI:162__PHI:485	CaFTR1__FTR1	5476	Candida_albicans	loss_of_pathogenicity
g3291.t1	G4MWX1	PHI:7134	MoRab5B	318829	Magnaporthe_oryzae	reduced_virulence
g3309.t1	Q5AKU6	PHI:189__PHI:3020	SSK1__Ssk1	5476	Candida_albicans	loss_of_pathogenicity__reduced_virulence
g3312.t1	Q5AKU3	PHI:3806	Ybp1	5476	Candida_albicans	unaffected_pathogenicity
g3317.t1	Q8TG24	PHI:265	MET3	5207	Cryptococcus_neoformans	loss_of_pathogenicity
g3318.t1	A0A384JMC8	PHI:9835	Bcpgd	40559	Botrytis_cinerea	reduced_virulence
g3333.t1	Q5AKZ4	PHI:3654	Mcu1	5476	Candida_albicans	reduced_virulence
g3342.t1	Q6FM61	PHI:2570	CYB2	5478	Candida_glabrata	reduced_virulence
g3344.t1	Q6FM61	PHI:2570	CYB2	5478	Candida_glabrata	reduced_virulence
g3368.t1	Q5AL16	PHI:4193__PHI:11404	STP2__Stp2	5476	Candida_albicans	reduced_virulence
g3387.t1	Q5AL36	PHI:2865	Tye7	5476	Candida_albicans	reduced_virulence
g3392.t1	P30573	PHI:31__PHI:7234	CHS3__Chs3	5476	Candida_albicans	reduced_virulence__unaffected_pathogenicity
g3437.t1	I1RAH4	PHI:1562	GzOB002	5518	Fusarium_graminearum	lethal
g3449.t1	Q04182	PHI:2815	Pdr15	4932	Saccharomyces_cerevisiae	unaffected_pathogenicity
g3459.t1	A0A1D8PFD4	PHI:11157	Atp19_(CAALFM_C112320CA)	5476	Candida_albicans	unaffected_pathogenicity
g3463.t1	A0A1D8PFF4	PHI:8904	VPH2	5476	Candida_albicans	reduced_virulence
g3473.t1	P28873	PHI:26	CaMDR1	5476	Candida_albicans	reduced_virulence
g3474.t1	E9ETZ6	PHI:7251	Mrtdc	568076	Metarhizium_robertsii	reduced_virulence
g3480.t1	Q9UVL6	PHI:6484	CRP1	5476	Candida_albicans	reduced_virulence
g3489.t1	I1R9N5	PHI:3910	FgSAT	5518	Fusarium_graminearum	unaffected_pathogenicity
g3524.t1	P87199	PHI:465	KIN2	5270	Ustilago_maydis	reduced_virulence
g3528.t1	E9F4P0	PHI:3069	MrAC	568076	Metarhizium_robertsii	reduced_virulence
g3540.t1	Q4WCZ1	PHI:2969	ArgEF	746128	Aspergillus_fumigatus	reduced_virulence
g3555.t1	A0A1D8PRX4	PHI:11356	Fth2	5476	Candida_albicans	reduced_virulence
g3558.t1	Q4WX65	PHI:2540	IPP1	746128	Aspergillus_fumigatus	lethal
g3561.t1	Q9Y765	PHI:9279	Ram2	5476	Candida_albicans	unaffected_pathogenicity
g3565.t1	J9VUY6	PHI:6871	Gua1	5207	Cryptococcus_neoformans	loss_of_pathogenicity
g3570.t1	Q4WX65	PHI:2540	IPP1	746128	Aspergillus_fumigatus	lethal
g3572.t1	A0A1D8PRX4	PHI:11356	Fth2	5476	Candida_albicans	reduced_virulence
g3596.t1	G1XLT2	PHI:4021	AoMls	2813651	Orbilia_oligospora	reduced_virulence
g3597.t1	I1RNL0	PHI:2409	FgMT2	5518	Fusarium_graminearum	reduced_virulence
g3615.t1	P43078	PHI:66__PHI:6828	CPP1	5476	Candida_albicans	reduced_virulence
g3622.t1	Q5AP90	PHI:2886	MNN23	5476	Candida_albicans	reduced_virulence
g3629.t1	G4MQZ2	PHI:2038	Mir1	318829	Magnaporthe_oryzae	unaffected_pathogenicity
g3640.t1	O59918	PHI:158	UKC1	5270	Ustilago_maydis	reduced_virulence
g3650.t1	Q5APQ8	PHI:3691	Mnn12	5476	Candida_albicans	unaffected_pathogenicity
g3657.t1	Q6IWN3	PHI:528	CLA4	5270	Ustilago_maydis	loss_of_pathogenicity
g3659.t1	C5MB73	PHI:7810	CaTpk1_(CTRG_03315)	5482	Candida_tropicalis	loss_of_pathogenicity__unaffected_pathogenicity
g3696.t1	Q59WF4	PHI:2883	MNN2	5476	Candida_albicans	reduced_virulence
g3700.t1	Q5AQ36	PHI:3022	Sho1	5476	Candida_albicans	reduced_virulence
g3701.t1	A0A0D1C7C6	PHI:7046	Aox1	5270	Ustilago_maydis	unaffected_pathogenicity
g3703.t1	Q5AQ33	PHI:2565	HSF1	5476	Candida_albicans	reduced_virulence
g3704.t1	Q5AC02	PHI:2862	Lys14	5476	Candida_albicans	reduced_virulence
g3710.t1	Q9HFZ4	PHI:183	RBT1	5476	Candida_albicans	reduced_virulence
g3722.t1	O13359	PHI:306__PHI:9474	KEX2__Kex2	5476	Candida_albicans	reduced_virulence
g3754.t1	Q5APP3	PHI:2859	Rtg1	5476	Candida_albicans	reduced_virulence
g3759.t1	Q9UW87	PHI:267	MLT1	5476	Candida_albicans	reduced_virulence
g3760.t1	Q9UW87	PHI:267	MLT1	5476	Candida_albicans	reduced_virulence
g3763.t1	Q9UW87	PHI:267	MLT1	5476	Candida_albicans	reduced_virulence
g3796.t1	Q8MPM3	PHI:8028	Tkt	5665	Leishmania_mexicana	loss_of_pathogenicity
g3797.t1	Q59QB4	PHI:8867	Vcx1	5476	Candida_albicans	unaffected_pathogenicity
g3814.t1	Q8NJ85	PHI:282	CDC11	5476	Candida_albicans	reduced_virulence
g3826.t1	I1RMW9	PHI:4602	FDB2	5518	Fusarium_graminearum	reduced_virulence
g3827.t1	Q5A4W8	PHI:7195	Bdf1	5476	Candida_albicans	reduced_virulence
g3831.t1	Q5A4X5	PHI:380	SKN7	5476	Candida_albicans	reduced_virulence
g3835.t1	I1S2F2	PHI:1500	GzHMG032	5518	Fusarium_graminearum	unaffected_pathogenicity
g3837.t1	K3VS45	PHI:11078	Fpnuc1_(FPSE_01560)	101028	Fusarium_pseudograminearum	unaffected_pathogenicity
g3849.t1	B2SI02	PHI:1139	RaxQ	347	Xanthomonas_oryzae	increased_virulence_(hypervirulence)
g3850.t1	I1RJT0	PHI:8913	FgVPS2_(FGSG_04112)	5518	Fusarium_graminearum	lethal
g3851.t1	F6K8L5	PHI:2840	CnSEC14-1	5207	Cryptococcus_neoformans	reduced_virulence
g3853.t1	A0A1D8PPD8	PHI:11354	Fet3	5476	Candida_albicans	reduced_virulence
g3867.t1	G8B9S9	PHI:7865	CPAR2_303700	5480	Candida_parapsilosis	reduced_virulence
g3871.t1	P10613	PHI:8030__PHI:8187__PHI:10625__PHI:11160	ERG11__Erg11__CaErg11	5476	Candida_albicans	loss_of_pathogenicity__unaffected_pathogenicity__reduced_virulence
g3872.t1	P10613	PHI:8030__PHI:8187__PHI:10625__PHI:11160	ERG11__Erg11__CaErg11	5476	Candida_albicans	loss_of_pathogenicity__unaffected_pathogenicity__reduced_virulence
g3873.t1	P10613	PHI:8030__PHI:8187__PHI:10625__PHI:11160	ERG11__Erg11__CaErg11	5476	Candida_albicans	loss_of_pathogenicity__unaffected_pathogenicity__reduced_virulence
g3874.t1	P10613	PHI:8030__PHI:8187__PHI:10625__PHI:11160	ERG11__Erg11__CaErg11	5476	Candida_albicans	loss_of_pathogenicity__unaffected_pathogenicity__reduced_virulence
g3875.t1	P10613	PHI:8030__PHI:8187__PHI:10625__PHI:11160	ERG11__Erg11__CaErg11	5476	Candida_albicans	loss_of_pathogenicity__unaffected_pathogenicity__reduced_virulence
g3876.t1	P10613	PHI:8030__PHI:8187__PHI:10625__PHI:11160	ERG11__Erg11__CaErg11	5476	Candida_albicans	loss_of_pathogenicity__unaffected_pathogenicity__reduced_virulence
g3877.t1	P10613	PHI:8030__PHI:8187__PHI:10625__PHI:11160	ERG11__Erg11__CaErg11	5476	Candida_albicans	loss_of_pathogenicity__unaffected_pathogenicity__reduced_virulence
g3878.t1	P10613	PHI:8030__PHI:8187__PHI:10625__PHI:11160	ERG11__Erg11__CaErg11	5476	Candida_albicans	loss_of_pathogenicity__unaffected_pathogenicity__reduced_virulence
g3908.t1	G4MRA3	PHI:2189	MoGIS2	318829	Magnaporthe_oryzae	reduced_virulence
g3910.t1	Q875H9	PHI:283	CDC24	5476	Candida_albicans	loss_of_pathogenicity
g3938.t1	Q5A1L6	PHI:3822	GIT3	5476	Candida_albicans	reduced_virulence
g3939.t1	Q5A1L6	PHI:3822	GIT3	5476	Candida_albicans	reduced_virulence
g3940.t1	Q5A1L6	PHI:3822	GIT3	5476	Candida_albicans	reduced_virulence
g3965.t1	G4N1E7	PHI:6637	Movps1	318829	Magnaporthe_oryzae	lethal
g3977.t1	P52497	PHI:7073	Snf1	5476	Candida_albicans	lethal
g3992.t1	Q4WNW5	PHI:2970__PHI:10406	ArgB__ArgB_(AFUA_4G07190)	746128	Aspergillus_fumigatus	unaffected_pathogenicity__reduced_virulence
g4010.t1	G4MRB4	PHI:4491	SHM	318829	Magnaporthe_oryzae	reduced_virulence
g4018.t1	G4NGW8	PHI:3175	MoSnf4	318829	Magnaporthe_oryzae	loss_of_pathogenicity
g4029.t1	Q59P00	PHI:2558	DUR31	5476	Candida_albicans	reduced_virulence
g4035.t1	P0CY23	PHI:461	CST20	5476	Candida_albicans	reduced_virulence
g4048.t1	Q4WJ71	PHI:2539	CDS1	746128	Aspergillus_fumigatus	lethal
g4067.t1	G8BCQ2	PHI:2564	OLE1	5480	Candida_parapsilosis	reduced_virulence
g4069.t1	A0A1D8PP43	PHI:9524	ADH1	5476	Candida_albicans	reduced_virulence
g4081.t1	Q4WJS6	PHI:6753	GlcA	746128	Aspergillus_fumigatus	lethal
g4083.t1	B0Y2J9	PHI:6976	Erg4B	746128	Aspergillus_fumigatus	unaffected_pathogenicity
g4085.t1	J9W439	PHI:8013	Hos2_(CNAG_05563)	5207	Cryptococcus_neoformans	reduced_virulence
g4100.t1	N4VLC7	PHI:9476	CoTHR4_(Cob_04177)	5465	Colletotrichum_orbiculare	reduced_virulence
g4102.t1	Q5AGE4	PHI:857	PDE1	5476	Candida_albicans	unaffected_pathogenicity
g4105.t1	Q5AF55	PHI:6822	Zcf15	5476	Candida_albicans	reduced_virulence
g4120.t1	P43077	PHI:4987	HEX1	5476	Candida_albicans	reduced_virulence
g4137.t1	Q5AG40	PHI:2553	VPS4	5476	Candida_albicans	loss_of_pathogenicity
g4142.t1	I1RD96	PHI:3984	FGSG_01588_(Sc_gpi7)	5518	Fusarium_graminearum	unaffected_pathogenicity
g4146.t1	Q5AG51	PHI:11355	Ccc2	5476	Candida_albicans	reduced_virulence
g4156.t1	A0A1D8PNL1	PHI:9905	Mig1	5476	Candida_albicans	unaffected_pathogenicity__reduced_virulence
g4159.t1	G4MNM6	PHI:9200	MoCKb2_(MGG_05651)	318829	Magnaporthe_oryzae	reduced_virulence__unaffected_pathogenicity
g4165.t1	Q5RZ66	PHI:2846	TRR1	5207	Cryptococcus_neoformans	lethal
g4174.t1	Q5AGA0	PHI:3690	Mnn1	5476	Candida_albicans	unaffected_pathogenicity
g4175.t1	Q5AGA0	PHI:3690	Mnn1	5476	Candida_albicans	unaffected_pathogenicity
g4184.t1	G4MNV0	PHI:2178	MoSFl1	318829	Magnaporthe_oryzae	reduced_virulence
g4191.t1	Q5AGC4	PHI:6079	Ecm33	5476	Candida_albicans	reduced_virulence
g4192.t1	P53705	PHI:124	INT1	5476	Candida_albicans	reduced_virulence
g4206.t1	J9VLD1	PHI:11022	Pho81_(CNAG_02541)	5207	Cryptococcus_neoformans	reduced_virulence
g4230.t1	Q5AKA8	PHI:2556	GLN3	5476	Candida_albicans	reduced_virulence
g4231.t1	A0A0E0SID1	PHI:11601	Sah1_(FGSG_05615)	5518	Fusarium_graminearum	reduced_virulence
g4290.t1	G4MSY4	PHI:5590	FZC2	318829	Magnaporthe_oryzae	unaffected_pathogenicity
g4299.t1	A0A1D8PP43	PHI:9524	ADH1	5476	Candida_albicans	reduced_virulence
g4310.t1	C4XXN5	PHI:2640	CNB1	36911	Clavispora_lusitaniae	reduced_virulence
g4315.t1	Q00580	PHI:49__PHI:770	CPG1__CPG2	5116	Cryphonectria_parasitica	reduced_virulence__unaffected_pathogenicity
g4319.t1	Q5AK01	PHI:9224__PHI:9545	CaPsy4__PSY4	5476	Candida_albicans	increased_virulence_(hypervirulence)
g4330.t1	I1RM25	PHI:1579	GzOB019	5518	Fusarium_graminearum	unaffected_pathogenicity
g4334.t1	Q4X099	PHI:2638	Ilv3A	746128	Aspergillus_fumigatus	reduced_virulence
g4342.t1	G4NIS9	PHI:785	MGG_04128	318829	Magnaporthe_oryzae	reduced_virulence
g4355.t1	P83774	PHI:3514	Asc1	5476	Candida_albicans	loss_of_pathogenicity
g4391.t1	G4MW66	PHI:2062__PHI:3815	Gph1__GPH1	318829	Magnaporthe_oryzae	unaffected_pathogenicity__loss_of_pathogenicity__reduced_virulence
g4395.t1	J5JMW3	PHI:9121	Bbmcm1_(BBA_06763)	176275	Beauveria_bassiana	reduced_virulence
g4406.t1	Q5AFK0	PHI:10336	Mac1	5476	Candida_albicans	reduced_virulence
g4415.t1	Q9P872	PHI:440	PMR1	5476	Candida_albicans	reduced_virulence
g4423.t1	P04173	PHI:504	LEU2	4932	Saccharomyces_cerevisiae	reduced_virulence
g4452.t1	O13401	PHI:401	SOD2	5476	Candida_albicans	unaffected_pathogenicity
g4496.t1	I1RE80	PHI:3037	FgERG5A	5518	Fusarium_graminearum	reduced_virulence
g4501.t1	G4MNA5	PHI:2096	Calcium-transporting_ATPase_3	318829	Magnaporthe_oryzae	loss_of_pathogenicity
g4504.t1	O74189	PHI:451	PMT1	5476	Candida_albicans	loss_of_pathogenicity
g4505.t1	G4MNA5	PHI:2096	Calcium-transporting_ATPase_3	318829	Magnaporthe_oryzae	loss_of_pathogenicity
g4517.t1	Q59M00	PHI:8897	Ept1_(C7_02690C_A)	5476	Candida_albicans	increased_virulence_(hypervirulence)__reduced_virulence
g4521.t1	P02829	PHI:463	HSP90	4932	Saccharomyces_cerevisiae	increased_virulence_(hypervirulence)
g4531.t1	Q9P8W9	PHI:213	CPA1	5207	Cryptococcus_neoformans	reduced_virulence
g4543.t1	A0A0L9JQ40	PHI:6892	IscU	28901	Salmonella_enterica	reduced_virulence
g4546.t1	Q5AGY8	PHI:11180	Mcp1_(orf_19.6550)	5476	Candida_albicans	reduced_virulence
g4558.t1	Q4WUE0	PHI:10405	ArgJ_(AFUA_5G08120)	746128	Aspergillus_fumigatus	reduced_virulence
g4572.t1	Q4WEM7	PHI:2521	GUS1	746128	Aspergillus_fumigatus	lethal
g4605.t1	O42696	PHI:138	CaNIK1	5476	Candida_albicans	reduced_virulence
g4609.t1	Q9URM1	PHI:205	CaCHS1	5476	Candida_albicans	loss_of_pathogenicity
g4620.t1	G4MXC5	PHI:5190	MoPRX1	318829	Magnaporthe_oryzae	reduced_virulence
g4628.t1	G4N7K8	PHI:9032	Mocrn1_(MGG_06389)	318829	Magnaporthe_oryzae	reduced_virulence__unaffected_pathogenicity
g4629.t1	Q59R28	PHI:2888	MNN26	5476	Candida_albicans	reduced_virulence
g4635.t1	A0A1D8PP43	PHI:9524	ADH1	5476	Candida_albicans	reduced_virulence
g4649.t1	G4MRB4	PHI:4491	SHM	318829	Magnaporthe_oryzae	reduced_virulence
g4681.t1	I1RX22	PHI:1595	GzOB035	5518	Fusarium_graminearum	unaffected_pathogenicity
g4695.t1	I1RA52	PHI:445	NOS1	5518	Fusarium_graminearum	reduced_virulence
g4698.t1	Q9C1T0	PHI:200	ARG1	5507	Fusarium_oxysporum	reduced_virulence
g4704.t1	A0A384JPY4	PHI:9903	Bcser2_(Bcin08g02990)	40559	Botrytis_cinerea	reduced_virulence
g4718.t1	G4MVC5	PHI:6927	MoRAD6	318829	Magnaporthe_oryzae	reduced_virulence
g4719.t1	A0A1D8PP43	PHI:9524	ADH1	5476	Candida_albicans	reduced_virulence
g4729.t1	A0A1D8PRB7	PHI:6823	Zcf29	5476	Candida_albicans	reduced_virulence
g4734.t1	Q5A5E0	PHI:10653	Dfr1	5476	Candida_albicans	reduced_virulence
g4747.t1	Q9HFT8	PHI:204	CaCDC35	5476	Candida_albicans	loss_of_pathogenicity
g4758.t1	P43068	PHI:67__PHI:6843	MKC1__Mkc1	5476	Candida_albicans	reduced_virulence
g4759.t1	P43068	PHI:67__PHI:6843	MKC1__Mkc1	5476	Candida_albicans	reduced_virulence
g4762.t1	Q5AJ90	PHI:3688	Fox3p	5476	Candida_albicans	unaffected_pathogenicity
g4768.t1	F5HAA8	PHI:424	PCK1	5207	Cryptococcus_neoformans	reduced_virulence
g4780.t1	Q5AAI8	PHI:4045	Nap1	5476	Candida_albicans	reduced_virulence
g4783.t1	I1RYX6	PHI:9357	Fgleu1_(FGSG_09589)	5518	Fusarium_graminearum	loss_of_pathogenicity
g4786.t1	Q5A8T4	PHI:11392	Als1	5476	Candida_albicans	reduced_virulence
g4789.t1	Q5A8T4	PHI:11392	Als1	5476	Candida_albicans	reduced_virulence
g4798.t1	P46590	PHI:198	ALS1	5476	Candida_albicans	reduced_virulence
g4806.t1	G8BCG1	PHI:5350	Ntc1	5480	Candida_parapsilosis	reduced_virulence
g4820.t1	A0A1D8PRT2	PHI:11474	VHR1_(CR_00630W)	5476	Candida_albicans	unaffected_pathogenicity
g4821.t1	G4MTK2	PHI:5232	MoARG1	318829	Magnaporthe_oryzae	loss_of_pathogenicity
g4825.t1	G4MUX6	PHI:3816	GSN1	318829	Magnaporthe_oryzae	reduced_virulence
g4830.t1	E3QI14	PHI:9116	GLS1	31870	Colletotrichum_graminicola	reduced_virulence
g4839.t1	O42695	PHI:140	CaSLN1	5476	Candida_albicans	reduced_virulence
g4867.t1	A0A1D8PRX4	PHI:11356	Fth2	5476	Candida_albicans	reduced_virulence
g4868.t1	E9EHY0	PHI:11155	Macwh43_(MAC_09478)	92637	Metarhizium_acridum	reduced_virulence
g4871.t1	A0A1D8PRX4	PHI:11356	Fth2	5476	Candida_albicans	reduced_virulence
g4885.t1	Q5A9D6	PHI:9257	CaGPI15	5476	Candida_albicans	reduced_virulence
g4887.t1	Q5A8T7	PHI:11394	Als5	5476	Candida_albicans	reduced_virulence
g4888.t1	Q5A8T7	PHI:11394	Als5	5476	Candida_albicans	reduced_virulence
g4890.t1	P53707	PHI:95	CSP37	5476	Candida_albicans	reduced_virulence
g4892.t1	G4N713	PHI:10874__PHI:10925	MoSec61beta_(MGG_03644)__MoSEC61beta_(MGG_03644)	318829	Magnaporthe_oryzae	reduced_virulence
g4894.t1	A0A1D8PRZ8	PHI:9542	PTC2	5476	Candida_albicans	unaffected_pathogenicity__reduced_virulence__increased_virulence_(hypervirulence)
g4898.t1	G4NCA2	PHI:2016	PTH2	318829	Magnaporthe_oryzae	loss_of_pathogenicity
g4900.t1	Q4WLR6	PHI:7653	TrpA	746128	Aspergillus_fumigatus	reduced_virulence
g4903.t1	Q4WNY2	PHI:11012	MetH_(AFUA_4G07360)	746128	Aspergillus_fumigatus	reduced_virulence
g4904.t1	G4MT58	PHI:5480	MoPyr5	318829	Magnaporthe_oryzae	reduced_virulence
g4907.t1	Q59LV5	PHI:8895	Pem1_(CR_02540W_A)	5476	Candida_albicans	increased_virulence_(hypervirulence)
g4923.t1	B0YE73	PHI:7591	Erg25B	746128	Aspergillus_fumigatus	unaffected_pathogenicity
g4929.t1	A0A1D8PS71	PHI:7719	Orf19.3727	5476	Candida_albicans	reduced_virulence
g4930.t1	Q4WU51	PHI:2536	MET2	746128	Aspergillus_fumigatus	lethal__unaffected_pathogenicity
g4933.t1	A0A1D8PS71	PHI:7719	Orf19.3727	5476	Candida_albicans	reduced_virulence
g4934.t1	P52498	PHI:62	CaRSR1	5476	Candida_albicans	reduced_virulence
g4937.t1	I1RFJ2	PHI:1573	GzOB013	5518	Fusarium_graminearum	lethal
g4939.t1	Q59UY7	PHI:2617	SEF1	5476	Candida_albicans	reduced_virulence
g4941.t1	A0A1D8PS71	PHI:7719	Orf19.3727	5476	Candida_albicans	reduced_virulence
g4946.t1	E9ETR6	PHI:9193	MrArk1_(MAA_03415)	176275	Beauveria_bassiana	reduced_virulence
g4949.t1	Q1L2E2	PHI:595__PHI:2248	ALS1__Als1	13684	Parastagonospora_nodorum	reduced_virulence__loss_of_pathogenicity
g4952.t1	O94072	PHI:9703	VMA4	5476	Candida_albicans	loss_of_pathogenicity
g4967.t1	Q96VL3	PHI:339	CLPT1	290576	Colletotrichum_lindemuthianum	reduced_virulence
g4968.t1	Q4X1B0	PHI:6444	Complex_I_NADH_oxidoredutase	746128	Aspergillus_fumigatus	reduced_virulence
g4995.t1	Q4WI19	PHI:9899	RpdA_(Afu2g03390)	746128	Aspergillus_fumigatus	loss_of_pathogenicity
g5002.t1	O42825	PHI:270	RHO1	5476	Candida_albicans	loss_of_pathogenicity
g5048.t1	A0A1D8PSE5	PHI:11473	VHT1_(CR_03270W)	5476	Candida_albicans	reduced_virulence__unaffected_pathogenicity
g5049.t1	A0A1D8PSE5	PHI:11473	VHT1_(CR_03270W)	5476	Candida_albicans	reduced_virulence__unaffected_pathogenicity
g5063.t1	Q9P927	PHI:368	NOT4	5476	Candida_albicans	reduced_virulence
g5070.t1	Q5XTQ5	PHI:538	FRT1	40559	Botrytis_cinerea	unaffected_pathogenicity
g5079.t1	I1RNC6	PHI:1465	GzCCAAT005	5518	Fusarium_graminearum	unaffected_pathogenicity
g5111.t1	Q04182	PHI:2815	Pdr15	4932	Saccharomyces_cerevisiae	unaffected_pathogenicity
g5116.t1	Q5AAL9	PHI:3513__PHI:11387	IFF4__Iff4	5476	Candida_albicans	reduced_virulence__unaffected_pathogenicity
g5190.t1	Q6FKK2	PHI:11183	CgTPO4_(CAGL0L10912g)	5478	Candida_glabrata	reduced_virulence
g5198.t1	I1RC95	PHI:1566	GzOB006	5518	Fusarium_graminearum	lethal
g5224.t1	C5M2V0	PHI:10725	Ron1	5482	Candida_tropicalis	reduced_virulence
g5246.t1	P83776	PHI:8970__PHI:10643	Cahxk2__Hxk2	5476	Candida_albicans	reduced_virulence__unaffected_pathogenicity
g5250.t1	P39827	PHI:281	CDC10	5476	Candida_albicans	reduced_virulence
g5272.t1	Q9UVB5	PHI:452	PMT6	5476	Candida_albicans	reduced_virulence
g5281.t1	Q4HTT1	PHI:1468	GzCCAAT008	5518	Fusarium_graminearum	unaffected_pathogenicity
g5285.t1	J9VLE6	PHI:11158	Ubi1_(CNAG_00370)	5207	Cryptococcus_neoformans	reduced_virulence
g5307.t1	Q9HFZ4	PHI:183	RBT1	5476	Candida_albicans	reduced_virulence
g5315.t1	Q59KN8	PHI:10710	Ipk1	5476	Candida_albicans	reduced_virulence
g5338.t1	I1RAH2	PHI:1629	GzWing001	5518	Fusarium_graminearum	unaffected_pathogenicity
g5358.t1	D4HYF4	PHI:9320	PurL	552	Erwinia_amylovora	reduced_virulence
g5369.t1	O42772	PHI:822	Ip	1047171	Zymoseptoria_tritici	chemistry_target:_resistance_to_chemical
g5377.t1	A0A1D8PSW8	PHI:9278	CDC43	5476	Candida_albicans	unaffected_pathogenicity
g5391.t1	I1RNC6	PHI:1465	GzCCAAT005	5518	Fusarium_graminearum	unaffected_pathogenicity
g5411.t1	Q5AMP9	PHI:2568	CAP2	5476	Candida_albicans	reduced_virulence
g5417.t1	Q5AH74	PHI:2563	DPP3	5476	Candida_albicans	reduced_virulence
g5419.t1	Q5AMP3	PHI:7011	Arl1	5476	Candida_albicans	reduced_virulence
g5437.t1	Q4IQX3	PHI:1470	GzHMG002	5518	Fusarium_graminearum	reduced_virulence
g5444.t1	G4MVB1	PHI:11593	MoCpa1_(MGG_01743)	318829	Magnaporthe_oryzae	reduced_virulence
g5445.t1	B0YE73	PHI:7591	Erg25B	746128	Aspergillus_fumigatus	unaffected_pathogenicity
g5448.t1	B2VY78	PHI:11324	TtcA	45151	Pyrenophora_tritici-repentis	unaffected_pathogenicity
g5460.t1	G4NC97	PHI:3976	MoIlv6	318829	Magnaporthe_oryzae	loss_of_pathogenicity
g5475.t1	P43070	PHI:61	BGL2	5476	Candida_albicans	reduced_virulence
g5485.t1	O59924	PHI:271	SOD1	5476	Candida_albicans	reduced_virulence
g5489.t1	G1UBC2	PHI:517__PHI:11390	CaEAP1__Eap1	5476	Candida_albicans	reduced_virulence__unaffected_pathogenicity
g5490.t1	Q9HFZ4	PHI:183	RBT1	5476	Candida_albicans	reduced_virulence
g5497.t1	G4MRH1	PHI:7112	MoERR1	318829	Magnaporthe_oryzae	reduced_virulence
g5509.t1	A0A1D8PS71	PHI:7719	Orf19.3727	5476	Candida_albicans	reduced_virulence
g5524.t1	A0A1D8PKX3	PHI:8905	VMA6	5476	Candida_albicans	reduced_virulence
g5534.t1	Q59UT5	PHI:3333	Pga7	5476	Candida_albicans	reduced_virulence
g5535.t1	Q59UT5	PHI:3333	Pga7	5476	Candida_albicans	reduced_virulence
g5544.t1	Q59UT5	PHI:3333	Pga7	5476	Candida_albicans	reduced_virulence
g5545.t1	Q59UT5	PHI:3333	Pga7	5476	Candida_albicans	reduced_virulence
g5615.t1	Q5AF55	PHI:6822	Zcf15	5476	Candida_albicans	reduced_virulence
g5624.t1	Q4WEU7	PHI:9541	CysD	746128	Aspergillus_fumigatus	unaffected_pathogenicity
g5625.t1	Q59US7	PHI:3712	Ecm7	5476	Candida_albicans	unaffected_pathogenicity
g5628.t1	G4MNG8	PHI:807	MGG_06951	318829	Magnaporthe_oryzae	reduced_virulence
g5630.t1	Q59UR3	PHI:2820	SWI1	5476	Candida_albicans	reduced_virulence
g5631.t1	Q59UR2	PHI:6214	MNN10	5476	Candida_albicans	reduced_virulence__unaffected_pathogenicity
g5636.t1	H8ZZ79	PHI:2710	MepB	474922	Colletotrichum_gloeosporioides	reduced_virulence
g5647.t1	G4NG12	PHI:11584	MoGLN2_(MGG_14279)	318829	Magnaporthe_oryzae	loss_of_pathogenicity
g5658.t1	Q59KJ7	PHI:2884	MNN21	5476	Candida_albicans	reduced_virulence
g5662.t1	J5JYY9	PHI:4917	BbbqrA	176275	Beauveria_bassiana	reduced_virulence__increased_virulence_(hypervirulence)__unaffected_pathogenicity
g5663.t1	Q59Y37	PHI:5051	Pst2	5476	Candida_albicans	loss_of_pathogenicity
g5665.t1	Q59M50	PHI:2562	Cwt1	5476	Candida_albicans	reduced_virulence
g5673.t1	G4MUW5	PHI:888	MGG_01707	318829	Magnaporthe_oryzae	reduced_virulence
g5675.t1	Q59Y37	PHI:5051	Pst2	5476	Candida_albicans	loss_of_pathogenicity
g5680.t1	G4MTI8	PHI:6455	MoYcp4	318829	Magnaporthe_oryzae	reduced_virulence
g5692.t1	D4I2T0	PHI:9310	Pgi	552	Erwinia_amylovora	reduced_virulence
g5697.t1	Q4WJS6	PHI:6753	GlcA	746128	Aspergillus_fumigatus	lethal
g5699.t1	Q59U10	PHI:3798__PHI:6672	Bcr1	5476	Candida_albicans	reduced_virulence
g5704.t1	P42375	PHI:3085	GroEL	837	Porphyromonas_gingivalis	increased_virulence_(hypervirulence)
g5711.t1	A4QTE3	PHI:8927	MoSCAD1_(MGG_05096)	318829	Magnaporthe_oryzae	reduced_virulence__loss_of_pathogenicity
g5718.t1	J9VSX1	PHI:7186	ADE13	5207	Cryptococcus_neoformans	reduced_virulence
g5729.t1	Q04182	PHI:2815	Pdr15	4932	Saccharomyces_cerevisiae	unaffected_pathogenicity
g5738.t1	A0A0D2XVA4	PHI:11121	Pct6_(FOXG_07912)	5507	Fusarium_oxysporum	reduced_virulence
g5740.t1	Q92410	PHI:130	TPS1	5476	Candida_albicans	reduced_virulence
g5741.t1	I1RW16	PHI:1178__PHI:4941	(Sc_Cdc28)__Cdc2A	5518	Fusarium_graminearum	reduced_virulence__lethal__loss_of_pathogenicity
g5742.t1	A0A098DTI0	PHI:1180	(Sc_Sat4)	5518	Fusarium_graminearum	reduced_virulence
g5751.t1	A0A1D8PT38	PHI:10022__PHI:11019	Cek2	5476	Candida_albicans	increased_virulence_(hypervirulence)__reduced_virulence__unaffected_pathogenicity
g5756.t1	Q59PZ5	PHI:4561__PHI:9284	Gcn5	5476	Candida_albicans	loss_of_pathogenicity
g5766.t1	P46592	PHI:392	CaMNT2	5476	Candida_albicans	reduced_virulence
g5791.t1	A7EZX1	PHI:11004	SS1G_10888_(SsATX1)	5180	Sclerotinia_sclerotiorum	reduced_virulence__increased_virulence_(hypervirulence)
g5799.t1	Q4WXH8	PHI:9540	CysB	746128	Aspergillus_fumigatus	unaffected_pathogenicity
g5801.t1	C4YLK8	PHI:462	HST7	5476	Candida_albicans	unaffected_pathogenicity
g5807.t1	I1RFX8	PHI:1574	GzOB014	5518	Fusarium_graminearum	lethal
g5808.t1	A0A1D8PSJ8	PHI:9226__PHI:9543	CaPph3__PPH3	5476	Candida_albicans	increased_virulence_(hypervirulence)__reduced_virulence
g5829.t1	Q5XTQ5	PHI:538	FRT1	40559	Botrytis_cinerea	unaffected_pathogenicity
g5842.t1	Q5XTQ5	PHI:538	FRT1	40559	Botrytis_cinerea	unaffected_pathogenicity
g5864.t1	P30572	PHI:7233	Chs2	5476	Candida_albicans	unaffected_pathogenicity
g5871.t1	Q4WKG5	PHI:2530	TUB1	746128	Aspergillus_fumigatus	lethal__loss_of_pathogenicity
g5923.t1	Q8TG07	PHI:3600	Plb1	5478	Candida_glabrata	unaffected_pathogenicity
g5932.t1	Q5ACU3	PHI:453	PMT5	5476	Candida_albicans	reduced_virulence__unaffected_pathogenicity
g5933.t1	O93852	PHI:197	ALO1	5476	Candida_albicans	reduced_virulence
g5950.t1	Q59MV9	PHI:500	YHB1	5476	Candida_albicans	reduced_virulence
g5957.t1	Q59MV9	PHI:500	YHB1	5476	Candida_albicans	reduced_virulence
g5976.t1	C4YN44	PHI:4903	Fdh3	5476	Candida_albicans	unaffected_pathogenicity__reduced_virulence
g5983.t1	I1SAJ7	PHI:9042	Nrps5_(FGSG_13878)	5518	Fusarium_graminearum	reduced_virulence
g6003.t1	Q9Y7E5	PHI:273	SPT3	5476	Candida_albicans	loss_of_pathogenicity
g6019.t1	G4MZ47	PHI:2105	Calcium_permease	318829	Magnaporthe_oryzae	unaffected_pathogenicity__reduced_virulence
g6032.t1	G4N6P9	PHI:9201	MoCKa1_(MGG_03696)	318829	Magnaporthe_oryzae	unaffected_pathogenicity
g6055.t1	Q5AND9	PHI:7009	Arf2	5476	Candida_albicans	reduced_virulence
g6073.t1	K3W1P7	PHI:11619	FpHsp104_(FPSE_03525)	101028	Fusarium_pseudograminearum	reduced_virulence
g6079.t1	Q59RR0	PHI:331	CaACE2	5476	Candida_albicans	loss_of_pathogenicity
g6083.t1	J5JQG0	PHI:9102	BbRei1_(BBA_05861)	176275	Beauveria_bassiana	reduced_virulence
g6091.t1	Q5AA09	PHI:3516	Pga26	5476	Candida_albicans	reduced_virulence
g6093.t1	I1REN7	PHI:1681	GzNF001	5518	Fusarium_graminearum	unaffected_pathogenicity
g6107.t1	G4ND54	PHI:8041__PHI:8048	Moubc9__Ubc9	318829	Magnaporthe_oryzae	reduced_virulence
g6139.t1	Q59TZ8	PHI:8971__PHI:10644	Caglk1__Glk1	5476	Candida_albicans	reduced_virulence__unaffected_pathogenicity
g6149.t1	Q4IR08	PHI:1608	GzP53L001	5518	Fusarium_graminearum	unaffected_pathogenicity
g6154.t1	A0A139Y2L7	PHI:10571	Rab11A	5811	Toxoplasma_gondii	reduced_virulence
g6159.t1	Q8TG07	PHI:3600	Plb1	5478	Candida_glabrata	unaffected_pathogenicity
g6170.t1	Q5A1D3	PHI:107__PHI:7663__PHI:10021__PHI:11018	CEK1__Cek1	5476	Candida_albicans	reduced_virulence__unaffected_pathogenicity__increased_virulence_(hypervirulence)
g6179.t1	Q32WF7	PHI:2269	Mdh1	13684	Parastagonospora_nodorum	unaffected_pathogenicity
g6180.t1	Q32WF7	PHI:2269	Mdh1	13684	Parastagonospora_nodorum	unaffected_pathogenicity
g6182.t1	G8BJ61	PHI:7579	CPAR2_404800_(CpALS7)	5480	Candida_parapsilosis	unaffected_pathogenicity__reduced_virulence
g6183.t1	P46590	PHI:198	ALS1	5476	Candida_albicans	reduced_virulence
g6184.t1	F9WWR1	PHI:4966	Sdi1	1047171	Zymoseptoria_tritici	unaffected_pathogenicity
g6188.t1	Q5A8T4	PHI:11392	Als1	5476	Candida_albicans	reduced_virulence
g6189.t1	P46590	PHI:198	ALS1	5476	Candida_albicans	reduced_virulence
g6190.t1	A0A1D8PQ86	PHI:11388	Als9	5476	Candida_albicans	unaffected_pathogenicity
g6192.t1	P46590	PHI:198	ALS1	5476	Candida_albicans	reduced_virulence
g6193.t1	G1UBC2	PHI:517__PHI:11390	CaEAP1__Eap1	5476	Candida_albicans	reduced_virulence__unaffected_pathogenicity
g6204.t1	Q4IQT8	PHI:1618	GzFET5	5518	Fusarium_graminearum	unaffected_pathogenicity
g6218.t1	Q4WWN9	PHI:2518	MET16	746128	Aspergillus_fumigatus	lethal
g6235.t1	J9VLE6	PHI:11158	Ubi1_(CNAG_00370)	5207	Cryptococcus_neoformans	reduced_virulence
g6246.t1	Q1XEW2	PHI:6963	CipC	746128	Aspergillus_fumigatus	reduced_virulence

## Sheet: 2016_Ct 3
PHI annotation within 2016_Ct 3
gene	Protein ID	PHI ID	Gene name	Pathogen ID	Pathogen species	Phenotype
g9.t1	J9VQL2	PHI:3529	VTC4	5207	Cryptococcus_neoformans	increased_virulence_(hypervirulence)
g22.t1	Q5A7M9	PHI:4992	Rhr2	5476	Candida_albicans	reduced_virulence
g36.t1	Q4WQ36	PHI:6751	Fbx23	746128	Aspergillus_fumigatus	increased_virulence_(hypervirulence)
g44.t1	I1RQ67	PHI:1255	FGSG_06206	5518	Fusarium_graminearum	unaffected_pathogenicity
g48.t1	I1RYQ4	PHI:9360	Fgbat1/2_(FGSG_09512)	5518	Fusarium_graminearum	unaffected_pathogenicity
g50.t1	Q59YS7	PHI:3693	Mnn14	5476	Candida_albicans	reduced_virulence
g71.t1	J4W023	PHI:7181	CypB	176275	Beauveria_bassiana	reduced_virulence
g73.t1	E9EL64	PHI:11522	DNM1_(MAA_00205)	568076	Metarhizium_robertsii	reduced_virulence
g75.t1	P46592	PHI:392	CaMNT2	5476	Candida_albicans	reduced_virulence
g77.t1	Q00310	PHI:104	CaMNT1	5476	Candida_albicans	reduced_virulence
g87.t1	E9DS54	PHI:8769	MaPpt1	92637	Metarhizium_acridum	unaffected_pathogenicity
g92.t1	Q5AJB1	PHI:3321	Tfp1	5476	Candida_albicans	loss_of_pathogenicity
g95.t1	Q6QIY0	PHI:2382	Upa2	5270	Ustilago_maydis	unaffected_pathogenicity
g101.t1	I1RM25	PHI:1579	GzOB019	5518	Fusarium_graminearum	unaffected_pathogenicity
g112.t1	A0A1D8PJ64	PHI:7010	Arf3	5476	Candida_albicans	unaffected_pathogenicity
g113.t1	Q5AJ90	PHI:3688	Fox3p	5476	Candida_albicans	unaffected_pathogenicity
g120.t1	P03962	PHI:506	URA3	4932	Saccharomyces_cerevisiae	reduced_virulence
g128.t1	Q5AJ65	PHI:8866	Pmc1	5476	Candida_albicans	reduced_virulence
g150.t1	Q5A6B6	PHI:4878	Ppg1	5476	Candida_albicans	reduced_virulence
g161.t1	Q5A7S7	PHI:252	FKH2	5476	Candida_albicans	loss_of_pathogenicity
g164.t1	P30572	PHI:7233	Chs2	5476	Candida_albicans	unaffected_pathogenicity
g191.t1	Q5AC02	PHI:2862	Lys14	5476	Candida_albicans	reduced_virulence
g193.t1	I1RZL3	PHI:3996	FgFim	5518	Fusarium_graminearum	reduced_virulence
g223.t1	P0CY27	PHI:6783__PHI:6789__PHI:6811	Sap1	5476	Candida_albicans	reduced_virulence__unaffected_pathogenicity
g228.t1	A0A0D2YC96	PHI:4725	Gbe1	5507	Fusarium_oxysporum	unaffected_pathogenicity
g251.t1	B0XTA5	PHI:2293	CycA	746128	Aspergillus_fumigatus	reduced_virulence
g261.t1	G1UBC2	PHI:517__PHI:11390	CaEAP1__Eap1	5476	Candida_albicans	reduced_virulence__unaffected_pathogenicity
g264.t1	Q9HFZ4	PHI:183	RBT1	5476	Candida_albicans	reduced_virulence
g274.t1	C4YKT4	PHI:507	CaRAS1	5476	Candida_albicans	reduced_virulence
g287.t1	G1UAJ9	PHI:239	ASH1	5476	Candida_albicans	reduced_virulence
g292.t1	I1RWI5	PHI:1590	GzOB030	5518	Fusarium_graminearum	lethal
g293.t1	Q5A5P7	PHI:4891	Orf19.5352	5476	Candida_albicans	unaffected_pathogenicity
g298.t1	I1RW90	PHI:1627	GzTF2S002	5518	Fusarium_graminearum	unaffected_pathogenicity
g313.t1	P27550	PHI:9227	Acs	562	Escherichia_coli	reduced_virulence__unaffected_pathogenicity
g324.t1	Q00LS5	PHI:1082__PHI:2271	CpkA	13684	Parastagonospora_nodorum	reduced_virulence__unaffected_pathogenicity
g331.t1	G4N6T3	PHI:9356	Leu4_(MGG_13485)	318829	Magnaporthe_oryzae	reduced_virulence
g359.t1	K9FRJ5	PHI:4520	PdMit1	36651	Penicillium_digitatum	unaffected_pathogenicity
g367.t1	I1RSI4	PHI:1587	GzOB027	5518	Fusarium_graminearum	unaffected_pathogenicity
g395.t1	Q4WX65	PHI:2540	IPP1	746128	Aspergillus_fumigatus	lethal
g398.t1	Q5A5S3	PHI:9906	Mig2	5476	Candida_albicans	unaffected_pathogenicity__reduced_virulence
g406.t1	Q5AAL9	PHI:3513__PHI:11387	IFF4__Iff4	5476	Candida_albicans	reduced_virulence__unaffected_pathogenicity
g412.t1	G7TM01	PHI:2964	AsnB	347	Xanthomonas_oryzae	reduced_virulence
g418.t1	G4NI28	PHI:2100__PHI:9482	Spf1__Spf1_(MGG_12005)	318829	Magnaporthe_oryzae	reduced_virulence__loss_of_pathogenicity
g441.t1	J5K938	PHI:7057	PilA	176275	Beauveria_bassiana	reduced_virulence
g444.t1	Q59Y37	PHI:5051	Pst2	5476	Candida_albicans	loss_of_pathogenicity
g448.t1	G4MYS1	PHI:4736__PHI:11140	MoYpt7__MGG_08144_(MoYpt7)	318829	Magnaporthe_oryzae	loss_of_pathogenicity__reduced_virulence__unaffected_pathogenicity
g454.t1	Q59X38	PHI:2823	PES1	5476	Candida_albicans	reduced_virulence
g470.t1	Q59Y37	PHI:5051	Pst2	5476	Candida_albicans	loss_of_pathogenicity
g488.t1	Q59Y20	PHI:3507	Dse1	5476	Candida_albicans	reduced_virulence
g512.t1	I1S050	PHI:1203	(Sc_Yck1/2/3)	5518	Fusarium_graminearum	reduced_virulence
g529.t1	Q5A2T6	PHI:513	ARN1_(SIT1)	5476	Candida_albicans	unaffected_pathogenicity__reduced_virulence
g552.t1	Q4WEC9	PHI:6475	ParA	746128	Aspergillus_fumigatus	unaffected_pathogenicity
g553.t1	E3P6S0	PHI:2474	Imd1	5207	Cryptococcus_neoformans	reduced_virulence
g573.t1	Q4P245	PHI:2239	Spe-Sdh	5270	Ustilago_maydis	reduced_virulence
g591.t1	Q59Z32	PHI:2554	Rck2	5476	Candida_albicans	reduced_virulence
g599.t1	C5M7A4	PHI:7811	CaTpk2_(CTRG_01736)	5482	Candida_tropicalis	loss_of_pathogenicity__unaffected_pathogenicity
g611.t1	Q8NJS2	PHI:697	Ugt51E1	5022	Leptosphaeria_maculans	unaffected_pathogenicity
g616.t1	I1RE46	PHI:1570	GzOB010	5518	Fusarium_graminearum	unaffected_pathogenicity
g618.t1	I1RV69	PHI:1234	FGSG_08133	5518	Fusarium_graminearum	lethal
g623.t1	G4MRX0	PHI:8752	RHO2_(MGG_02457)	318829	Magnaporthe_oryzae	reduced_virulence
g625.t1	Q5A2J7	PHI:3993	Yvc1	5476	Candida_albicans	reduced_virulence
g641.t1	Q59U85	PHI:9704	Vma10	5476	Candida_albicans	loss_of_pathogenicity
g649.t1	Q4WUA3	PHI:2532	HEM15	746128	Aspergillus_fumigatus	lethal
g664.t1	H6ULV1	PHI:5450	Gdh2	474922	Colletotrichum_gloeosporioides	reduced_virulence__unaffected_pathogenicity
g670.t1	V6RLW4	PHI:1583	GzOB023	5518	Fusarium_graminearum	unaffected_pathogenicity
g682.t1	A0A1C3YJP1	PHI:1186	(Sc_Cdc15)	5518	Fusarium_graminearum	reduced_virulence
g685.t1	G4N8F9	PHI:9553	Moarf1	318829	Magnaporthe_oryzae	unaffected_pathogenicity
g692.t1	A0SXQ6	PHI:1061	MgRho3	318829	Magnaporthe_oryzae	loss_of_pathogenicity
g696.t1	G4N6P9	PHI:9201	MoCKa1_(MGG_03696)	318829	Magnaporthe_oryzae	unaffected_pathogenicity
g701.t1	Q9Y7W4	PHI:172	CRK1	5476	Candida_albicans	loss_of_pathogenicity
g709.t1	O42621	PHI:121	PTH3	318829	Magnaporthe_oryzae	loss_of_pathogenicity
g723.t1	I1RN54	PHI:1214	FGSG_07816	5518	Fusarium_graminearum	reduced_virulence
g741.t1	G4NCG1	PHI:3234	MoLYS20	318829	Magnaporthe_oryzae	reduced_virulence
g751.t1	G4N745	PHI:5083	MoAcat2	318829	Magnaporthe_oryzae	reduced_virulence
g753.t1	I1RT36	PHI:1200__PHI:4587	(Gsk3)__Fgk3	5518	Fusarium_graminearum	reduced_virulence__loss_of_pathogenicity
g759.t1	I1RYQ4	PHI:9360	Fgbat1/2_(FGSG_09512)	5518	Fusarium_graminearum	unaffected_pathogenicity
g763.t1	I1RNH4	PHI:5028	Gta1	5518	Fusarium_graminearum	unaffected_pathogenicity__reduced_virulence
g784.t1	I1RG99	PHI:6091	FgVps35	5518	Fusarium_graminearum	reduced_virulence
g834.t1	Q59X23	PHI:399	PMT4	5476	Candida_albicans	reduced_virulence
g840.t1	Q4WZV9	PHI:6555	SF	746128	Aspergillus_fumigatus	unaffected_pathogenicity
g842.t1	G4MU34	PHI:3257	MoIlv1	318829	Magnaporthe_oryzae	reduced_virulence
g868.t1	G4MXS1	PHI:8611	Pyruvate_kinase	318829	Magnaporthe_oryzae	unaffected_pathogenicity__reduced_virulence__loss_of_pathogenicity
g874.t1	A0A1D8PH27	PHI:11402	Ssy1	5476	Candida_albicans	reduced_virulence
g879.t1	Q5AHG6	PHI:2557	CaSch9p	5476	Candida_albicans	reduced_virulence
g892.t1	O93806	PHI:174	GNA1	5476	Candida_albicans	reduced_virulence
g899.t1	A0A1C3YK53	PHI:11048	FgVPS74_(FGSG_06346)	5518	Fusarium_graminearum	reduced_virulence
g902.t1	Q8XW15	PHI:8884	AroG1	305	Ralstonia_solanacearum	loss_of_pathogenicity
g918.t1	J9VKE7	PHI:11424	Zrc1_(CNAG_02806)	5207	Cryptococcus_neoformans	unaffected_pathogenicity
g935.t1	A0A1D8PGN0	PHI:11181	Vam6_(orf_19.1567)	5476	Candida_albicans	reduced_virulence
g947.t1	A0A0G4J7R2	PHI:7735	PbCYP3	318829	Magnaporthe_oryzae	reduced_virulence
g956.t1	Q6IZ77	PHI:3909	ZrfB	746128	Aspergillus_fumigatus	reduced_virulence__loss_of_pathogenicity
g975.t1	I1RXZ0	PHI:1467	GzCCAAT007	5518	Fusarium_graminearum	unaffected_pathogenicity
g979.t1	H1VQ06	PHI:8878	ChBUB2_(XP_018164413)	80884	Colletotrichum_higginsianum	reduced_virulence
g990.t1	I1S0H5	PHI:7717	FgOXP1	5518	Fusarium_graminearum	reduced_virulence
g1001.t1	P52496	PHI:219	LIG4	5476	Candida_albicans	reduced_virulence
g1043.t1	A0A1D8PGY4	PHI:11639	Ste11	5476	Candida_albicans	reduced_virulence__unaffected_pathogenicity
g1051.t1	A0A1D8PGE3	PHI:10528	Rad23	5476	Candida_albicans	reduced_virulence__unaffected_pathogenicity
g1066.t1	G2WYZ0	PHI:7329	STT3	27337	Verticillium_dahliae	reduced_virulence
g1075.t1	A0A0L0VJ47	PHI:9250	PsRPs26	27350	Puccinia_striiformis	reduced_virulence
g1081.t1	Q5ALW4	PHI:8741	Pah1	5476	Candida_albicans	reduced_virulence
g1112.t1	Q5AD72	PHI:2885	MNN22	5476	Candida_albicans	reduced_virulence
g1116.t1	Q59RR0	PHI:331	CaACE2	5476	Candida_albicans	loss_of_pathogenicity
g1120.t1	J5JQG0	PHI:9102	BbRei1_(BBA_05861)	176275	Beauveria_bassiana	reduced_virulence
g1128.t1	Q5AA09	PHI:3516	Pga26	5476	Candida_albicans	reduced_virulence
g1130.t1	I1REN7	PHI:1681	GzNF001	5518	Fusarium_graminearum	unaffected_pathogenicity
g1145.t1	G4ND54	PHI:8041__PHI:8048	Moubc9__Ubc9	318829	Magnaporthe_oryzae	reduced_virulence
g1178.t1	Q59TZ8	PHI:8971__PHI:10644	Caglk1__Glk1	5476	Candida_albicans	reduced_virulence__unaffected_pathogenicity
g1189.t1	Q4IR08	PHI:1608	GzP53L001	5518	Fusarium_graminearum	unaffected_pathogenicity
g1194.t1	A0A139Y2L7	PHI:10571	Rab11A	5811	Toxoplasma_gondii	reduced_virulence
g1198.t1	Q8TG07	PHI:3600	Plb1	5478	Candida_glabrata	unaffected_pathogenicity
g1203.t1	C4YDI6	PHI:471	CDC42	5476	Candida_albicans	loss_of_pathogenicity
g1216.t1	Q59QB4	PHI:8867	Vcx1	5476	Candida_albicans	unaffected_pathogenicity
g1217.t1	Q8MPM3	PHI:8028	Tkt	5665	Leishmania_mexicana	loss_of_pathogenicity
g1249.t1	Q9UW87	PHI:267	MLT1	5476	Candida_albicans	reduced_virulence
g1250.t1	Q9UW87	PHI:267	MLT1	5476	Candida_albicans	reduced_virulence
g1253.t1	Q9UW87	PHI:267	MLT1	5476	Candida_albicans	reduced_virulence
g1258.t1	Q5APP3	PHI:2859	Rtg1	5476	Candida_albicans	reduced_virulence
g1290.t1	O13359	PHI:306__PHI:9474	KEX2__Kex2	5476	Candida_albicans	reduced_virulence
g1302.t1	Q9HFZ4	PHI:183	RBT1	5476	Candida_albicans	reduced_virulence
g1308.t1	Q5AC02	PHI:2862	Lys14	5476	Candida_albicans	reduced_virulence
g1309.t1	Q5AQ33	PHI:2565	HSF1	5476	Candida_albicans	reduced_virulence
g1311.t1	A0A0D1C7C6	PHI:7046	Aox1	5270	Ustilago_maydis	unaffected_pathogenicity
g1312.t1	Q5AQ36	PHI:3022	Sho1	5476	Candida_albicans	reduced_virulence
g1316.t1	Q59WF4	PHI:2883	MNN2	5476	Candida_albicans	reduced_virulence
g1352.t1	C5MB73	PHI:7810	CaTpk1_(CTRG_03315)	5482	Candida_tropicalis	loss_of_pathogenicity__unaffected_pathogenicity
g1354.t1	Q6IWN3	PHI:528	CLA4	5270	Ustilago_maydis	loss_of_pathogenicity
g1362.t1	Q5APQ8	PHI:3691	Mnn12	5476	Candida_albicans	unaffected_pathogenicity
g1371.t1	O59918	PHI:158	UKC1	5270	Ustilago_maydis	reduced_virulence
g1381.t1	G4MQZ2	PHI:2038	Mir1	318829	Magnaporthe_oryzae	unaffected_pathogenicity
g1388.t1	Q5AP90	PHI:2886	MNN23	5476	Candida_albicans	reduced_virulence
g1397.t1	P43078	PHI:66__PHI:6828	CPP1	5476	Candida_albicans	reduced_virulence
g1417.t1	I1RNL0	PHI:2409	FgMT2	5518	Fusarium_graminearum	reduced_virulence
g1418.t1	G1XLT2	PHI:4021	AoMls	2813651	Orbilia_oligospora	reduced_virulence
g1442.t1	A0A1D8PRX4	PHI:11356	Fth2	5476	Candida_albicans	reduced_virulence
g1444.t1	Q4WX65	PHI:2540	IPP1	746128	Aspergillus_fumigatus	lethal
g1449.t1	J9VUY6	PHI:6871	Gua1	5207	Cryptococcus_neoformans	loss_of_pathogenicity
g1453.t1	Q9Y765	PHI:9279	Ram2	5476	Candida_albicans	unaffected_pathogenicity
g1456.t1	Q4WX65	PHI:2540	IPP1	746128	Aspergillus_fumigatus	lethal
g1459.t1	A0A1D8PRX4	PHI:11356	Fth2	5476	Candida_albicans	reduced_virulence
g1473.t1	Q4WCZ1	PHI:2969	ArgEF	746128	Aspergillus_fumigatus	reduced_virulence
g1485.t1	E9F4P0	PHI:3069	MrAC	568076	Metarhizium_robertsii	reduced_virulence
g1489.t1	P87199	PHI:465	KIN2	5270	Ustilago_maydis	reduced_virulence
g1523.t1	I1R9N5	PHI:3910	FgSAT	5518	Fusarium_graminearum	unaffected_pathogenicity
g1532.t1	Q9UVL6	PHI:6484	CRP1	5476	Candida_albicans	reduced_virulence
g1538.t1	E9ETZ6	PHI:7251	Mrtdc	568076	Metarhizium_robertsii	reduced_virulence
g1539.t1	P28873	PHI:26	CaMDR1	5476	Candida_albicans	reduced_virulence
g1549.t1	A0A1D8PFF4	PHI:8904	VPH2	5476	Candida_albicans	reduced_virulence
g1553.t1	A0A1D8PFD4	PHI:11157	Atp19_(CAALFM_C112320CA)	5476	Candida_albicans	unaffected_pathogenicity
g1563.t1	Q04182	PHI:2815	Pdr15	4932	Saccharomyces_cerevisiae	unaffected_pathogenicity
g1575.t1	I1RAH4	PHI:1562	GzOB002	5518	Fusarium_graminearum	lethal
g1620.t1	P30573	PHI:31__PHI:7234	CHS3__Chs3	5476	Candida_albicans	reduced_virulence__unaffected_pathogenicity
g1625.t1	Q5AL36	PHI:2865	Tye7	5476	Candida_albicans	reduced_virulence
g1644.t1	Q5AL16	PHI:4193__PHI:11404	STP2__Stp2	5476	Candida_albicans	reduced_virulence
g1668.t1	Q6FM61	PHI:2570	CYB2	5478	Candida_glabrata	reduced_virulence
g1670.t1	Q6FM61	PHI:2570	CYB2	5478	Candida_glabrata	reduced_virulence
g1679.t1	Q5AKZ4	PHI:3654	Mcu1	5476	Candida_albicans	reduced_virulence
g1694.t1	A0A384JMC8	PHI:9835	Bcpgd	40559	Botrytis_cinerea	reduced_virulence
g1695.t1	Q8TG24	PHI:265	MET3	5207	Cryptococcus_neoformans	loss_of_pathogenicity
g1700.t1	Q5AKU3	PHI:3806	Ybp1	5476	Candida_albicans	unaffected_pathogenicity
g1703.t1	Q5AKU6	PHI:189__PHI:3020	SSK1__Ssk1	5476	Candida_albicans	loss_of_pathogenicity__reduced_virulence
g1721.t1	G4MWX1	PHI:7134	MoRab5B	318829	Magnaporthe_oryzae	reduced_virulence
g1725.t1	Q9P8U9	PHI:162__PHI:485	CaFTR1__FTR1	5476	Candida_albicans	loss_of_pathogenicity
g1726.t1	Q59ZX1	PHI:3512	SET3	5476	Candida_albicans	reduced_virulence
g1734.t1	Q9P8U9	PHI:162__PHI:485	CaFTR1__FTR1	5476	Candida_albicans	loss_of_pathogenicity
g1746.t1	Q9UW14	PHI:185	RIM101	5476	Candida_albicans	reduced_virulence
g1763.t1	Q9C0L9	PHI:512	CaNAG6	5476	Candida_albicans	reduced_virulence
g1764.t1	Q9C0M1	PHI:208	CaNAG5	5476	Candida_albicans	reduced_virulence
g1765.t1	Q04802	PHI:221	NAG1	5476	Candida_albicans	reduced_virulence
g1766.t1	Q9C0N5	PHI:207	CaNAG2	5476	Candida_albicans	reduced_virulence
g1767.t1	Q59RG0	PHI:511	CaNAG4	5476	Candida_albicans	reduced_virulence
g1768.t1	Q59RG0	PHI:511	CaNAG4	5476	Candida_albicans	reduced_virulence
g1781.t1	V6RRH2	PHI:1594	GzOB034	5518	Fusarium_graminearum	unaffected_pathogenicity
g1794.t1	G1UA43	PHI:359	KER1	5476	Candida_albicans	reduced_virulence
g1795.t1	G1UA43	PHI:359	KER1	5476	Candida_albicans	reduced_virulence
g1799.t1	J9VLE6	PHI:11158	Ubi1_(CNAG_00370)	5207	Cryptococcus_neoformans	reduced_virulence
g1802.t1	I1RRL4	PHI:10692	FgDnfB_(FGSG_06743)	5518	Fusarium_graminearum	unaffected_pathogenicity__reduced_virulence
g1811.t1	A0A384JGZ2	PHI:10665	RPD3_(Bcin05g02590)	40559	Botrytis_cinerea	reduced_virulence
g1813.t1	Q8TGW9	PHI:320	SSN6	5476	Candida_albicans	reduced_virulence
g1816.t1	Q5ADP6	PHI:8892	Sus1	5476	Candida_albicans	reduced_virulence
g1840.t1	Q5ADM9	PHI:454	PMT2	5476	Candida_albicans	reduced_virulence
g1842.t1	Q5ADN1	PHI:6074	Tpd3	5476	Candida_albicans	reduced_virulence
g1871.t1	I1RS57	PHI:1253	FGSG_06970	5518	Fusarium_graminearum	unaffected_pathogenicity
g1878.t1	A0A1D8PKM5	PHI:8896	Pem2_(C3_06570C_A)	5476	Candida_albicans	increased_virulence_(hypervirulence)
g1880.t1	Q4WQ27	PHI:2519	LYS9	746128	Aspergillus_fumigatus	lethal
g1891.t1	Q6FM27	PHI:3793	ANP1	5478	Candida_glabrata	increased_virulence_(hypervirulence)
g1896.t1	B0LFQ7	PHI:3523	Bx-Prx	6326	Bursaphelenchus_xylophilus	loss_of_pathogenicity
g1897.t1	G8BJ61	PHI:7579	CPAR2_404800_(CpALS7)	5480	Candida_parapsilosis	unaffected_pathogenicity__reduced_virulence
g1898.t1	P46590	PHI:198	ALS1	5476	Candida_albicans	reduced_virulence
g1900.t1	G2WUQ0	PHI:10379	Isw2	27337	Verticillium_dahliae	reduced_virulence
g1913.t1	B0LFQ7	PHI:3523	Bx-Prx	6326	Bursaphelenchus_xylophilus	loss_of_pathogenicity
g1916.t1	J4W023	PHI:7181	CypB	176275	Beauveria_bassiana	reduced_virulence
g1925.t1	G8BJ74	PHI:6075	Och1	5480	Candida_parapsilosis	reduced_virulence
g1927.t1	B2ZAW3	PHI:3989	Cpkk3	5116	Cryphonectria_parasitica	unaffected_pathogenicity
g1928.t1	I1REF2	PHI:3138	ELP3	5518	Fusarium_graminearum	reduced_virulence
g1934.t1	Q5A4F3	PHI:10320	Ahr1	5476	Candida_albicans	reduced_virulence
g1949.t1	P87023	PHI:8716	KRE6	5476	Candida_albicans	unaffected_pathogenicity__loss_of_pathogenicity
g1950.t1	P87024	PHI:8715	SKN1	5476	Candida_albicans	reduced_virulence__unaffected_pathogenicity__loss_of_pathogenicity
g1960.t1	Q92210	PHI:196	ADE2	5476	Candida_albicans	reduced_virulence
g1961.t1	Q5ANJ4	PHI:190__PHI:10198	TEC1__Tec1	5476	Candida_albicans	reduced_virulence__increased_virulence_(hypervirulence)
g1966.t1	Q4WVG0	PHI:5065	PkcA	746128	Aspergillus_fumigatus	unaffected_pathogenicity
g1985.t1	A0A1D8PJZ6	PHI:9937	Snf5	5476	Candida_albicans	reduced_virulence__loss_of_pathogenicity
g1998.t1	Q0V515	PHI:3914	Sdh1	13684	Parastagonospora_nodorum	reduced_virulence
g2001.t1	Q04182	PHI:2815	Pdr15	4932	Saccharomyces_cerevisiae	unaffected_pathogenicity
g2002.t1	Q04182	PHI:2815	Pdr15	4932	Saccharomyces_cerevisiae	unaffected_pathogenicity
g2005.t1	Q5AND9	PHI:7009	Arf2	5476	Candida_albicans	reduced_virulence
g2057.t1	J9VNP9	PHI:10473	Erg6_(CNAG_03819)	5207	Cryptococcus_neoformans	reduced_virulence
g2059.t1	Q5AJU7	PHI:3805	Cap1	5476	Candida_albicans	unaffected_pathogenicity
g2063.t1	I1RA06	PHI:6258	DHS	5518	Fusarium_graminearum	increased_virulence_(hypervirulence)__unaffected_pathogenicity
g2066.t1	G4MW64	PHI:9033	MoMagA_(MGG_01818)	318829	Magnaporthe_oryzae	unaffected_pathogenicity
g2070.t1	E9R5E2	PHI:2513	GFA1	746128	Aspergillus_fumigatus	lethal__loss_of_pathogenicity
g2073.t1	G2WYR8	PHI:10803	Mep1	27337	Verticillium_dahliae	unaffected_pathogenicity__reduced_virulence
g2074.t1	G4MMK2	PHI:3975	MoIlv2	318829	Magnaporthe_oryzae	loss_of_pathogenicity
g2075.t1	P28873	PHI:26	CaMDR1	5476	Candida_albicans	reduced_virulence
g2089.t1	A4QVH4	PHI:5187	MoCCP1	318829	Magnaporthe_oryzae	reduced_virulence
g2093.t1	Q00663	PHI:17	ACP	5482	Candida_tropicalis	reduced_virulence
g2097.t1	A4QVH4	PHI:5187	MoCCP1	318829	Magnaporthe_oryzae	reduced_virulence
g2098.t1	Q5AF03	PHI:8693	GLX3	5476	Candida_albicans	loss_of_pathogenicity
g2124.t1	I1S050	PHI:1203	(Sc_Yck1/2/3)	5518	Fusarium_graminearum	reduced_virulence
g2139.t1	A0A0E0SBS3	PHI:1078	Mes1	5518	Fusarium_graminearum	reduced_virulence
g2141.t1	Q5ANI6	PHI:11403	Stp1	5476	Candida_albicans	increased_virulence_(hypervirulence)__reduced_virulence
g2161.t1	P43098	PHI:96	FAS2	5476	Candida_albicans	loss_of_pathogenicity
g2183.t1	Q5ANA8	PHI:6795	CaMCA1	5476	Candida_albicans	reduced_virulence
g2184.t1	Q8J2P6	PHI:317	RHBA	746128	Aspergillus_fumigatus	reduced_virulence
g2190.t1	Q04182	PHI:2815	Pdr15	4932	Saccharomyces_cerevisiae	unaffected_pathogenicity
g2202.t1	Q5ANE3	PHI:4003	Nce102	5476	Candida_albicans	reduced_virulence
g2204.t1	P87023	PHI:8716	KRE6	5476	Candida_albicans	unaffected_pathogenicity__loss_of_pathogenicity
g2205.t1	Q59SR6	PHI:488	IRS4	5476	Candida_albicans	reduced_virulence
g2207.t1	Q5AF03	PHI:8693	GLX3	5476	Candida_albicans	loss_of_pathogenicity
g2214.t1	G4N7P4	PHI:11241	MoMca2_(MGG_13530)	318829	Magnaporthe_oryzae	reduced_virulence
g2227.t1	I1SAJ7	PHI:9042	Nrps5_(FGSG_13878)	5518	Fusarium_graminearum	reduced_virulence
g2230.t1	G1UBC2	PHI:517__PHI:11390	CaEAP1__Eap1	5476	Candida_albicans	reduced_virulence__unaffected_pathogenicity
g2231.t1	G1UBC2	PHI:517__PHI:11390	CaEAP1__Eap1	5476	Candida_albicans	reduced_virulence__unaffected_pathogenicity
g2237.t1	G4MV96	PHI:3823	MET13	318829	Magnaporthe_oryzae	loss_of_pathogenicity
g2239.t1	Q04182	PHI:2815	Pdr15	4932	Saccharomyces_cerevisiae	unaffected_pathogenicity
g2247.t1	G1UBC2	PHI:517__PHI:11390	CaEAP1__Eap1	5476	Candida_albicans	reduced_virulence__unaffected_pathogenicity
g2269.t1	Q04182	PHI:2815	Pdr15	4932	Saccharomyces_cerevisiae	unaffected_pathogenicity
g2270.t1	Q04182	PHI:2815	Pdr15	4932	Saccharomyces_cerevisiae	unaffected_pathogenicity
g2271.t1	Q04182	PHI:2815	Pdr15	4932	Saccharomyces_cerevisiae	unaffected_pathogenicity
g2283.t1	A0A0D2XZG3	PHI:9745	FolVPS21_(FOXG_09392)	5507	Fusarium_oxysporum	reduced_virulence
g2296.t1	Q5ABG1	PHI:2825	SET1	5476	Candida_albicans	reduced_virulence
g2302.t1	I1RC32	PHI:2351__PHI:2353	AMT1	5518	Fusarium_graminearum	reduced_virulence
g2305.t1	J4WFU2	PHI:4107	BbMBF1	176275	Beauveria_bassiana	reduced_virulence
g2348.t1	O13401	PHI:401	SOD2	5476	Candida_albicans	unaffected_pathogenicity
g2354.t1	I1RCB7	PHI:1567	GzOB007	5518	Fusarium_graminearum	unaffected_pathogenicity
g2361.t1	Q5A5Q8	PHI:6076	RPS41	5476	Candida_albicans	reduced_virulence
g2375.t1	Q59VG6	PHI:8029__PHI:8122__PHI:11044	ERG3__Erg3	5476	Candida_albicans	loss_of_pathogenicity__reduced_virulence__unaffected_pathogenicity
g2385.t1	Q59VH7	PHI:480	SAP7	5476	Candida_albicans	unaffected_pathogenicity__reduced_virulence
g2388.t1	Q59VI0	PHI:3694	Mnn15	5476	Candida_albicans	unaffected_pathogenicity
g2398.t1	Q8TGB2	PHI:259	GPI7	5476	Candida_albicans	reduced_virulence
g2399.t1	J5JQG0	PHI:9102	BbRei1_(BBA_05861)	176275	Beauveria_bassiana	reduced_virulence
g2408.t1	F9WWR1	PHI:4966	Sdi1	1047171	Zymoseptoria_tritici	unaffected_pathogenicity
g2416.t1	Q59LY1	PHI:10196	Brg1	5476	Candida_albicans	increased_virulence_(hypervirulence)
g2419.t1	Q8XW15	PHI:8884	AroG1	305	Ralstonia_solanacearum	loss_of_pathogenicity
g2447.t1	Q9UVT8	PHI:11240	MoMca1_(MGG_04626)	318829	Magnaporthe_oryzae	reduced_virulence
g2459.t1	Q96VL3	PHI:339	CLPT1	290576	Colletotrichum_lindemuthianum	reduced_virulence
g2464.t1	Q5AHZ2	PHI:4890	Orf19.3060	5476	Candida_albicans	unaffected_pathogenicity
g2477.t1	I1S0Z2	PHI:1296	GzAPSES004	5518	Fusarium_graminearum	reduced_virulence
g2479.t1	Q0V515	PHI:3914	Sdh1	13684	Parastagonospora_nodorum	reduced_virulence
g2485.t1	Q4X256	PHI:6556	MecA	746128	Aspergillus_fumigatus	unaffected_pathogenicity__reduced_virulence
g2510.t1	B9DR51	PHI:1133	Lmepi	5022	Leptosphaeria_maculans	loss_of_pathogenicity
g2518.t1	B3GXB6	PHI:7075	PdxS	715	Actinobacillus_pleuropneumoniae	reduced_virulence
g2524.t1	P87033	PHI:77	GPA2	5270	Ustilago_maydis	unaffected_pathogenicity
g2533.t1	A0A1D8PCN8	PHI:9225__PHI:9544	CaPsy2__PSY2	5476	Candida_albicans	increased_virulence_(hypervirulence)
g2551.t1	G8B820	PHI:8696	CPAR2_106400	5480	Candida_parapsilosis	reduced_virulence
g2571.t1	B0Y6V5	PHI:7334	AarA	746128	Aspergillus_fumigatus	unaffected_pathogenicity
g2575.t1	G4NCG1	PHI:3234	MoLYS20	318829	Magnaporthe_oryzae	reduced_virulence
g2579.t1	J5K938	PHI:7057	PilA	176275	Beauveria_bassiana	reduced_virulence
g2580.t1	Q59VF4	PHI:5282	Hat1	5476	Candida_albicans	reduced_virulence
g2588.t1	I1RMF9	PHI:9157__PHI:10691	FgNeo1_(FGSG_05149)__FgDnfD_(FGSG_05149)	5518	Fusarium_graminearum	reduced_virulence
g2590.t1	Q2FWE8	PHI:10773	AtpA	1280	Staphylococcus_aureus	reduced_virulence
g2595.t1	Q59RB8	PHI:477	ICL1	5476	Candida_albicans	reduced_virulence
g2597.t1	I1RN31	PHI:1223	FGSG_05393	5518	Fusarium_graminearum	lethal
g2609.t1	G1UA02	PHI:2819	CaEss1	5476	Candida_albicans	reduced_virulence
g2612.t1	Q59KY8	PHI:378	SIT4	5476	Candida_albicans	reduced_virulence
g2629.t1	Q4WGK7	PHI:4893	AspB	746128	Aspergillus_fumigatus	unaffected_pathogenicity__increased_virulence_(hypervirulence)
g2633.t1	Q4HTT1	PHI:1468	GzCCAAT008	5518	Fusarium_graminearum	unaffected_pathogenicity
g2636.t1	Q7Z8E8	PHI:419	CSH1	5476	Candida_albicans	reduced_virulence
g2643.t1	Q59VQ3	PHI:262	MAD2	5476	Candida_albicans	reduced_virulence
g2677.t1	I1RT81	PHI:6410__PHI:6604	FgCdc12__FaCdc12(FGSG_07380)	5518__282267	Fusarium_graminearum__Fusarium_asiaticum	reduced_virulence
g2678.t1	O42766	PHI:3497__PHI:2816	Bmh1p__BMH1	5476	Candida_albicans	reduced_virulence__lethal
g2684.t1	G1UAE0	PHI:242	CaTPS2	5476	Candida_albicans	reduced_virulence
g2685.t1	Q4WK03	PHI:2544	PAB1	746128	Aspergillus_fumigatus	lethal
g2687.t1	Q8Z4H3	PHI:9461	IroC	28901	Salmonella_enterica	reduced_virulence
g2711.t1	A6RPU4	PHI:8034	BcATG8	40559	Botrytis_cinerea	reduced_virulence
g2716.t1	Q5AA09	PHI:3516	Pga26	5476	Candida_albicans	reduced_virulence
g2762.t1	I1RAE2	PHI:1241	FGSG_00469	5518	Fusarium_graminearum	unaffected_pathogenicity
g2769.t1	Q5AA40	PHI:484	CHS7	5476	Candida_albicans	reduced_virulence
g2770.t1	I1RAE2	PHI:1241	FGSG_00469	5518	Fusarium_graminearum	unaffected_pathogenicity
g2791.t1	I1S1V9	PHI:1604	GzOB045	5518	Fusarium_graminearum	unaffected_pathogenicity
g2797.t1	Q5AAL9	PHI:3513__PHI:11387	IFF4__Iff4	5476	Candida_albicans	reduced_virulence__unaffected_pathogenicity
g2803.t1	Q92213	PHI:195	VPS34	5476	Candida_albicans	loss_of_pathogenicity
g2808.t1	A0JC80	PHI:3623	RacA	35717	Epichloe_festucae	increased_virulence_(hypervirulence)
g2816.t1	O13289	PHI:106__PHI:7209	CAT1__Cat1	5476	Candida_albicans	reduced_virulence__unaffected_pathogenicity
g2829.t1	G8BDA6	PHI:3076__PHI:5349	CpATC1__Atc1	5480	Candida_parapsilosis	reduced_virulence
g2831.t1	I1RQ81	PHI:1582	GzOB022	5518	Fusarium_graminearum	unaffected_pathogenicity
g2850.t1	J9VHR2	PHI:8615	Grx4_(CNAG_02950)	5207	Cryptococcus_neoformans	loss_of_pathogenicity
g2857.t1	G4N3J5	PHI:5306	MoSKP1	318829	Magnaporthe_oryzae	loss_of_pathogenicity
g2925.t1	Q6FKK2	PHI:11183	CgTPO4_(CAGL0L10912g)	5478	Candida_glabrata	reduced_virulence
g2933.t1	I1RC95	PHI:1566	GzOB006	5518	Fusarium_graminearum	lethal
g2959.t1	C5M2V0	PHI:10725	Ron1	5482	Candida_tropicalis	reduced_virulence
g2981.t1	P83776	PHI:8970__PHI:10643	Cahxk2__Hxk2	5476	Candida_albicans	reduced_virulence__unaffected_pathogenicity
g2985.t1	P39827	PHI:281	CDC10	5476	Candida_albicans	reduced_virulence
g3006.t1	Q9UVB5	PHI:452	PMT6	5476	Candida_albicans	reduced_virulence
g3015.t1	Q4HTT1	PHI:1468	GzCCAAT008	5518	Fusarium_graminearum	unaffected_pathogenicity
g3019.t1	J9VLE6	PHI:11158	Ubi1_(CNAG_00370)	5207	Cryptococcus_neoformans	reduced_virulence
g3041.t1	Q9HFZ4	PHI:183	RBT1	5476	Candida_albicans	reduced_virulence
g3049.t1	Q59KN8	PHI:10710	Ipk1	5476	Candida_albicans	reduced_virulence
g3072.t1	I1RAH2	PHI:1629	GzWing001	5518	Fusarium_graminearum	unaffected_pathogenicity
g3094.t1	D4HYF4	PHI:9320	PurL	552	Erwinia_amylovora	reduced_virulence
g3105.t1	O42772	PHI:822	Ip	1047171	Zymoseptoria_tritici	chemistry_target:_resistance_to_chemical
g3113.t1	A0A1D8PSW8	PHI:9278	CDC43	5476	Candida_albicans	unaffected_pathogenicity
g3124.t1	G4NG12	PHI:11584	MoGLN2_(MGG_14279)	318829	Magnaporthe_oryzae	loss_of_pathogenicity
g3134.t1	Q00310	PHI:104	CaMNT1	5476	Candida_albicans	reduced_virulence
g3135.t1	Q59KJ7	PHI:2884	MNN21	5476	Candida_albicans	reduced_virulence
g3139.t1	J5JYY9	PHI:4917	BbbqrA	176275	Beauveria_bassiana	reduced_virulence__increased_virulence_(hypervirulence)__unaffected_pathogenicity
g3140.t1	Q59Y37	PHI:5051	Pst2	5476	Candida_albicans	loss_of_pathogenicity
g3142.t1	Q59M50	PHI:2562	Cwt1	5476	Candida_albicans	reduced_virulence
g3151.t1	G4MUW5	PHI:888	MGG_01707	318829	Magnaporthe_oryzae	reduced_virulence
g3153.t1	Q59Y37	PHI:5051	Pst2	5476	Candida_albicans	loss_of_pathogenicity
g3160.t1	G4MTI8	PHI:6455	MoYcp4	318829	Magnaporthe_oryzae	reduced_virulence
g3172.t1	D4I2T0	PHI:9310	Pgi	552	Erwinia_amylovora	reduced_virulence
g3177.t1	Q4WJS6	PHI:6753	GlcA	746128	Aspergillus_fumigatus	lethal
g3179.t1	Q59U10	PHI:3798__PHI:6672	Bcr1	5476	Candida_albicans	reduced_virulence
g3184.t1	P42375	PHI:3085	GroEL	837	Porphyromonas_gingivalis	increased_virulence_(hypervirulence)
g3191.t1	A4QTE3	PHI:8927	MoSCAD1_(MGG_05096)	318829	Magnaporthe_oryzae	reduced_virulence__loss_of_pathogenicity
g3198.t1	J9VSX1	PHI:7186	ADE13	5207	Cryptococcus_neoformans	reduced_virulence
g3210.t1	Q04182	PHI:2815	Pdr15	4932	Saccharomyces_cerevisiae	unaffected_pathogenicity
g3219.t1	A0A0D2XVA4	PHI:11121	Pct6_(FOXG_07912)	5507	Fusarium_oxysporum	reduced_virulence
g3221.t1	Q92410	PHI:130	TPS1	5476	Candida_albicans	reduced_virulence
g3222.t1	I1RW16	PHI:1178__PHI:4941	(Sc_Cdc28)__Cdc2A	5518	Fusarium_graminearum	reduced_virulence__lethal__loss_of_pathogenicity
g3223.t1	A0A098DTI0	PHI:1180	(Sc_Sat4)	5518	Fusarium_graminearum	reduced_virulence
g3235.t1	A0A1D8PT38	PHI:10022__PHI:11019	Cek2	5476	Candida_albicans	increased_virulence_(hypervirulence)__reduced_virulence__unaffected_pathogenicity
g3240.t1	Q59PZ5	PHI:4561__PHI:9284	Gcn5	5476	Candida_albicans	loss_of_pathogenicity
g3250.t1	P46592	PHI:392	CaMNT2	5476	Candida_albicans	reduced_virulence
g3273.t1	A7EZX1	PHI:11004	SS1G_10888_(SsATX1)	5180	Sclerotinia_sclerotiorum	reduced_virulence__increased_virulence_(hypervirulence)
g3281.t1	Q4WXH8	PHI:9540	CysB	746128	Aspergillus_fumigatus	unaffected_pathogenicity
g3283.t1	C4YLK8	PHI:462	HST7	5476	Candida_albicans	unaffected_pathogenicity
g3289.t1	I1RFX8	PHI:1574	GzOB014	5518	Fusarium_graminearum	lethal
g3290.t1	A0A1D8PSJ8	PHI:9226__PHI:9543	CaPph3__PPH3	5476	Candida_albicans	increased_virulence_(hypervirulence)__reduced_virulence
g3311.t1	P9WPD1	PHI:9919	ClpB	1773	Mycobacterium_tuberculosis	reduced_virulence
g3323.t1	Q1XEW2	PHI:6963	CipC	746128	Aspergillus_fumigatus	reduced_virulence
g3334.t1	J9VLE6	PHI:11158	Ubi1_(CNAG_00370)	5207	Cryptococcus_neoformans	reduced_virulence
g3351.t1	Q4WWN9	PHI:2518	MET16	746128	Aspergillus_fumigatus	lethal
g3365.t1	Q4IQT8	PHI:1618	GzFET5	5518	Fusarium_graminearum	unaffected_pathogenicity
g3378.t1	G1UBC2	PHI:517__PHI:11390	CaEAP1__Eap1	5476	Candida_albicans	reduced_virulence__unaffected_pathogenicity
g3380.t1	Q59L12	PHI:527__PHI:11386	ALS3__Als3	5476	Candida_albicans	reduced_virulence__unaffected_pathogenicity
g3381.t1	Q5A8T4	PHI:11392	Als1	5476	Candida_albicans	reduced_virulence
g3382.t1	P46590	PHI:198	ALS1	5476	Candida_albicans	reduced_virulence
g3384.t1	A0A1D8PQ86	PHI:11388	Als9	5476	Candida_albicans	unaffected_pathogenicity
g3385.t1	Q5A8T4	PHI:11392	Als1	5476	Candida_albicans	reduced_virulence
g3389.t1	F9WWR1	PHI:4966	Sdi1	1047171	Zymoseptoria_tritici	unaffected_pathogenicity
g3390.t1	P46590	PHI:198	ALS1	5476	Candida_albicans	reduced_virulence
g3391.t1	G8BJ61	PHI:7579	CPAR2_404800_(CpALS7)	5480	Candida_parapsilosis	unaffected_pathogenicity__reduced_virulence
g3395.t1	Q32WF7	PHI:2269	Mdh1	13684	Parastagonospora_nodorum	unaffected_pathogenicity
g3396.t1	Q32WF7	PHI:2269	Mdh1	13684	Parastagonospora_nodorum	unaffected_pathogenicity
g3405.t1	Q5A1D3	PHI:107__PHI:7663__PHI:10021__PHI:11018	CEK1__Cek1	5476	Candida_albicans	reduced_virulence__unaffected_pathogenicity__increased_virulence_(hypervirulence)
g3457.t1	F9X691	PHI:4914	ZtCBR1	1047171	Zymoseptoria_tritici	reduced_virulence
g3463.t1	Q59L12	PHI:527__PHI:11386	ALS3__Als3	5476	Candida_albicans	reduced_virulence__unaffected_pathogenicity
g3464.t1	Q5A8T4	PHI:11392	Als1	5476	Candida_albicans	reduced_virulence
g3476.t1	A0A1D8PQ86	PHI:11388	Als9	5476	Candida_albicans	unaffected_pathogenicity
g3477.t1	B9WGE7	PHI:4835	Csr1/ZAP1	42374	Candida_dubliniensis	reduced_virulence
g3478.t1	W7MR09	PHI:9929	Myo1	117187	Fusarium_verticillioides	unaffected_pathogenicity__reduced_virulence
g3487.t1	C4YGV6	PHI:3370	Vph1	5476	Candida_albicans	reduced_virulence
g3495.t1	J9VLP0	PHI:8016	Hos1_(CNAG_05096)	5207	Cryptococcus_neoformans	unaffected_pathogenicity
g3497.t1	Q9UWF0	PHI:2108	CAM	318829	Magnaporthe_oryzae	reduced_virulence__loss_of_pathogenicity
g3506.t1	Q4WUL6	PHI:362__PHI:2520	LYSF__LYS4	746128	Aspergillus_fumigatus	loss_of_pathogenicity__lethal
g3513.t1	Q5A663	PHI:7048	Oma1	5476	Candida_albicans	increased_virulence_(hypervirulence)
g3519.t1	Q5A679	PHI:4906	Gyp1	5476	Candida_albicans	reduced_virulence
g3521.t1	Q5A683	PHI:7311	Bas1	5476	Candida_albicans	reduced_virulence
g3530.t1	Q5A687	PHI:2887	MNN24	5476	Candida_albicans	reduced_virulence
g3535.t1	P43076	PHI:33	PHR1	5476	Candida_albicans	reduced_virulence
g3541.t1	I1RNG8	PHI:1176	(Sc_Atg1)	5518	Fusarium_graminearum	reduced_virulence
g3542.t1	Q5A650	PHI:7072	Sak1	5476	Candida_albicans	reduced_virulence
g3564.t1	Q58Z64	PHI:423	VAD1	5207	Cryptococcus_neoformans	reduced_virulence
g3565.t1	P04046	PHI:502	ADE4	4932	Saccharomyces_cerevisiae	reduced_virulence
g3566.t1	P0CS02	PHI:3489	Gmt1	5207	Cryptococcus_neoformans	loss_of_pathogenicity
g3585.t1	I1RFM6	PHI:744	ADE5	5518	Fusarium_graminearum	reduced_virulence
g3591.t1	G2WUQ0	PHI:10379	Isw2	27337	Verticillium_dahliae	reduced_virulence
g3592.t1	Q59WD3	PHI:3807	Gpx3	5476	Candida_albicans	unaffected_pathogenicity
g3599.t1	Q04182	PHI:2815	Pdr15	4932	Saccharomyces_cerevisiae	unaffected_pathogenicity
g3604.t1	G4MPB7	PHI:4495	Bud6p	318829	Magnaporthe_oryzae	unaffected_pathogenicity
g3623.t1	G2XIN6	PHI:9378	VdOGDH_(VDAG_10018)	27337	Verticillium_dahliae	reduced_virulence
g3630.t1	Q4X0J6	PHI:2517	TRPS	746128	Aspergillus_fumigatus	lethal
g3654.t1	A0A1D8PM93	PHI:6796	Edc3	5476	Candida_albicans	reduced_virulence
g3667.t1	Q59WG7	PHI:2824	Cabig1	5476	Candida_albicans	reduced_virulence
g3670.t1	Q6FMQ2	PHI:9500	ADA2_(CAGL0K06193g)	5478	Candida_glabrata	increased_virulence_(hypervirulence)
g3684.t1	A0A1D8PF20	PHI:9413	RTG3	5476	Candida_albicans	reduced_virulence
g3690.t1	I1RS24	PHI:1584	GzOB024	5518	Fusarium_graminearum	unaffected_pathogenicity
g3705.t1	Q4WJ77	PHI:7654	AroB	746128	Aspergillus_fumigatus	reduced_virulence
g3713.t1	Q59MV9	PHI:500	YHB1	5476	Candida_albicans	reduced_virulence
g3714.t1	Q59MV9	PHI:500	YHB1	5476	Candida_albicans	reduced_virulence
g3715.t1	Q59MV9	PHI:500	YHB1	5476	Candida_albicans	reduced_virulence
g3719.t1	Q4WJS6	PHI:6753	GlcA	746128	Aspergillus_fumigatus	lethal
g3739.t1	C4YR40	PHI:4904	Glr1	5476	Candida_albicans	reduced_virulence
g3748.t1	Q59QT2	PHI:11135	ARP1_(orf19.2641)	5476	Candida_albicans	reduced_virulence
g3752.t1	Q59QS7	PHI:2571	ZCF13	5476	Candida_albicans	reduced_virulence
g3767.t1	Q6FJR5	PHI:7925	Cgyps1	5478	Candida_glabrata	reduced_virulence__unaffected_pathogenicity
g3769.t1	A0A1D8PRB7	PHI:6823	Zcf29	5476	Candida_albicans	reduced_virulence
g3785.t1	A0A1D8PQ78	PHI:9146	CaCDC50_(orf19.5735)	5476	Candida_albicans	reduced_virulence
g3789.t1	Q6FW72	PHI:9271	Cgfig4_(CAGL0D02464g)	5478	Candida_glabrata	unaffected_pathogenicity__reduced_virulence
g3836.t1	G4NAT2	PHI:11084	MoMob1_(MGG_03151)	318829	Magnaporthe_oryzae	reduced_virulence
g3864.t1	A0A0E0S0W9	PHI:9823	Fg08731	5518	Fusarium_graminearum	reduced_virulence
g3884.t1	Q8X6L3	PHI:9197	Z4861	562	Escherichia_coli	reduced_virulence
g3908.t1	I1RE76	PHI:1571	GzOB011	5518	Fusarium_graminearum	unaffected_pathogenicity
g3920.t1	Q5A4M8	PHI:2337	SUR7	5476	Candida_albicans	reduced_virulence
g3921.t1	J9W153	PHI:10012	Atg15_(CNAG_01601)	5207	Cryptococcus_neoformans	reduced_virulence
g3933.t1	Q5A4N7	PHI:2572	ZCF18	5476	Candida_albicans	reduced_virulence
g3936.t1	I1S1A3	PHI:9095	Fgvps60_(FGSG_10503)	5518	Fusarium_graminearum	loss_of_pathogenicity
g3951.t1	Q9UWF6	PHI:105__PHI:7565	PLB1__Plb1	5476	Candida_albicans	reduced_virulence
g3952.t1	Q9UWF6	PHI:105__PHI:7565	PLB1__Plb1	5476	Candida_albicans	reduced_virulence
g3953.t1	Q9UWF6	PHI:105__PHI:7565	PLB1__Plb1	5476	Candida_albicans	reduced_virulence
g3972.t1	G2XBR1	PHI:3708	VdSSP1	27337	Verticillium_dahliae	reduced_virulence
g3974.t1	P0CT16	PHI:9554	Mosar1	318829	Magnaporthe_oryzae	unaffected_pathogenicity
g3993.t1	P40086	PHI:503	COX15	4932	Saccharomyces_cerevisiae	reduced_virulence
g3995.t1	A0A024CHY4	PHI:4837	CipA	36746	Pseudomonas_cichorii	reduced_virulence
g4000.t1	Q59NP1	PHI:6485	CTR1	5476	Candida_albicans	reduced_virulence
g4006.t1	Q59WW7	PHI:4936	Gpx31	5476	Candida_albicans	unaffected_pathogenicity
g4007.t1	Q59WW7	PHI:4936	Gpx31	5476	Candida_albicans	unaffected_pathogenicity
g4008.t1	Q59WW7	PHI:4936	Gpx31	5476	Candida_albicans	unaffected_pathogenicity
g4009.t1	E9ESW5	PHI:11492	IlvC_(MAA__03009)	568076	Metarhizium_robertsii	reduced_virulence
g4017.t1	Q00313	PHI:80	TOP1	5476	Candida_albicans	reduced_virulence
g4036.t1	Q59WW7	PHI:4936	Gpx31	5476	Candida_albicans	unaffected_pathogenicity
g4040.t1	Q8TGD1	PHI:254	FOW1	5507	Fusarium_oxysporum	reduced_virulence
g4050.t1	A0A1D8PPE6	PHI:11357	Fet99	5476	Candida_albicans	reduced_virulence
g4051.t1	A0A1D8PPE6	PHI:11357	Fet99	5476	Candida_albicans	reduced_virulence
g4068.t1	Q59RL7	PHI:2861	Hms1	5476	Candida_albicans	reduced_virulence
g4088.t1	G4NIS9	PHI:785	MGG_04128	318829	Magnaporthe_oryzae	reduced_virulence
g4101.t1	P83774	PHI:3514	Asc1	5476	Candida_albicans	loss_of_pathogenicity
g4137.t1	G4MW66	PHI:2062__PHI:3815	Gph1__GPH1	318829	Magnaporthe_oryzae	unaffected_pathogenicity__loss_of_pathogenicity__reduced_virulence
g4141.t1	J5JMW3	PHI:9121	Bbmcm1_(BBA_06763)	176275	Beauveria_bassiana	reduced_virulence
g4152.t1	Q5AFK0	PHI:10336	Mac1	5476	Candida_albicans	reduced_virulence
g4161.t1	Q9P872	PHI:440	PMR1	5476	Candida_albicans	reduced_virulence
g4169.t1	P04173	PHI:504	LEU2	4932	Saccharomyces_cerevisiae	reduced_virulence
g4198.t1	O13401	PHI:401	SOD2	5476	Candida_albicans	unaffected_pathogenicity
g4211.t1	G1UBC2	PHI:517__PHI:11390	CaEAP1__Eap1	5476	Candida_albicans	reduced_virulence__unaffected_pathogenicity
g4246.t1	I1RE80	PHI:3037	FgERG5A	5518	Fusarium_graminearum	reduced_virulence
g4251.t1	G4MNA5	PHI:2096	Calcium-transporting_ATPase_3	318829	Magnaporthe_oryzae	loss_of_pathogenicity
g4255.t1	O74189	PHI:451	PMT1	5476	Candida_albicans	loss_of_pathogenicity
g4256.t1	G4MNA5	PHI:2096	Calcium-transporting_ATPase_3	318829	Magnaporthe_oryzae	loss_of_pathogenicity
g4257.t1	G4MXG4	PHI:2095	Calcium-transporting_ATPase_3	318829	Magnaporthe_oryzae	reduced_virulence
g4269.t1	Q59M00	PHI:8897	Ept1_(C7_02690C_A)	5476	Candida_albicans	increased_virulence_(hypervirulence)__reduced_virulence
g4273.t1	P02829	PHI:463	HSP90	4932	Saccharomyces_cerevisiae	increased_virulence_(hypervirulence)
g4283.t1	Q9P8W9	PHI:213	CPA1	5207	Cryptococcus_neoformans	reduced_virulence
g4295.t1	A0A0L9JQ40	PHI:6892	IscU	28901	Salmonella_enterica	reduced_virulence
g4298.t1	Q5AGY8	PHI:11180	Mcp1_(orf_19.6550)	5476	Candida_albicans	reduced_virulence
g4310.t1	Q4WUE0	PHI:10405	ArgJ_(AFUA_5G08120)	746128	Aspergillus_fumigatus	reduced_virulence
g4324.t1	Q4WEM7	PHI:2521	GUS1	746128	Aspergillus_fumigatus	lethal
g4357.t1	O42696	PHI:138	CaNIK1	5476	Candida_albicans	reduced_virulence
g4361.t1	Q9URM1	PHI:205	CaCHS1	5476	Candida_albicans	loss_of_pathogenicity
g4372.t1	G4MXC5	PHI:5190	MoPRX1	318829	Magnaporthe_oryzae	reduced_virulence
g4380.t1	G4N7K8	PHI:9032	Mocrn1_(MGG_06389)	318829	Magnaporthe_oryzae	reduced_virulence__unaffected_pathogenicity
g4381.t1	Q59R28	PHI:2888	MNN26	5476	Candida_albicans	reduced_virulence
g4387.t1	A0A1D8PP43	PHI:9524	ADH1	5476	Candida_albicans	reduced_virulence
g4401.t1	G4MRB4	PHI:4491	SHM	318829	Magnaporthe_oryzae	reduced_virulence
g4432.t1	I1RX22	PHI:1595	GzOB035	5518	Fusarium_graminearum	unaffected_pathogenicity
g4440.t1	Q5XTQ5	PHI:538	FRT1	40559	Botrytis_cinerea	unaffected_pathogenicity
g4449.t1	Q5EMY3	PHI:860	MSP1	318829	Magnaporthe_oryzae	reduced_virulence
g4455.t1	Q9P927	PHI:368	NOT4	5476	Candida_albicans	reduced_virulence
g4469.t1	A0A1D8PSE5	PHI:11473	VHT1_(CR_03270W)	5476	Candida_albicans	reduced_virulence__unaffected_pathogenicity
g4470.t1	A0A1D8PSE5	PHI:11473	VHT1_(CR_03270W)	5476	Candida_albicans	reduced_virulence__unaffected_pathogenicity
g4515.t1	O42825	PHI:270	RHO1	5476	Candida_albicans	loss_of_pathogenicity
g4521.t1	Q4WI19	PHI:9899	RpdA_(Afu2g03390)	746128	Aspergillus_fumigatus	loss_of_pathogenicity
g4548.t1	Q4X1B0	PHI:6444	Complex_I_NADH_oxidoredutase	746128	Aspergillus_fumigatus	reduced_virulence
g4549.t1	Q96VL3	PHI:339	CLPT1	290576	Colletotrichum_lindemuthianum	reduced_virulence
g4566.t1	O94072	PHI:9703	VMA4	5476	Candida_albicans	loss_of_pathogenicity
g4569.t1	Q1L2E2	PHI:595__PHI:2248	ALS1__Als1	13684	Parastagonospora_nodorum	reduced_virulence__loss_of_pathogenicity
g4572.t1	E9ETR6	PHI:9193	MrArk1_(MAA_03415)	176275	Beauveria_bassiana	reduced_virulence
g4577.t1	A0A1D8PS71	PHI:7719	Orf19.3727	5476	Candida_albicans	reduced_virulence
g4579.t1	Q59UY7	PHI:2617	SEF1	5476	Candida_albicans	reduced_virulence
g4581.t1	I1RFJ2	PHI:1573	GzOB013	5518	Fusarium_graminearum	lethal
g4584.t1	P52498	PHI:62	CaRSR1	5476	Candida_albicans	reduced_virulence
g4585.t1	A0A1D8PS71	PHI:7719	Orf19.3727	5476	Candida_albicans	reduced_virulence
g4588.t1	P0CN91	PHI:10018	Atg26_(CNAG_12261)	5207	Cryptococcus_neoformans	unaffected_pathogenicity
g4589.t1	Q4WU51	PHI:2536	MET2	746128	Aspergillus_fumigatus	lethal__unaffected_pathogenicity
g4590.t1	A0A1D8PS71	PHI:7719	Orf19.3727	5476	Candida_albicans	reduced_virulence
g4596.t1	B0YE73	PHI:7591	Erg25B	746128	Aspergillus_fumigatus	unaffected_pathogenicity
g4612.t1	Q59LV5	PHI:8895	Pem1_(CR_02540W_A)	5476	Candida_albicans	increased_virulence_(hypervirulence)
g4615.t1	G4MT58	PHI:5480	MoPyr5	318829	Magnaporthe_oryzae	reduced_virulence
g4616.t1	Q4WNY2	PHI:11012	MetH_(AFUA_4G07360)	746128	Aspergillus_fumigatus	reduced_virulence
g4619.t1	Q4WLR6	PHI:7653	TrpA	746128	Aspergillus_fumigatus	reduced_virulence
g4621.t1	G4NCA2	PHI:2016	PTH2	318829	Magnaporthe_oryzae	loss_of_pathogenicity
g4625.t1	A0A1D8PRZ8	PHI:9542	PTC2	5476	Candida_albicans	unaffected_pathogenicity__reduced_virulence__increased_virulence_(hypervirulence)
g4627.t1	G4N713	PHI:10874__PHI:10925	MoSec61beta_(MGG_03644)__MoSEC61beta_(MGG_03644)	318829	Magnaporthe_oryzae	reduced_virulence
g4629.t1	P53707	PHI:95	CSP37	5476	Candida_albicans	reduced_virulence
g4630.t1	Q5A8T7	PHI:11394	Als5	5476	Candida_albicans	reduced_virulence
g4631.t1	Q5A8T7	PHI:11394	Als5	5476	Candida_albicans	reduced_virulence
g4633.t1	Q5A9D6	PHI:9257	CaGPI15	5476	Candida_albicans	reduced_virulence
g4648.t1	A0A1D8PRX4	PHI:11356	Fth2	5476	Candida_albicans	reduced_virulence
g4649.t1	E9EHY0	PHI:11155	Macwh43_(MAC_09478)	92637	Metarhizium_acridum	reduced_virulence
g4652.t1	A0A1D8PRX4	PHI:11356	Fth2	5476	Candida_albicans	reduced_virulence
g4681.t1	O42695	PHI:140	CaSLN1	5476	Candida_albicans	reduced_virulence
g4690.t1	E3QI14	PHI:9116	GLS1	31870	Colletotrichum_graminicola	reduced_virulence
g4695.t1	G4MUX6	PHI:3816	GSN1	318829	Magnaporthe_oryzae	reduced_virulence
g4699.t1	G4MTK2	PHI:5232	MoARG1	318829	Magnaporthe_oryzae	loss_of_pathogenicity
g4700.t1	A0A1D8PRT2	PHI:11474	VHR1_(CR_00630W)	5476	Candida_albicans	unaffected_pathogenicity
g4714.t1	G8BCG1	PHI:5350	Ntc1	5480	Candida_parapsilosis	reduced_virulence
g4722.t1	P46590	PHI:198	ALS1	5476	Candida_albicans	reduced_virulence
g4723.t1	Q5A8T4	PHI:11392	Als1	5476	Candida_albicans	reduced_virulence
g4732.t1	A0A1D8PQ86	PHI:11388	Als9	5476	Candida_albicans	unaffected_pathogenicity
g4733.t1	P46590	PHI:198	ALS1	5476	Candida_albicans	reduced_virulence
g4737.t1	I1RYX6	PHI:9357	Fgleu1_(FGSG_09589)	5518	Fusarium_graminearum	loss_of_pathogenicity
g4739.t1	Q5AAI8	PHI:4045	Nap1	5476	Candida_albicans	reduced_virulence
g4751.t1	F5HAA8	PHI:424	PCK1	5207	Cryptococcus_neoformans	reduced_virulence
g4757.t1	Q5AJ90	PHI:3688	Fox3p	5476	Candida_albicans	unaffected_pathogenicity
g4760.t1	P43068	PHI:67__PHI:6843	MKC1__Mkc1	5476	Candida_albicans	reduced_virulence
g4761.t1	P43068	PHI:67__PHI:6843	MKC1__Mkc1	5476	Candida_albicans	reduced_virulence
g4768.t1	P17750	PHI:11381	KatG	28901	Salmonella_enterica	reduced_virulence
g4774.t1	Q8NJ85	PHI:282	CDC11	5476	Candida_albicans	reduced_virulence
g4786.t1	I1RMW9	PHI:4602	FDB2	5518	Fusarium_graminearum	reduced_virulence
g4787.t1	I1RMW9	PHI:4602	FDB2	5518	Fusarium_graminearum	reduced_virulence
g4788.t1	Q5A4W8	PHI:7195	Bdf1	5476	Candida_albicans	reduced_virulence
g4792.t1	Q5A4X5	PHI:380	SKN7	5476	Candida_albicans	reduced_virulence
g4796.t1	I1S2F2	PHI:1500	GzHMG032	5518	Fusarium_graminearum	unaffected_pathogenicity
g4798.t1	K3VS45	PHI:11078	Fpnuc1_(FPSE_01560)	101028	Fusarium_pseudograminearum	unaffected_pathogenicity
g4810.t1	B2SI02	PHI:1139	RaxQ	347	Xanthomonas_oryzae	increased_virulence_(hypervirulence)
g4811.t1	I1RJT0	PHI:8913	FgVPS2_(FGSG_04112)	5518	Fusarium_graminearum	lethal
g4812.t1	F6K8L5	PHI:2840	CnSEC14-1	5207	Cryptococcus_neoformans	reduced_virulence
g4814.t1	A0A1D8PPD8	PHI:11354	Fet3	5476	Candida_albicans	reduced_virulence
g4828.t1	G8B9S9	PHI:7865	CPAR2_303700	5480	Candida_parapsilosis	reduced_virulence
g4832.t1	P10613	PHI:8030__PHI:8187__PHI:10625__PHI:11160	ERG11__Erg11__CaErg11	5476	Candida_albicans	loss_of_pathogenicity__unaffected_pathogenicity__reduced_virulence
g4860.t1	G4MRA3	PHI:2189	MoGIS2	318829	Magnaporthe_oryzae	reduced_virulence
g4862.t1	Q875H9	PHI:283	CDC24	5476	Candida_albicans	loss_of_pathogenicity
g4889.t1	Q5A1L6	PHI:3822	GIT3	5476	Candida_albicans	reduced_virulence
g4890.t1	Q5A1L6	PHI:3822	GIT3	5476	Candida_albicans	reduced_virulence
g4891.t1	Q5A1L6	PHI:3822	GIT3	5476	Candida_albicans	reduced_virulence
g4915.t1	G4N1E7	PHI:6637	Movps1	318829	Magnaporthe_oryzae	lethal
g4927.t1	P52497	PHI:7073	Snf1	5476	Candida_albicans	lethal
g4942.t1	Q4WNW5	PHI:2970__PHI:10406	ArgB__ArgB_(AFUA_4G07190)	746128	Aspergillus_fumigatus	unaffected_pathogenicity__reduced_virulence
g4958.t1	G4MRB4	PHI:4491	SHM	318829	Magnaporthe_oryzae	reduced_virulence
g4966.t1	G4NGW8	PHI:3175	MoSnf4	318829	Magnaporthe_oryzae	loss_of_pathogenicity
g4992.t1	P30572	PHI:7233	Chs2	5476	Candida_albicans	unaffected_pathogenicity
g4999.t1	Q4WKG5	PHI:2530	TUB1	746128	Aspergillus_fumigatus	lethal__loss_of_pathogenicity
g5062.t1	Q5ACU3	PHI:453	PMT5	5476	Candida_albicans	reduced_virulence__unaffected_pathogenicity
g5063.t1	O93852	PHI:197	ALO1	5476	Candida_albicans	reduced_virulence
g5080.t1	Q59MV9	PHI:500	YHB1	5476	Candida_albicans	reduced_virulence
g5087.t1	Q59MV9	PHI:500	YHB1	5476	Candida_albicans	reduced_virulence
g5106.t1	Q5AAL9	PHI:3513__PHI:11387	IFF4__Iff4	5476	Candida_albicans	reduced_virulence__unaffected_pathogenicity
g5108.t1	C4YN44	PHI:4903	Fdh3	5476	Candida_albicans	unaffected_pathogenicity__reduced_virulence
g5115.t1	I1SAJ7	PHI:9042	Nrps5_(FGSG_13878)	5518	Fusarium_graminearum	reduced_virulence
g5135.t1	Q9Y7E5	PHI:273	SPT3	5476	Candida_albicans	loss_of_pathogenicity
g5151.t1	G4MZ47	PHI:2105	Calcium_permease	318829	Magnaporthe_oryzae	unaffected_pathogenicity__reduced_virulence
g5164.t1	G4N6P9	PHI:9201	MoCKa1_(MGG_03696)	318829	Magnaporthe_oryzae	unaffected_pathogenicity
g5175.t1	Q5AGA0	PHI:3690	Mnn1	5476	Candida_albicans	unaffected_pathogenicity
g5184.t1	Q5RZ66	PHI:2846	TRR1	5207	Cryptococcus_neoformans	lethal
g5189.t1	G4MNM6	PHI:9200	MoCKb2_(MGG_05651)	318829	Magnaporthe_oryzae	reduced_virulence__unaffected_pathogenicity
g5192.t1	A0A1D8PNL1	PHI:9905	Mig1	5476	Candida_albicans	unaffected_pathogenicity__reduced_virulence
g5202.t1	Q5AG51	PHI:11355	Ccc2	5476	Candida_albicans	reduced_virulence
g5210.t1	Q5AG40	PHI:2553	VPS4	5476	Candida_albicans	loss_of_pathogenicity
g5227.t1	P43077	PHI:4987	HEX1	5476	Candida_albicans	reduced_virulence
g5242.t1	Q5AF55	PHI:6822	Zcf15	5476	Candida_albicans	reduced_virulence
g5245.t1	Q5AGE4	PHI:857	PDE1	5476	Candida_albicans	unaffected_pathogenicity
g5247.t1	N4VLC7	PHI:9476	CoTHR4_(Cob_04177)	5465	Colletotrichum_orbiculare	reduced_virulence
g5262.t1	J9W439	PHI:8013	Hos2_(CNAG_05563)	5207	Cryptococcus_neoformans	reduced_virulence
g5264.t1	B0Y2J9	PHI:6976	Erg4B	746128	Aspergillus_fumigatus	unaffected_pathogenicity
g5266.t1	Q4WJS6	PHI:6753	GlcA	746128	Aspergillus_fumigatus	lethal
g5278.t1	A0A1D8PP43	PHI:9524	ADH1	5476	Candida_albicans	reduced_virulence
g5280.t1	G8BCQ2	PHI:2564	OLE1	5480	Candida_parapsilosis	reduced_virulence
g5298.t1	Q4WJ71	PHI:2539	CDS1	746128	Aspergillus_fumigatus	lethal
g5302.t1	Q9HFZ4	PHI:183	RBT1	5476	Candida_albicans	reduced_virulence
g5313.t1	P0CY23	PHI:461	CST20	5476	Candida_albicans	reduced_virulence
g5320.t1	Q59P00	PHI:2558	DUR31	5476	Candida_albicans	reduced_virulence
g5324.t1	Q4WJR9	PHI:6554	SB	746128	Aspergillus_fumigatus	unaffected_pathogenicity
g5326.t1	I1RNC6	PHI:1465	GzCCAAT005	5518	Fusarium_graminearum	unaffected_pathogenicity
g5343.t1	Q5AMP9	PHI:2568	CAP2	5476	Candida_albicans	reduced_virulence
g5349.t1	Q5AH74	PHI:2563	DPP3	5476	Candida_albicans	reduced_virulence
g5351.t1	Q5AMP3	PHI:7011	Arl1	5476	Candida_albicans	reduced_virulence
g5369.t1	Q4IQX3	PHI:1470	GzHMG002	5518	Fusarium_graminearum	reduced_virulence
g5376.t1	G4MVB1	PHI:11593	MoCpa1_(MGG_01743)	318829	Magnaporthe_oryzae	reduced_virulence
g5377.t1	B0YE73	PHI:7591	Erg25B	746128	Aspergillus_fumigatus	unaffected_pathogenicity
g5380.t1	B2VY78	PHI:11324	TtcA	45151	Pyrenophora_tritici-repentis	unaffected_pathogenicity
g5393.t1	G4NC97	PHI:3976	MoIlv6	318829	Magnaporthe_oryzae	loss_of_pathogenicity
g5408.t1	P43070	PHI:61	BGL2	5476	Candida_albicans	reduced_virulence
g5420.t1	O59924	PHI:271	SOD1	5476	Candida_albicans	reduced_virulence
g5424.t1	G1UBC2	PHI:517__PHI:11390	CaEAP1__Eap1	5476	Candida_albicans	reduced_virulence__unaffected_pathogenicity
g5425.t1	Q59PF9	PHI:3511__PHI:11389	HWP2__Hwp2	5476	Candida_albicans	reduced_virulence__unaffected_pathogenicity
g5432.t1	G4MRH1	PHI:7112	MoERR1	318829	Magnaporthe_oryzae	reduced_virulence
g5444.t1	A0A1D8PS71	PHI:7719	Orf19.3727	5476	Candida_albicans	reduced_virulence
g5459.t1	A0A1D8PKX3	PHI:8905	VMA6	5476	Candida_albicans	reduced_virulence
g5469.t1	Q59UT5	PHI:3333	Pga7	5476	Candida_albicans	reduced_virulence
g5470.t1	Q59UT5	PHI:3333	Pga7	5476	Candida_albicans	reduced_virulence
g5480.t1	Q59UT5	PHI:3333	Pga7	5476	Candida_albicans	reduced_virulence
g5486.t1	Q5AD72	PHI:2885	MNN22	5476	Candida_albicans	reduced_virulence
g5497.t1	G4MUF4	PHI:2143	MoVPR	318829	Magnaporthe_oryzae	reduced_virulence
g5518.t1	A0A2L1CGE9	PHI:10445__PHI:11348	ClpB	263	Francisella_tularensis	reduced_virulence__unaffected_pathogenicity__effector_(plant_avirulence_determinant)
g5524.t1	Q92207	PHI:149__PHI:9769__PHI:10024__PHI:11021	HOG1__Hog1	5476	Candida_albicans	reduced_virulence__loss_of_pathogenicity__unaffected_pathogenicity__increased_virulence_(hypervirulence)
g5525.t1	Q5AHA0	PHI:136__PHI:11569	CaHK1_(CHK1)__Chk1	5476	Candida_albicans	reduced_virulence__loss_of_pathogenicity__unaffected_pathogenicity
g5527.t1	I1RWA9	PHI:1647	GzWing019	5518	Fusarium_graminearum	reduced_virulence
g5557.t1	A0A1D8PG88	PHI:11028	Rsc4	5476	Candida_albicans	reduced_virulence__unaffected_pathogenicity
g5563.t1	Q5AD21	PHI:3689	Pot13p	5476	Candida_albicans	unaffected_pathogenicity
g5572.t1	Q5AD07	PHI:383__PHI:8749	SOD5__Sod5	5476	Candida_albicans	loss_of_pathogenicity__reduced_virulence
g5594.t1	A0A6G7BN60	PHI:11088	MetC_(MN812274)	5599	Alternaria_alternata	reduced_virulence
g5605.t1	Q5ACU9	PHI:2567	CaNdt80p	5476	Candida_albicans	loss_of_pathogenicity
g5628.t1	Q00580	PHI:49__PHI:770	CPG1__CPG2	5116	Cryphonectria_parasitica	reduced_virulence__unaffected_pathogenicity
g5633.t1	C4XXN5	PHI:2640	CNB1	36911	Clavispora_lusitaniae	reduced_virulence
g5644.t1	A0A1D8PP43	PHI:9524	ADH1	5476	Candida_albicans	reduced_virulence
g5653.t1	G4MSY4	PHI:5590	FZC2	318829	Magnaporthe_oryzae	unaffected_pathogenicity
g5710.t1	A0A0E0SID1	PHI:11601	Sah1_(FGSG_05615)	5518	Fusarium_graminearum	reduced_virulence
g5711.t1	Q5AKA8	PHI:2556	GLN3	5476	Candida_albicans	reduced_virulence
g5735.t1	J9VLD1	PHI:11022	Pho81_(CNAG_02541)	5207	Cryptococcus_neoformans	reduced_virulence
g5749.t1	P53705	PHI:124	INT1	5476	Candida_albicans	reduced_virulence
g5750.t1	P53705	PHI:124	INT1	5476	Candida_albicans	reduced_virulence
g5751.t1	Q5AGC4	PHI:6079	Ecm33	5476	Candida_albicans	reduced_virulence
g5758.t1	G4MNV0	PHI:2178	MoSFl1	318829	Magnaporthe_oryzae	reduced_virulence
g5768.t1	Q5AGA0	PHI:3690	Mnn1	5476	Candida_albicans	unaffected_pathogenicity
g5770.t1	Q5AGA0	PHI:3690	Mnn1	5476	Candida_albicans	unaffected_pathogenicity
g5771.t1	C4YFX2	PHI:211__PHI:6806	CaTUP1__Tup1	5476	Candida_albicans	reduced_virulence
g5779.t1	Q9UW13	PHI:186	RIM8	5476	Candida_albicans	reduced_virulence
g5781.t1	G4N6T3	PHI:9356	Leu4_(MGG_13485)	318829	Magnaporthe_oryzae	reduced_virulence
g5785.t1	P43076	PHI:33	PHR1	5476	Candida_albicans	reduced_virulence
g5790.t1	Q8TG40	PHI:4925	Hbr1	5476	Candida_albicans	reduced_virulence
g5797.t1	G4MNA5	PHI:2096	Calcium-transporting_ATPase_3	318829	Magnaporthe_oryzae	loss_of_pathogenicity
g5825.t1	P29717	PHI:10734	XOG1	5476	Candida_albicans	unaffected_pathogenicity
g5860.t1	W8TRT9	PHI:10282	TufA	1280	Staphylococcus_aureus	increased_virulence_(hypervirulence)__unaffected_pathogenicity
g5864.t1	P41388	PHI:820	Beta-tubulin	5025	Venturia_inaequalis	chemistry_target:_resistance_to_chemical
g5875.t1	A0A0J9V3Z8	PHI:10878	Cna1_(XP_018243626)	5507	Fusarium_oxysporum	reduced_virulence
g5888.t1	H8ZZ79	PHI:2710	MepB	474922	Colletotrichum_gloeosporioides	reduced_virulence
g5893.t1	Q59UR2	PHI:6214	MNN10	5476	Candida_albicans	reduced_virulence__unaffected_pathogenicity
g5894.t1	Q59UR3	PHI:2820	SWI1	5476	Candida_albicans	reduced_virulence
g5895.t1	Q59UR3	PHI:2820	SWI1	5476	Candida_albicans	reduced_virulence
g5897.t1	G4MNG8	PHI:807	MGG_06951	318829	Magnaporthe_oryzae	reduced_virulence
g5900.t1	Q59US7	PHI:3712	Ecm7	5476	Candida_albicans	unaffected_pathogenicity
g5901.t1	Q4WEU7	PHI:9541	CysD	746128	Aspergillus_fumigatus	unaffected_pathogenicity
g5909.t1	Q5AF55	PHI:6822	Zcf15	5476	Candida_albicans	reduced_virulence
g5981.t1	Q59UT5	PHI:3333	Pga7	5476	Candida_albicans	reduced_virulence
g5982.t1	Q59UT5	PHI:3333	Pga7	5476	Candida_albicans	reduced_virulence
g5983.t1	J9VMW8	PHI:3457	PHO84	5207	Cryptococcus_neoformans	reduced_virulence
g5984.t1	G4NCL5	PHI:877	MGG_00383	318829	Magnaporthe_oryzae	reduced_virulence
g5987.t1	Q4X132	PHI:2548	KRR1	746128	Aspergillus_fumigatus	lethal
g5996.t1	G4MPJ3	PHI:8038__PHI:8045	Mosmt3__Smt3	318829	Magnaporthe_oryzae	reduced_virulence
g6003.t1	I1RRB0	PHI:7124	FgEB1	5518	Fusarium_graminearum	reduced_virulence
g6009.t1	A0A1D8PF23	PHI:7012	Arl3	5476	Candida_albicans	unaffected_pathogenicity
g6034.t1	A0A1D8PE76	PHI:11469	Ire1	5476	Candida_albicans	reduced_virulence
g6045.t1	E3QJK7	PHI:6827	GPI8	31870	Colletotrichum_graminicola	loss_of_pathogenicity
g6047.t1	P43079	PHI:86__PHI:3504__PHI:6802__PHI:6804__PHI:10232__PHI:10318__PHI:11640	CPH1__Cph1	5476	Candida_albicans	loss_of_pathogenicity__reduced_virulence__unaffected_pathogenicity
g6051.t1	G4N3J5	PHI:5306	MoSKP1	318829	Magnaporthe_oryzae	loss_of_pathogenicity
g6060.t1	Q9HFT8	PHI:204	CaCDC35	5476	Candida_albicans	loss_of_pathogenicity
g6073.t1	Q5A5E0	PHI:10653	Dfr1	5476	Candida_albicans	reduced_virulence
g6078.t1	A0A1D8PRB7	PHI:6823	Zcf29	5476	Candida_albicans	reduced_virulence
g6086.t1	Q5AAL9	PHI:3513__PHI:11387	IFF4__Iff4	5476	Candida_albicans	reduced_virulence__unaffected_pathogenicity
g6087.t1	A0A1D8PP43	PHI:9524	ADH1	5476	Candida_albicans	reduced_virulence
g6088.t1	G4MVC5	PHI:6927	MoRAD6	318829	Magnaporthe_oryzae	reduced_virulence
g6103.t1	A0A384JPY4	PHI:9903	Bcser2_(Bcin08g02990)	40559	Botrytis_cinerea	reduced_virulence
g6109.t1	Q9C1T0	PHI:200	ARG1	5507	Fusarium_oxysporum	reduced_virulence
g6112.t1	I1RA52	PHI:445	NOS1	5518	Fusarium_graminearum	reduced_virulence
