# Supplementary material for: In Vivo Microevolutionary Analysis of a Fatal Case of Rhinofacial and Disseminated Mycosis Due to Azole-Drug-Resistant Candida Species
Source: J Fungi (Basel). 2023 Aug 2;9(8):815. doi: 10.3390/jof9080815 (PMC10455694; doi:10.3390/jof9080815)
Supplement: Supplementary file 1 [file jof-09-00815-s001.zip › Supplementary_files/Supplementary_Table_9.xlsx]

## Sheet: Sheet1
Antifungal Drug	Drug concentration gradient (μg/ml)
Anidulafungin	4	2	1	0.5	0.25	0.12	0.06	0.03	0.015	0.008	0.004
Caspofungin	8	4	2	1	0.5	0.25	0.12	0.06	0.03	0.015	0.008
Micafungin	8	4	2	1	0.5	0.25	0.12	0.06	0.03	0.015	0.008
Itraconazole	8	4	2	1	0.5	0.25	0.12	0.06	0.03	0.015	0.008	0.004	0.002	0.001
Fluconazole	256	128	64	32	16	8	4	2	1	0.5	0.25	0.12
Voriconazole	32	16	8	4	2	1	0.5	0.25	0.12	0.06	0.03
Posaconazole	2	1	0.5	0.25	0.12	0.06	0.03	0.015	0.008	0.004	0.002	0.001
5-flucytosine	64	32	16	8	4	2	1	0.5	0.25	0.12	0.06	0.03
amphotericin B	16	8	4	2	1	0.5	0.25	0.12	0.06	0.03
Primer sequences
Candida tropicalis
ERG11-F1	ATGGCTATTGTTGATACTGCC
ERG11-R1	CAGAAGTATGTTGACCACC
ERG11-F2	CAAACTTGCCATTACCTCA
ERG11-R2	CTAAACCATACAAGTATCTCTCTTTTC
MUS81-F	TCCCCTGTATTCTAGATTGTG
MUS81-R	AGAAATTTTGTTTTTGCTACTCA
Candida metapsilosis
MSH2-F1	TTATAAAGTTTGAATCAACTCTG
MSH2-R1	TGCCACTACTGGATTAATGG
MSH2-F2	TCCGAAACCATCGTATGTAGAAG
MSH2-R2	GCCTAATTTGTCTGAAAAGAAG
MSH2-F3	TTCCAAGTATGCAACAAGGG
MSH2-R3	ATGTCTTCCAATATAGATGTGAAG
HAL9-F1	ATGACTGAATCCAACACAACCCCA
HAL9-R1	GAGCATCTATCAATGGTGGA
HAL9-F2	CCACGGGCTAGATTTACCC
HAL9-R2	GAGCTCGTAATGCCTCATCA
HAL9-F3	CAAATTCACCTGACGTGCCTAG
HAL9-R3	CTATATACCTAAATTATTGT
